# Supplementary material for: How Strong are Passwords Used to Protect Personal Health Information in Clinical Trials?
Source: J Med Internet Res. 2011 Feb 11;13(1):e18. doi: 10.2196/jmir.1335 (PMC3221339; doi:10.2196/jmir.1335)
Supplement: Supplementary file 2 [file jmir_v13i1e18_app2.zip]

Archive with 1 entries (1 files):
- attack-dictionary.txt
