# Supplementary material for: How Strong are Passwords Used to Protect Personal Health Information in Clinical Trials?
Source: J Med Internet Res. 2011 Feb 11;13(1):e18. doi: 10.2196/jmir.1335 (PMC3221339; doi:10.2196/jmir.1335)
Supplement: Supplementary file 2 [file jmir_v13i1e18_app2.zip › attack-dictionary.txt]

aA
aH
aI
aN
aU
aW
aX
aa
ab
ac
ad
ae
af
ag
ah
ai
aj
ak
al
am
an
ao
ap
aq
ar
as
at
au
av
aw
ax
ay
az
bK
bN
bT
bU
ba
bb
bc
bd
be
bf
bg
bh
bi
bj
bk
bl
bm
bn
bo
bp
bq
br
bs
bt
bu
bv
bw
bx
by
bz
cB
cI
cL
cN
ca
cb
cc
cd
ce
cf
cg
ch
ci
cj
ck
cl
cm
cn
co
cp
cq
cr
cs
ct
cu
cv
cw
cx
cy
cz
dB
dC
dE
dF
dG
dH
dJ
dL
dM
dN
dO
dR
dS
dT
dV
da
db
dc
dd
de
df
dg
dh
di
dj
dk
dl
dm
dn
do
dp
dq
dr
ds
dt
du
dv
dw
dx
dy
dz
eA
eD
eE
eF
eG
eK
eN
eS
eT
eV
eX
ea
eb
ec
ed
ee
ef
eg
eh
ei
ej
ek
el
em
en
eo
ep
eq
er
es
et
eu
ev
ew
ex
ey
ez
fB
fE
fI
fL
fO
fP
fR
fa
fb
fc
fd
fe
ff
fg
fh
fi
fj
fk
fl
fm
fn
fo
fp
fq
fr
fs
ft
fu
fv
fw
fx
fy
fz
gA
gH
gL
gN
gT
gW
gZ
ga
gb
gc
gd
ge
gf
gg
gh
gi
gj
gk
gl
gm
gn
go
gp
gq
gr
gs
gt
gu
gv
gw
gx
gy
gz
hG
hH
hI
hP
hQ
hT
hU
ha
hb
hc
hd
he
hf
hg
hh
hi
hj
hk
hl
hm
hn
ho
hp
hq
hr
hs
ht
hu
hv
hw
hx
hy
hz
iA
iC
iD
iG
iH
iI
iJ
iL
iM
iN
iO
iP
iQ
iR
iS
iT
iU
iV
iX
iY
ia
ib
ic
id
ie
if
ig
ih
ii
ij
ik
il
im
in
io
ip
iq
ir
is
it
iu
iv
iw
ix
iy
iz
jE
jK
jN
jW
ja
jb
jc
jd
je
jf
jg
jh
ji
jj
jk
jl
jm
jn
jo
jp
jq
jr
js
jt
ju
jv
jw
jx
jy
jz
kA
kB
kC
kD
kE
kF
kH
kI
kJ
kL
kM
kN
kP
kR
kS
kT
kV
kW
ka
kb
kc
kd
ke
kf
kg
kh
ki
kj
kk
kl
km
kn
ko
kp
kq
kr
ks
kt
ku
kv
kw
kx
ky
kz
lB
lF
lG
lI
lL
lM
lP
lR
lU
lX
la
lb
lc
ld
le
lf
lg
lh
li
lj
lk
ll
lm
ln
lo
lp
lq
lr
ls
lt
lu
lv
lw
lx
ly
lz
mA
mC
mG
mH
mL
mM
mN
mS
mV
mW
ma
mb
mc
md
me
mf
mg
mh
mi
mj
mk
ml
mm
mn
mo
mp
mq
mr
ms
mt
mu
mv
mw
mx
my
mz
nA
nB
nC
nD
nE
nF
nG
nH
nI
nJ
nK
nL
nM
nN
nO
nR
nS
nU
na
nb
nc
nd
ne
nf
ng
nh
ni
nj
nk
nl
nm
nn
no
np
nq
nr
ns
nt
nu
nv
nw
nx
ny
nz
oA
oB
oC
oD
oE
oF
oG
oH
oI
oJ
oK
oL
oM
oO
oP
oS
oY
oa
ob
oc
od
oe
of
og
oh
oi
oj
ok
ol
om
on
oo
op
oq
or
os
ot
ou
ov
ow
ox
oy
oz
pA
pB
pC
pD
pE
pF
pG
pH
pI
pJ
pK
pL
pM
pO
pR
pT
pY
pa
pb
pc
pd
pe
pf
pg
ph
pi
pj
pk
pl
pm
pn
po
pp
pq
pr
ps
pt
pu
pv
pw
px
py
pz
qA
qB
qC
qD
qE
qF
qG
qH
qI
qJ
qK
qL
qM
qa
qb
qc
qd
qe
qf
qg
qh
qi
qj
qk
ql
qm
qn
qo
qp
qq
qr
qs
qt
qu
qv
qw
qx
qy
qz
rA
rB
rC
rD
rE
rF
rG
rH
rI
rJ
rK
rL
rM
rN
rO
rP
rR
rV
rZ
ra
rb
rc
rd
re
rf
rg
rh
ri
rj
rk
rl
rm
rn
ro
rp
rq
rr
rs
rt
ru
rv
rw
rx
ry
rz
sA
sB
sC
sD
sE
sF
sG
sH
sI
sJ
sK
sL
sM
sN
sa
sb
sc
sd
se
sf
sg
sh
si
sj
sk
sl
sm
sn
so
sp
sq
sr
ss
st
su
sv
sw
sx
sy
sz
tA
tB
tC
tD
tE
tF
tG
tH
tI
tJ
tK
tL
tM
tN
tS
tT
tW
ta
tb
tc
td
te
tf
tg
th
ti
tj
tk
tl
tm
tn
to
tp
tq
tr
ts
tt
tu
tv
tw
tx
ty
tz
uA
uB
uC
uD
uE
uF
uG
uH
uI
uJ
uK
uL
uM
uP
uS
uU
uV
uW
ua
ub
uc
ud
ue
uf
ug
uh
ui
uj
uk
ul
um
un
uo
up
uq
ur
us
ut
uu
uv
uw
ux
uy
uz
vA
vB
vC
vD
vE
vF
vG
vH
vI
vJ
vK
vL
vM
vN
vS
vT
vV
vX
va
vb
vc
vd
ve
vf
vg
vh
vi
vj
vk
vl
vm
vn
vo
vp
vq
vr
vs
vt
vu
vv
vw
vx
vy
vz
wA
wB
wC
wD
wE
wF
wG
wH
wI
wJ
wK
wL
wM
wN
wQ
wR
wV
wZ
wa
wb
wc
wd
we
wf
wg
wh
wi
wj
wk
wl
wm
wn
wo
wp
wq
wr
ws
wt
wu
wv
ww
wx
wy
wz
xA
xB
xC
xD
xE
xF
xG
xH
xI
xJ
xK
xL
xM
xN
xO
xP
xR
xT
xU
xW
xX
xa
xb
xc
xd
xe
xf
xg
xh
xi
xj
xk
xl
xm
xn
xo
xp
xq
xr
xs
xt
xu
xv
xw
xx
xy
xz
yA
yB
yC
yD
yE
yF
yG
yH
yI
yJ
yK
yL
yM
yP
yR
yY
yZ
ya
yb
yc
yd
ye
yf
yg
yh
yi
yj
yk
yl
ym
yn
yo
yp
yq
yr
ys
yt
yu
yv
yw
yx
yy
yz
zA
zB
zC
zD
zE
zF
zG
zH
zI
zJ
zK
zL
zM
zW
zZ
za
zb
zc
zd
ze
zf
zg
zh
zi
zj
zk
zl
zm
zn
zo
zp
zq
zr
zs
zt
zu
zv
zw
zx
zy
zz
A&A
A&B
A&C
A&D
A&E
A&F
A&G
A&K
A&M
A&O
A&P
A&R
A&T
A&W
A&X
A'B
A'E
A'P
A'Q
A'S
A+B
A+C
A+H
A+I
A+M
A-A
A-B
A-C
A-D
A-E
A-F
A-G
A-I
A-J
A-K
A-L
A-M
A-N
A-P
A-Q
A-R
A-S
A-V
A-W
A-X
A-Z
A/A
A/B
A/C
A/D
A/E
A/F
A/G
A/I
A/L
A/O
A/P
A/R
A/S
A/T
A/V
A/W
A/X
A2A
A2G
A2I
A2K
A2M
A2T
A2W
A4D
A4E
A4F
A4H
A4K
A4O
A4T
A4Z
A8A
A8B
A8C
A8F
A8G
A8H
A8J
A8N
A8R
A8V
A8X
AAi
AAs
AAu
AAw
AAx
ABh
ABn
ABp
ABs
ABy
ACi
ACn
ACp
ACq
ACs
ACw
ACx
ADn
ADq
ADr
ADs
ADv
ADy
ADz
AEo
AEq
AEs
AEv
AFp
AFq
AFu
AFw
AFy
AFz
AGs
AGt
AGv
AHn
AHr
AHs
AHu
AHw
AIr
AIs
AIt
AIw
AIy
AIz
AJx
AKo
AKp
AKr
AKs
AKw
ALp
ALu
AMp
ANd
ANy
AOk
APl
ARe
ARs
ASu
ATi
ATl
ATs
ATy
AVe
AVs
AXz
AYe
AdW
AgI
AhF
AhG
AiC
AiG
AjB
AjD
AjM
AkR
AlF
AmZ
AnB
AnI
AnM
AoB
AoC
AoD
AoE
AoI
AoL
ApJ
ApS
AqF
AqJ
ArE
ArF
ArG
AsD
AsF
AsJ
AsL
AsM
AtG
AtH
AtJ
AtK
AuB
AuC
AuI
AvA
AvC
AvE
AwB
AwF
AwG
AwH
AwI
AwJ
AxD
AxE
AxJ
AxL
AyA
AyF
AyG
AyI
AzA
AzG
AzH
AzM
B&B
B&D
B&G
B&H
B&L
B&M
B&N
B&W
B&Y
B'A
B'J
B'M
B'S
B'U
B+B
B+C
B+D
B+G
B+H
B+K
B+L
B+P
B+W
B+X
B+Z
B-A
B-B
B-C
B-D
B-F
B-M
B-N
B-P
B-Q
B-R
B-S
B-U
B-V
B-W
B-Y
B/A
B/B
B/C
B/G
B/L
B/M
B/P
B/W
B/X
B2A
B2B
B2D
B2H
B2O
B2W
B4A
B4B
B4C
B4D
B4E
B4H
B4I
B4L
B4N
B4P
B8B
B8C
B8D
B8E
B8F
B8N
B8R
B8S
B8T
B8Z
BAe
BAp
BAs
BAt
BAy
BAz
BBh
BBq
BBs
BBt
BBu
BBy
BCh
BCn
BCo
BCq
BCx
BCy
BDn
BDo
BDq
BDu
BDv
BDx
BEh
BEv
BEx
BEy
BFo
BFr
BFy
BGn
BGo
BHo
BHp
BHu
BHv
BHz
BIg
BIq
BIt
BIz
BJq
BJs
BJv
BKo
BKq
BKw
BLo
BLp
BLs
BLx
BLy
BLz
BMz
BOk
BOr
BOx
BSc
BTs
BUt
BfG
BjH
BnD
BnH
BnK
BnW
BoA
BoB
BoC
BoD
BoE
BoF
BoG
BoJ
BoL
BpE
BpJ
BpK
BpM
BqA
BqC
BqF
BqG
BqJ
BrA
BrD
BrM
BsC
BsE
BsG
BsI
BsK
BtB
BtF
BtL
BuJ
BvA
BvC
BvE
BvF
BvH
BvJ
BvM
BwF
BwH
BwK
BxB
BxD
BxF
BxM
ByE
ByF
ByH
BzA
BzC
BzF
BzM
C&C
C&D
C&G
C&H
C&O
C&P
C&Q
C&R
C&S
C&T
C&W
C'D
C'I
C'P
C'Q
C'R
C'S
C'U
C'W
C'X
C+A
C+B
C+C
C+G
C+P
C+S
C+U
C+Y
C-A
C-B
C-C
C-D
C-F
C-G
C-H
C-L
C-M
C-P
C-R
C-S
C-T
C-U
C/A
C/B
C/C
C/D
C/E
C/G
C/L
C/O
C/P
C/R
C/S
C/V
C/W
C/X
C2D
C2H
C2S
C2T
C2X
C4B
C4E
C4F
C4I
C4J
C4Q
C4T
C4U
C8B
C8F
C8R
C8U
C8V
CAn
CAs
CAu
CAw
CAx
CAy
CAz
CBo
CBr
CBs
CBt
CBw
CBy
CCh
CCo
CCs
CCt
CCw
CDh
CDi
CDs
CDx
CEn
CEp
CEt
CEu
CEv
CEx
CEy
CFn
CFo
CFp
CFq
CFs
CFt
CFu
CFv
CFw
CFx
CFy
CFz
CGn
CGo
CGp
CGq
CGr
CGs
CGt
CGu
CGv
CGw
CGx
CGy
CGz
CHn
CHo
CHp
CHq
CHr
CHs
CHt
CHu
CHv
CHw
CHx
CHy
CHz
CIo
CIs
CIv
CIw
CIy
CJn
CJp
CJq
CJs
CJt
CJu
CJv
CJw
CJx
CJy
CJz
CKn
CKo
CKp
CKq
CKr
CKu
CKv
CKx
CKy
CKz
CLn
CLr
CLs
CLv
CLx
CMp
CMs
CMt
CMy
CNs
COs
CRl
CVc
CVs
CaF
CaO
CdP
CfP
ChE
CiU
CnA
CnB
CoC
CoE
CoG
CoI
CoJ
CoP
CoT
CpC
CpG
CpK
CqD
CqH
CqI
CqK
CrA
CrL
CsB
CsF
CsG
CsI
CsO
CtA
CtB
CtE
CtF
CtL
CuA
CuD
CuG
CuI
CuL
CvB
CvL
CvM
CwD
CwK
CxC
CxE
CxI
CxL
CxS
CyB
CyE
CyJ
CzA
CzB
CzC
CzF
CzI
CzK
CzM
D&A
D&B
D&D
D&H
D&K
D&L
D&M
D&N
D&O
D&P
D&Q
D&R
D&T
D&U
D&V
D&Y
D'B
D'F
D'I
D'J
D'L
D'Q
D'R
D'S
D'W
D+B
D+C
D+D
D+J
D-B
D-F
D-M
D-O
D-P
D-R
D-T
D-U
D-W
D/A
D/F
D/H
D/L
D/N
D/S
D/V
D2A
D2D
D2M
D2T
D2W
D4B
D4C
D4D
D4L
D4V
D4Z
D8B
D8D
D8J
D8R
D8S
DAo
DAp
DAq
DAr
DAu
DAz
DBh
DBo
DBp
DBq
DBr
DBs
DBt
DCo
DCs
DDo
DDx
DDz
DEn
DEs
DEy
DEz
DFe
DFh
DFl
DFq
DFr
DFt
DFx
DFy
DGq
DHz
DId
DIo
DIs
DIu
DIy
DJn
DJo
DJp
DJs
DJu
DJz
DKn
DKq
DKr
DKu
DKx
DLn
DLp
DLs
DLy
DMo
DMs
DMy
DNs
DOs
DPs
DRs
DRx
DWw
DbP
DdV
DhP
DnA
DnB
DnD
DnE
DnG
DnH
DnI
DoA
DoC
DoD
DoE
DoF
DoH
DoJ
DoO
DoS
DoT
DpB
DpE
DpG
DqC
DqD
DqJ
DrB
DrC
DrD
DrE
DrF
DrH
DrL
DrM
DsB
DsD
DsI
DsJ
DsK
DtA
DtB
DtE
DtH
DtJ
DtO
DuE
DuG
DuH
DuK
DuL
DvB
DvD
DvE
DvF
DvK
DwA
DwC
DwG
DwH
DwJ
DwM
DxE
DyC
DyD
DyE
DyH
DyI
DzD
DzG
DzH
DzK
E&A
E&E
E&G
E&I
E&M
E&O
E&P
E&S
E&W
E&X
E'B
E'I
E'S
E'V
E'Z
E+A
E+B
E+U
E+X
E+Y
E+Z
E-C
E-D
E-F
E-G
E-H
E-I
E-M
E-P
E-R
E-S
E-U
E-W
E-Z
E/A
E/B
E/D
E/E
E/M
E/R
E/V
E2A
E2B
E2D
E2F
E2L
E2M
E2S
E2W
E2X
E4H
E4W
E8B
E8F
E8H
E8P
E8Q
E8R
E8U
E8W
E8X
EAp
EAq
EAs
EBh
EBo
EBq
EBs
EBu
EBz
ECo
ECp
ECs
ECw
EDs
EDw
EEn
EEp
EEs
EEt
EEu
EEy
EEz
EFq
EFs
EFv
EFx
EGn
EGp
EGs
EGt
EGw
EGx
EHn
EHp
EHr
EHt
EHu
EHw
EIp
EIt
EIx
EJt
EJw
EJx
EKn
EKv
EKx
ELo
ELs
ELu
ELw
ELx
ELy
ELz
EMn
EMs
EMx
EMz
ENg
EOs
EPs
ERs
ETi
EVf
EXd
EdD
EhF
EnA
EnM
EoA
EoB
EoD
EoK
EoL
EpG
EpK
EqB
EqE
EqH
ErC
ErD
ErF
ErG
ErJ
ErK
EsE
EsG
EsM
EuA
EuD
EuF
EuH
EuK
EuL
EvH
EvI
EvK
EvM
ExA
ExB
ExI
EyC
EzA
EzM
F&B
F&C
F&F
F&G
F&I
F&M
F&Q
F&R
F&S
F&Y
F'I
F'M
F'S
F'T
F'V
F'X
F+B
F+C
F+D
F+F
F+Y
F-A
F-B
F-C
F-D
F-E
F-F
F-G
F-H
F-I
F-M
F-O
F-P
F-R
F-U
F-V
F-X
F/A
F/B
F/C
F/L
F/M
F/O
F/R
F/T
F/W
F/X
F2B
F2C
F2D
F2H
F2Q
F2T
F4B
F4C
F4G
F4J
F4L
F4N
F4R
F4Y
F8A
F8B
F8F
F8G
F8P
F8R
F8V
FAq
FAr
FAu
FBh
FBn
FBs
FBu
FCh
FCo
FDc
FDh
FDo
FDp
FDq
FDr
FDs
FDt
FDu
FEn
FEo
FEu
FEz
FFe
FFh
FFl
FFr
FFs
FFt
FFu
FGa
FGm
FGn
FGo
FGp
FGr
FGs
FGt
FGu
FGw
FGx
FHo
FHs
FHw
FHz
FIs
FIt
FIv
FIw
FJo
FJp
FJt
FJu
FJv
FKp
FKt
FKy
FKz
FLs
FMk
FMo
FMp
FMr
FMw
FMx
FMz
FOr
FSs
FSu
FTa
FTm
FTs
FUn
FYf
FhG
FhW
FnA
FnE
FnJ
FnM
FoD
FoG
FoK
FoM
FpB
FpD
FpH
FpI
FqF
FrD
FrI
FrJ
FsH
FsI
FsM
FtA
FtJ
FtK
FtL
FtW
FuA
FuC
FuD
FuH
FuL
FuM
FvG
FvK
FvL
FwB
FxK
FyA
FyE
FyG
FyL
FyM
FzC
FzI
FzJ
FzK
FzL
G&A
G&K
G&L
G&X
G'P
G'Q
G'S
G+D
G+F
G+H
G+J
G+M
G+P
G+Y
G-A
G-C
G-D
G-E
G-F
G-G
G-I
G-L
G-M
G-P
G-T
G-U
G-Y
G/A
G/B
G/F
G/G
G/L
G/W
G/Y
G2G
G2J
G2K
G2L
G2S
G2Z
G4A
G4I
G4M
G4N
G4O
G4U
G8D
G8E
G8G
G8H
G8J
G8N
G8R
G8S
G8Y
GAo
GAq
GAs
GAy
GAz
GBh
GBn
GBq
GBx
GCn
GCs
GCt
GCx
GDn
GDo
GDr
GDs
GDz
GEq
GEr
GEs
GEt
GFo
GGo
GGq
GGs
GHr
GHv
GHw
GHz
GIr
GIs
GIv
GIw
GJr
GJs
GJv
GKp
GKt
GKv
GKx
GKy
GLn
GLs
GMq
GMs
GMt
GMv
GMw
GMz
GNs
GOd
GOs
GOt
GPs
GPz
GRn
GSd
GTi
GUn
GWi
GWs
GXe
GbR
GdW
GeV
GfK
GmD
GnA
GnE
GnF
GnI
GnL
GnM
GnP
GnR
GoA
GoD
GoG
GoH
GoL
GoS
GpA
GpF
GpJ
GpM
GqA
GqC
GqD
GqE
GqI
GqJ
GrA
GrD
GrE
GrJ
GrK
GsB
GsC
GsD
GsF
GsI
GsJ
GsK
GtF
GtG
GtI
GtJ
GuA
GuD
GuE
GuH
GuM
GvA
GvD
GvF
GvR
GwG
GwM
GxB
GxC
GxD
GxK
GyG
GyH
GyJ
GyK
GzA
GzB
GzI
GzL
H&D
H&F
H&G
H&H
H&K
H&M
H&N
H&P
H&Q
H&R
H&S
H&W
H&Y
H'L
H'P
H'S
H+B
H+H
H+J
H+P
H+Q
H+T
H-A
H-D
H-H
H-N
H-P
H-S
H/B
H/D
H/G
H/H
H/O
H/P
H/R
H/V
H/W
H2A
H2D
H2G
H2O
H2P
H2X
H2Y
H4A
H4B
H4H
H4L
H4R
H4T
H4V
H8B
H8M
H8P
H8U
HAs
HAu
HAx
HBo
HBw
HBz
HCa
HCl
HCs
HCy
HDn
HDr
HDs
HEp
HEq
HEy
HFo
HFq
HFu
HFy
HGp
HGs
HGt
HGu
HGy
HHn
HHp
HHq
HHs
HHv
HIp
HIs
HIt
HJo
HJu
HKp
HKq
HKs
HKt
HKv
HKw
HKz
HLp
HLr
HLs
HLv
HLw
HLx
HMr
HMs
HMu
HOs
HOw
HPs
HaL
HaY
HfV
HhC
HnE
HnF
HnI
HnM
HoD
HoG
HoI
HoJ
HpC
HpF
HpM
HqA
HqC
HqF
HqI
HqK
HqL
HrA
HrD
HrE
HrJ
HsA
HsC
HsD
HsE
HsF
HtD
HtE
HtF
HtH
HtI
HuC
HuH
HvC
HvD
HvF
HvI
HvK
HwA
HwC
HwK
HxC
HxD
HxG
HxJ
HxK
HyA
HyD
HyE
HyJ
HzE
HzJ
HzL
I&A
I&E
I&M
I&N
I&O
I&R
I'C
I'D
I'G
I'I
I'M
I'S
I'V
I'Y
I+B
I+C
I+D
I+N
I+Z
I-A
I-D
I-E
I-L
I-M
I-O
I-V
I-Y
I/D
I/F
I/G
I/K
I/O
I/P
I/Q
I/S
I/U
I2E
I2K
I2Q
I2S
I2U
I4H
I4X
I4Y
I8M
IAk
IAw
IAy
IBn
IBu
IBv
ICo
ICq
ICs
ICw
ICy
IDs
IEs
IFo
IFw
IFy
IGo
IGr
IGs
IGu
IHm
IHo
IHq
IHw
IIc
IId
IIe
IIf
IIg
IIi
IIn
IIq
IIr
IIs
IIt
IIv
IIx
IIy
IJo
IJy
IKr
IKs
IKu
IKv
IKw
ILs
ILv
IMs
INs
INt
IOs
IPs
IPv
IQs
ITs
IVs
IWs
IdJ
IfI
InA
InD
InF
InH
InJ
InK
IoJ
IoM
IoS
IpG
IpK
IpL
IqB
IqE
IqL
IrG
IrH
IrJ
IsD
IsE
IsH
IsM
ItF
ItL
IuD
IuF
IuH
IvD
IvJ
IwB
IwE
IwG
IwI
IxB
IxC
IxD
IxF
IxG
IyD
IyI
IyJ
IzD
IzE
J&B
J&G
J&K
J&L
J&M
J&Q
J&R
J'B
J'F
J'M
J'P
J'S
J'V
J+L
J+P
J+Q
J+R
J+S
J+W
J+Y
J-B
J-C
J-D
J-F
J-M
J-P
J/D
J/F
J2C
J2E
J2P
J4F
J4X
J8A
J8M
J8X
JAn
JAp
JAq
JAt
JAu
JAy
JBo
JBv
JBw
JCo
JCw
JCy
JDv
JDy
JEs
JEx
JEy
JFp
JFr
JGu
JGw
JHp
JHs
JHw
JHz
JIm
JIt
JIw
JIy
JJp
JJr
JJs
JJu
JJx
JJz
JKn
JKo
JKp
JKr
JKt
JKv
JKw
JLq
JLw
JMp
JMq
JMs
JMu
JOe
JPx
JTs
JWs
JZu
JaR
JaW
JiA
JnA
JnB
JnJ
JnQ
JoA
JoC
JoD
JoK
JpC
JpF
JpI
JpJ
JpL
JpV
JqH
JqM
JrB
JrD
JrF
JrJ
JrL
JsE
JsJ
JsL
JtB
JtG
JtI
JtL
JuD
JuF
JuH
JuI
JuL
JuM
JvC
JvD
JvF
JvG
JwH
JwI
JxA
JxG
JyD
JyF
JyG
JyI
JyM
JyP
JzF
JzH
JzI
JzJ
K&B
K&F
K&K
K&M
K&N
K&R
K'D
K'M
K'N
K'S
K+H
K+K
K+P
K+S
K-C
K-D
K-H
K-K
K-M
K-N
K-O
K-R
K-S
K-Y
K/A
K/B
K/L
K/M
K/R
K/S
K/W
K2A
K2B
K2E
K2H
K2J
K2K
K2M
K2P
K4A
K4K
K8C
K8G
K8M
K8P
K8Q
KAn
KAr
KAz
KBr
KBs
KBu
KBx
KCq
KCs
KCw
KCz
KDp
KDq
KDs
KDx
KEq
KEs
KEt
KEw
KEy
KEz
KFp
KFq
KFr
KFv
KGr
KGy
KHo
KHq
KHy
KHz
KIn
KIp
KIr
KIs
KIt
KIu
KIx
KJt
KJu
KJy
KKp
KKq
KKr
KKw
KKy
KLo
KLp
KLq
KLr
KLv
KLw
KMs
KMx
KSb
KSh
KZs
KfW
KnD
KnJ
KoA
KoB
KoG
KoI
KoK
KoL
KoS
KpF
KpG
KpK
KqC
KrC
KrK
KsF
KsL
KtA
KtK
KtL
KuE
KuI
KuL
KvA
KvH
KvJ
KvK
KvW
KwA
KwC
KxF
KxL
KyH
KzF
KzG
KzM
L&B
L&C
L&F
L&G
L&H
L&K
L&L
L&N
L&O
L&P
L&Q
L&S
L&T
L&X
L'G
L'I
L'L
L'S
L'W
L'X
L+B
L+C
L+F
L+M
L+R
L+S
L-A
L-B
L-C
L-E
L-F
L-G
L-K
L-L
L-M
L-N
L-P
L-R
L-T
L-W
L-Y
L-Z
L/A
L/D
L/H
L/Q
L/W
L/X
L2G
L2S
L2X
L4B
L4D
L4E
L4J
L4L
L4V
L8F
L8R
L8S
LAn
LAp
LAr
LAw
LBh
LBs
LBx
LCo
LCr
LCs
LDp
LDs
LDt
LDu
LDv
LDz
LEo
LEt
LEx
LEz
LFn
LFo
LFs
LFw
LFy
LGp
LGv
LGw
LGy
LHn
LHp
LHr
LHv
LHx
LIp
LIq
LIr
LIu
LIx
LIy
LIz
LJo
LJv
LJw
LJy
LJz
LKs
LKt
LKw
LLt
LLv
LLz
LMq
LPs
LSd
LdU
LhA
LiU
LnB
LnC
LnI
LnJ
LoC
LoD
LoF
LoH
LoI
LoK
LoL
LoM
LpC
LpI
LrB
LrH
LsA
LsG
LsH
LsJ
LtA
LtB
LtC
LtF
LtG
LtH
LtI
LtJ
LuC
LuH
LvD
LvK
LwA
LwI
LxC
LxD
LxE
LyI
LyM
LzA
LzB
LzC
LzF
LzG
LzH
LzI
LzJ
LzL
LzM
M&A
M&D
M&E
M&G
M&H
M&I
M&J
M&K
M&L
M&M
M&N
M&O
M&P
M&R
M&S
M&T
M&V
M&W
M&X
M&Y
M'C
M'D
M'F
M'I
M'K
M'M
M'N
M'P
M'R
M'S
M'U
M'V
M'W
M'X
M'Y
M+B
M+C
M+D
M+F
M+G
M+H
M+L
M+M
M+P
M+Q
M+R
M+T
M+W
M+X
M-A
M-B
M-C
M-D
M-E
M-F
M-G
M-I
M-J
M-L
M-M
M-P
M-R
M-S
M-T
M-V
M-Z
M/B
M/C
M/F
M/I
M/J
M/M
M/N
M/P
M/Q
M/R
M/S
M/V
M/W
M/X
M2B
M2C
M2D
M2G
M2H
M2J
M2M
M2P
M2S
M2U
M2W
M2Z
M4A
M4C
M4D
M4E
M4F
M4I
M4K
M4P
M4Q
M4R
M4U
M4V
M4W
M4Y
M8B
M8G
M8L
M8N
M8P
M8Q
M8R
M8S
M8Y
M8Z
MAc
MAp
MAs
MAu
MAx
MAy
MAz
MBo
MBs
MBu
MCo
MCq
MCs
MCu
MCx
MCz
MDn
MDq
MDr
MDs
MDv
MDx
MEg
MEp
MEs
MEv
MEz
MFn
MFu
MFw
MGb
MGi
MGs
MGu
MGy
MHo
MHp
MHr
MHs
MHu
MHw
MHz
MIn
MIp
MIu
MJs
MKm
MKp
MKr
MKt
MKx
MLs
MLu
MLz
MMp
MMs
MMv
MMz
MPs
MRs
MSc
MSs
MSt
MUs
MZg
MaM
MaN
MaS
McC
McD
McK
McQ
MdB
MdQ
MeV
MeZ
MfG
MfS
MgO
MhE
MhZ
MiC
MiG
MiL
MiM
MiS
MiX
MjC
MkI
MnF
MnH
MnM
MnO
MoC
MoD
MoG
MoJ
MoK
MoM
MoO
MoS
MoU
MpC
MpE
MpG
MpJ
MpK
MqB
MqD
MrF
MrH
MtA
MtE
MtF
MtL
MuA
MuF
MuH
MuI
MuS
MuX
MvF
MvL
MwG
MxA
MxB
MxF
MxI
MyC
MyF
MyG
MyI
MzA
MzD
N&C
N&G
N&O
N&P
N&R
N&S
N'A
N'L
N'P
N'S
N+A
N+B
N+O
N+P
N+X
N+Y
N-D
N-F
N-G
N-H
N-L
N-P
N-Q
N-S
N-T
N-Z
N/A
N/C
N/D
N/M
N/P
N/S
N/W
N/X
N2E
N2G
N2J
N2L
N2P
N2S
N2V
N2X
N2Z
N4E
N4N
N4X
N8F
N8P
N8V
N8X
NAf
NCr
NEw
NEx
NFl
NJe
NKr
NMs
NOt
NOw
NRs
NSs
NTs
NWs
NYi
NYo
NZv
NaN
NeT
NjS
NnF
NnM
NoA
NsZ
NxM
O&A
O&M
O&Q
O&T
O&X
O'A
O'D
O'I
O'N
O'S
O'W
O-D
O-E
O-F
O-G
O-L
O-M
O-N
O-O
O-P
O-S
O-T
O-U
O-W
O/A
O/E
O/R
O/S
O/U
O2D
O2I
O2N
O2T
O2V
O4C
O4H
O4I
O4Y
O8D
O8F
O8G
O8S
O8X
ODs
OFs
OKd
OKs
OMd
ONe
ONs
OOo
OOs
OPt
ORb
OSs
OSx
OUs
OtP
OvO
P&A
P&B
P&C
P&F
P&G
P&H
P&J
P&K
P&L
P&O
P&P
P&R
P&S
P&T
P&X
P'D
P'F
P'G
P'H
P'P
P'Q
P'R
P'S
P'T
P'V
P+B
P+G
P+H
P+I
P+J
P+K
P+Q
P+R
P+U
P+W
P-A
P-B
P-C
P-D
P-E
P-F
P-H
P-I
P-K
P-L
P-M
P-N
P-P
P-R
P-T
P-U
P-V
P-W
P/A
P/C
P/D
P/E
P/F
P/G
P/I
P/J
P/L
P/M
P/N
P/O
P/R
P/S
P/U
P2B
P2C
P2J
P2P
P2T
P2W
P4B
P4D
P4E
P4H
P4J
P4R
P4U
P4Y
P8A
P8B
P8D
P8E
P8F
P8K
P8M
P8N
P8P
P8R
P8U
P8V
P8W
P8Z
PAs
PAt
PBs
PCs
PDs
PFb
PFs
PGb
PGs
PHd
PMs
POs
PRe
PRs
PRx
PSu
PSx
PTs
PUb
PVr
PXi
PaT
PdA
PdP
PeD
PeP
PhD
PmE
PmJ
PoP
Q&A
Q&D
Q&E
Q&L
Q&V
Q'C
Q'D
Q'L
Q'S
Q'W
Q'X
Q+B
Q+D
Q+G
Q+K
Q+L
Q+P
Q+V
Q-A
Q-B
Q-C
Q-O
Q-R
Q-S
Q-W
Q-X
Q/K
Q/V
Q/Z
Q2H
Q2T
Q2Z
Q4D
Q4E
Q4M
Q4T
Q4U
Q4W
Q8A
Q8B
Q8H
Q8K
Q8M
Q8P
Q8R
QBs
QbQ
QhE
QoS
QuY
QuZ
R&A
R&B
R&D
R&E
R&G
R&O
R&Q
R&R
R&S
R&U
R&W
R&Y
R'A
R'O
R'Q
R'S
R'T
R'W
R+A
R+B
R+C
R+D
R+F
R+L
R+V
R-A
R-B
R-C
R-D
R-E
R-G
R-I
R-L
R-N
R-R
R-S
R-T
R-U
R-W
R-Z
R/A
R/B
R/C
R/D
R/F
R/G
R/I
R/O
R/S
R/T
R/W
R2A
R2B
R2D
R2V
R2X
R4D
R4E
R4N
R4S
R4Z
R8B
R8D
R8F
R8L
R8O
R8S
R8V
R8Y
RBs
RCc
RCf
REd
RId
RJs
RRs
RTs
RUn
RaH
RiS
RnD
RoB
RoF
RoJ
RoU
RpM
RsS
RxD
S&A
S&B
S&D
S&E
S&F
S&G
S&H
S&K
S&L
S&M
S&P
S&R
S&S
S&T
S&W
S'A
S'B
S'C
S'D
S'E
S'F
S'G
S'H
S'I
S'J
S'K
S'L
S'M
S'N
S'O
S'P
S'Q
S'R
S'S
S'T
S'U
S'V
S'W
S'X
S'Y
S'Z
S+A
S+B
S+L
S+O
S+P
S+Y
S-B
S-D
S-E
S-G
S-H
S-I
S-L
S-N
S-O
S-P
S-R
S-S
S-U
S/A
S/C
S/D
S/E
S/H
S/I
S/N
S/P
S/R
S/S
S/T
S/V
S/W
S/X
S/Y
S2A
S2L
S2P
S2S
S4E
S4N
S4P
S4Q
S4R
S4S
S4V
S8B
S8F
S8J
S8L
S8N
S8R
S8T
S8V
S8W
S8X
S8Z
SAn
SAs
SBs
SCi
SDs
SEs
SFb
SFn
SFr
SFs
SGb
SGi
SGs
SHe
SKr
SKs
SKy
SLi
SOc
SRe
STe
STf
STm
STs
SVr
SXs
SaS
SbO
ShC
SiC
SiG
SiO
SoA
SoD
SoR
SoX
SpA
SrA
StG
StL
StO
SwF
SwX
SxS
T&A
T&B
T&C
T&D
T&E
T&G
T&I
T&J
T&K
T&L
T&M
T&O
T&P
T&Q
T&R
T&T
T'R
T'S
T+A
T+B
T+G
T+L
T+M
T+P
T-A
T-B
T-C
T-E
T-G
T-I
T-L
T-M
T-N
T-O
T-P
T-R
T-S
T-T
T-Y
T/A
T/B
T/C
T/E
T/F
T/H
T/I
T/L
T/R
T/X
T2B
T2D
T2G
T2K
T2L
T2M
T2N
T2S
T2T
T4E
T4P
T4U
T4W
T8B
T8I
T8J
T8Q
T8R
T8W
TAk
TAs
TDs
TEs
TFs
TGs
THe
THs
TOs
TPs
TRs
TSh
TTs
TUs
TVs
TaB
TcO
TdM
TeH
TeK
TeX
ThC
ThE
TiO
TjB
TnX
ToT
TtA
TxD
TxT
U&E
U&K
U&P
U'H
U'L
U'P
U'S
U+B
U+C
U+F
U+L
U+P
U+V
U-B
U-C
U-G
U-L
U-M
U-P
U-R
U-T
U-U
U/C
U/E
U/P
U/S
U/X
U/Z
U2A
U2I
U2L
U2N
U4B
U4D
U4F
U4N
U8A
U8B
U8C
U8M
U8P
U8R
U8V
U8W
UAs
UDs
UFo
UGa
UIs
UKs
UMb
UMi
UPs
URs
USh
USr
UTu
UVa
UVk
UhD
UhG
UhW
UoC
UoR
UrX
V&C
V&H
V&V
V'I
V'L
V'N
V'S
V'X
V+B
V+C
V+L
V-B
V-C
V-H
V-I
V-K
V-L
V-P
V-R
V-S
V-V
V-Z
V/D
V/H
V/P
V/R
V/S
V/W
V/X
V/Z
V2C
V2L
V2N
V2P
V2R
V2S
V2U
V4K
V4O
V4V
V8B
V8L
V8R
V8V
V8W
V8X
V8Z
VCs
VIa
VIc
VIs
VLb
VPs
VTs
VUn
VXs
VaX
VfB
VoF
VpA
VpO
VxD
W&B
W&C
W&G
W&M
W&P
W&R
W&T
W&V
W&W
W'F
W'I
W'P
W'S
W'U
W+A
W+B
W+L
W+N
W+Y
W-A
W-B
W-E
W-I
W-L
W-O
W-P
W-Q
W-R
W-S
W-T
W-U
W-W
W/A
W/D
W/E
W/I
W/K
W/L
W/O
W/S
W/W
W/Y
W2G
W2L
W4U
W4V
W4W
W8B
W8E
W8L
W8M
W8R
W8X
WAt
WBs
WCc
WCs
WEe
WGs
WHo
WHy
WIn
WKl
WLs
WOw
WPs
WRs
WVa
WVu
WWz
WfW
WiN
WiP
WiW
WiZ
WoC
WoD
WoG
WoH
WoM
WoO
WoP
WoW
X&C
X&H
X&L
X&P
X&T
X'B
X'D
X'E
X'F
X'H
X'I
X'S
X+B
X+D
X+L
X-A
X-B
X-C
X-E
X-L
X-M
X-N
X-O
X-P
X-R
X-S
X-V
X-W
X-X
X-Y
X/T
X/Y
X2A
X2E
X2G
X2L
X2X
X4B
X4N
X4U
X4W
X4Z
X8B
X8I
X8M
X8Q
X8R
X8S
X8Z
XAn
XAs
XAt
XBy
XCc
XDo
XFh
XId
XIf
XIn
XIt
XLi
XMy
XNo
XOf
XOn
XOr
XPs
XPt
XRe
XRs
XSo
XTo
XTs
XdB
XiX
XtR
XvD
XwY
Y&A
Y&O
Y&R
Y&W
Y'L
Y'R
Y'S
Y'Z
Y+B
Y+G
Y+H
Y+Y
Y-B
Y-R
Y-X
Y/B
Y/C
Y/G
Y/H
Y/K
Y/N
Y/P
Y/Q
Y/U
Y/V
Y/X
Y2D
Y2H
Y2Z
Y4C
Y4E
Y4O
Y4S
Y8B
Y8J
YOu
YUn
YUo
YZe
YaY
YgK
YoU
YqA
Z&E
Z&G
Z&H
Z&I
Z&T
Z'H
Z'S
Z+A
Z+D
Z+J
Z+K
Z-O
Z-P
Z-Y
Z/G
Z2D
Z2E
Z2R
Z2T
Z2W
Z2X
Z4E
Z4O
Z4P
Z4X
Z8A
Z8D
Z8E
Z8H
Z8I
Z8P
Z8T
Z8V
Z8W
Z8X
ZIm
ZiL
ZoO
ZpT
ZyX
a&b
a&c
a&i
a&m
a&p
a&r
a'a
a'b
a'c
a'd
a'e
a'f
a'g
a'h
a'i
a'j
a'k
a'l
a'm
a'n
a'o
a'p
a'q
a'r
a's
a't
a'v
a'x
a'y
a'z
a+b
a+c
a+i
a+r
a+x
a-a
a-b
a-c
a-e
a-f
a-h
a-r
a-v
a-z
a/E
a/b
a/c
a/d
a/h
a/s
a2i
a2k
aAn
aAz
aIf
aLl
aPL
aTm
aUW
aXR
aXe
aaO
aaa
aab
aac
aad
aae
aaf
aag
aah
aai
aaj
aak
aal
aam
aan
aao
aap
aaq
aar
aas
aat
aau
aav
aaw
aax
aay
aaz
aba
abb
abc
abd
abe
abf
abg
abh
abi
abj
abk
abl
abm
abn
abo
abp
abq
abr
abs
abt
abu
abv
abw
abx
aby
abz
aca
acb
acc
acd
ace
acf
acg
ach
aci
acj
ack
acl
acm
acn
aco
acp
acq
acr
acs
act
acu
acv
acw
acx
acy
acz
adA
adI
ada
adb
adc
add
ade
adf
adg
adh
adi
adj
adk
adl
adm
adn
ado
adp
adq
adr
ads
adt
adu
adv
adw
adx
ady
adz
aea
aeb
aec
aed
aee
aef
aeg
aeh
aei
aej
aek
ael
aem
aen
aeo
aep
aeq
aer
aes
aet
aeu
aev
aew
aex
aey
aez
afa
afb
afc
afd
afe
aff
afg
afh
afi
afj
afk
afl
afm
afn
afo
afp
afr
afs
aft
afu
afv
afw
afx
aga
agb
agc
agd
age
agf
agg
agh
agi
agj
agk
agl
agm
agn
ago
agp
agq
agr
ags
agt
agu
agv
agw
agx
agy
agz
aha
ahb
ahc
ahd
ahe
ahf
ahg
ahh
ahi
ahj
ahk
ahl
ahm
ahn
aho
ahp
ahq
ahr
ahs
aht
ahu
ahv
ahw
ahx
ahy
ahz
aia
aib
aic
aid
aie
aif
aig
aih
aii
aij
aik
ail
aim
ain
aio
aip
aiq
air
ais
ait
aiu
aiv
aiw
aix
aja
ajb
ajc
ajd
aje
ajf
ajg
ajh
aji
ajj
ajk
ajl
ajm
ajn
ajo
ajp
ajq
ajr
ajs
ajt
aju
ajv
ajw
ajx
ajy
ajz
aka
akb
akc
akd
ake
akf
akg
akh
aki
akj
akk
akl
akm
akn
ako
akp
akq
akr
aks
akt
aku
akv
akw
akx
akz
alR
ala
alb
alc
ald
ale
alf
alg
alh
ali
alj
alk
all
alm
aln
alo
alp
alq
alr
als
alt
alu
alv
alw
alx
aly
alz
ama
amb
amc
amd
ame
amf
amg
amh
ami
amj
amk
aml
amm
amn
amo
amp
amq
amr
ams
amt
amu
amv
amw
amx
amy
amz
ana
anb
anc
and
ane
anf
ang
anh
ani
anj
ank
anl
anm
ann
ano
anp
anq
anr
ans
ant
anu
anv
anw
anx
any
anz
aoG
aoa
aob
aoc
aod
aoe
aof
aog
aoi
aoj
aok
aol
aom
aon
aoo
aop
aoq
aor
aos
aot
aou
aov
aow
aox
aoz
apA
apE
apa
apb
apc
apd
ape
apf
apg
aph
api
apj
apk
apl
apm
apn
apo
app
apq
apr
aps
apt
apu
apv
apw
apx
apy
apz
aqa
aqb
aqc
aqd
aqe
aqf
aqg
aqh
aqi
aqj
aqk
aql
aqm
aqn
aqo
aqp
aqq
aqr
aqs
aqt
aqu
aqv
aqx
aqy
arI
ara
arb
arc
ard
are
arf
arg
arh
ari
arj
ark
arl
arm
arn
aro
arp
arq
arr
ars
art
aru
arv
arw
arx
ary
arz
asS
asa
asb
asc
asd
ase
asf
asg
ash
asi
asj
ask
asl
asm
asn
aso
asp
asq
asr
ass
ast
asu
asv
asw
asx
asy
asz
atI
ata
atb
atc
atd
ate
atf
atg
ath
ati
atj
atk
atl
atm
atn
ato
atp
atq
atr
ats
att
atu
atv
atw
atx
aty
atz
aua
aub
auc
aud
aue
auf
aug
auh
aui
auj
auk
aul
aum
aun
auo
aup
auq
aur
aus
aut
auu
auv
auw
aux
auy
avE
ava
avb
avc
avd
ave
avf
avg
avh
avi
avj
avk
avl
avm
avn
avo
avp
avq
avr
avs
avt
avu
avv
avw
avx
avy
awC
awL
awa
awb
awc
awd
awe
awf
awg
awh
awi
awj
awk
awl
awm
awn
awo
awp
awr
aws
awt
awu
awv
aww
awx
awy
axa
axb
axc
axd
axe
axf
axg
axh
axi
axj
axk
axl
axm
axn
axo
axp
axq
axr
axs
axt
axu
axv
axx
axy
axz
aya
ayb
ayc
aye
ayf
ayg
ayh
ayk
ayl
ayn
ayo
ayp
ayr
ays
ayt
ayu
ayv
ayw
ayx
ayy
ayz
aza
azb
azc
aze
azg
azh
azi
azj
azl
azm
azn
azo
azp
azq
azr
azs
azt
azu
azv
azw
azx
azy
azz
b&c
b&g
b&w
b'a
b'b
b'c
b'd
b'e
b'f
b'g
b'h
b'i
b'q
b'r
b's
b'v
b'z
b+c
b+d
b-U
b-u
b/a
b/b
b/c
b/d
b/e
b/f
b/s
b/w
b2g
b2h
b2s
b4h
bAT
bDp
bEn
bHB
bII
bIu
bUx
baa
bab
bac
bad
bae
baf
bag
bah
bai
baj
bak
bal
bam
ban
bao
bap
baq
bar
bas
bat
bau
bav
baw
bax
bay
baz
bba
bbb
bbc
bbd
bbe
bbf
bbg
bbh
bbi
bbj
bbk
bbl
bbm
bbn
bbo
bbp
bbq
bbr
bbs
bbt
bbu
bbv
bbw
bbx
bby
bca
bcb
bcc
bcd
bce
bcf
bcg
bch
bci
bcj
bck
bcl
bcm
bcn
bco
bcp
bcq
bcr
bcs
bct
bcu
bcv
bcw
bcx
bcy
bcz
bda
bdb
bdc
bdd
bde
bdf
bdg
bdh
bdi
bdj
bdk
bdl
bdm
bdn
bdo
bdp
bdq
bdr
bds
bdt
bdu
bdv
bdw
bdx
bdy
bdz
beD
beF
beG
bea
beb
bec
bed
bee
bef
beg
beh
bei
bej
bek
bel
bem
ben
beo
bep
beq
ber
bes
bet
beu
bev
bew
bex
bey
bez
bfa
bfb
bfc
bfd
bfe
bff
bfg
bfh
bfi
bfj
bfk
bfl
bfm
bfn
bfo
bfp
bfq
bfr
bfs
bft
bfu
bfv
bfx
bfy
bfz
bga
bgb
bgc
bgd
bge
bgf
bgg
bgh
bgi
bgj
bgk
bgl
bgm
bgn
bgo
bgp
bgq
bgr
bgs
bgt
bgu
bgv
bgw
bgx
bgz
bha
bhb
bhc
bhd
bhe
bhf
bhg
bhh
bhi
bhj
bhk
bhl
bhm
bhn
bho
bhp
bhq
bhr
bhs
bht
bhu
bhv
bhw
bhx
bhy
bhz
bia
bib
bic
bid
bie
bif
big
bih
bii
bij
bik
bil
bim
bin
bio
bip
biq
bir
bis
bit
biu
biv
biw
bix
biy
biz
bja
bjb
bjc
bjd
bje
bjf
bjg
bjh
bji
bjj
bjk
bjl
bjm
bjn
bjo
bjp
bjq
bjr
bjs
bjt
bju
bjv
bjw
bjx
bjy
bjz
bka
bkb
bkc
bkd
bke
bkf
bkg
bkh
bki
bkj
bkk
bkl
bkm
bkn
bko
bkp
bkq
bkr
bks
bkt
bkv
bkw
bkx
bky
bla
blb
blc
bld
ble
blf
blg
blh
bli
blj
blk
bll
blm
bln
blo
blp
blq
blr
bls
blt
blu
blv
blw
blx
bly
blz
bma
bmb
bmc
bmd
bme
bmf
bmg
bmh
bmi
bmj
bmk
bml
bmm
bmo
bmp
bmq
bmr
bms
bmt
bmu
bmv
bmw
bmx
bmy
bmz
bna
bnb
bnc
bnd
bne
bnf
bng
bnh
bni
bnj
bnk
bnl
bnm
bnn
bno
bnp
bnq
bnr
bns
bnt
bnu
bnv
bnw
bnx
bny
bnz
boB
boa
bob
boc
bod
boe
bof
bog
boh
boi
boj
bok
bol
bom
bon
boo
bop
boq
bor
bos
bot
bou
bov
bow
box
boy
boz
bpa
bpb
bpc
bpd
bpe
bpf
bpg
bph
bpi
bpj
bpk
bpl
bpm
bpn
bpo
bpp
bpq
bpr
bps
bpt
bpu
bpv
bpw
bpx
bpy
bpz
bqa
bqb
bqc
bqd
bqe
bqf
bqh
bqi
bqj
bqk
bql
bqn
bqp
bqq
bqr
bqs
bqt
bqu
bqv
bqw
bqx
bqy
bqz
bra
brb
brc
brd
bre
brf
brg
brh
bri
brj
brk
brl
brm
brn
bro
brp
brq
brr
brs
brt
bru
brv
brw
brx
bry
brz
bsa
bsb
bsc
bsd
bse
bsf
bsg
bsh
bsi
bsj
bsk
bsl
bsm
bsn
bso
bsp
bsq
bsr
bss
bst
bsu
bsv
bsw
bsx
bsy
bsz
bta
btb
btc
btd
bte
btf
btg
bth
bti
btj
btk
btl
btm
btn
bto
btp
btq
btr
bts
btt
btu
btv
btw
btx
bty
btz
bua
bub
buc
bud
bue
buf
bug
buh
bui
buj
buk
bul
bum
bun
buo
bup
buq
bur
bus
but
buu
buv
buw
bux
buy
buz
bva
bvb
bvc
bvd
bve
bvf
bvg
bvh
bvi
bvj
bvk
bvl
bvm
bvn
bvo
bvp
bvq
bvr
bvs
bvt
bvu
bvv
bvw
bvx
bvy
bwa
bwb
bwc
bwd
bwe
bwf
bwg
bwh
bwi
bwj
bwk
bwl
bwm
bwn
bwo
bwp
bwq
bwr
bws
bwt
bwu
bwv
bww
bwx
bwy
bwz
bxa
bxb
bxc
bxd
bxe
bxf
bxg
bxh
bxi
bxj
bxk
bxl
bxm
bxn
bxo
bxp
bxq
bxr
bxs
bxt
bxu
bxv
bxw
bxx
bxy
bxz
bya
byb
byc
byd
bye
byf
byg
byh
byi
byj
byk
byl
bym
byn
byo
byp
byq
byr
bys
byt
byu
byv
byw
byx
byy
byz
bzb
bzc
bzd
bze
bzh
bzi
bzk
bzl
bzm
bzn
bzo
bzp
bzr
bzs
bzt
bzv
bzw
bzx
bzy
c&b
c'a
c'b
c'e
c'h
c'i
c'j
c'k
c'l
c'm
c'n
c'p
c'q
c's
c't
c'u
c'x
c'y
c'z
c+d
c-c
c-d
c-e
c-h
c-m
c-o
c-q
c-v
c-x
c-z
c/C
c/K
c/c
c/d
c/f
c/g
c/o
c/r
c2d
c2e
c2s
c2t
c8s
cDc
cHx
cOM
cOi
cQt
cZm
caM
caa
cab
cac
cad
cae
caf
cag
cah
cai
caj
cak
cal
cam
can
cao
cap
caq
car
cas
cat
cau
cav
caw
cax
cay
caz
cba
cbb
cbc
cbd
cbe
cbf
cbg
cbh
cbi
cbj
cbk
cbl
cbm
cbn
cbo
cbp
cbq
cbr
cbs
cbt
cbu
cbv
cbw
cbx
cby
cbz
cca
ccb
ccc
ccd
cce
ccf
ccg
cch
cci
ccj
cck
ccl
ccm
ccn
cco
ccp
ccq
ccr
ccs
cct
ccu
ccv
ccw
ccx
ccy
ccz
cda
cdb
cdc
cdd
cde
cdf
cdg
cdh
cdi
cdj
cdk
cdl
cdm
cdn
cdo
cdp
cdq
cdr
cds
cdt
cdu
cdv
cdw
cdx
cdy
cdz
ceD
cea
ceb
cec
ced
cee
cef
ceg
ceh
cei
cej
cek
cel
cem
cen
ceo
cep
ceq
cer
ces
cet
ceu
cev
cew
cex
cey
cez
cfB
cfI
cfR
cfX
cfa
cfb
cfc
cfd
cfe
cff
cfg
cfh
cfi
cfj
cfk
cfl
cfm
cfn
cfo
cfp
cfq
cfr
cfs
cft
cfu
cfv
cfw
cfx
cfy
cfz
cga
cgb
cgc
cgd
cge
cgf
cgg
cgh
cgi
cgj
cgk
cgl
cgm
cgn
cgo
cgp
cgq
cgr
cgs
cgt
cgu
cgv
cgw
cgx
cgy
cgz
chB
chI
cha
chb
chc
chd
che
chf
chg
chh
chi
chj
chk
chl
chm
chn
cho
chp
chq
chr
chs
cht
chu
chv
chw
chx
chy
chz
cia
cib
cic
cid
cie
cif
cig
cih
cii
cij
cik
cil
cim
cin
cio
cip
ciq
cir
cis
cit
ciu
civ
ciw
cix
ciz
cjE
cja
cjb
cjc
cjd
cje
cjf
cjg
cjh
cji
cjj
cjk
cjl
cjm
cjn
cjo
cjp
cjq
cjr
cjs
cjt
cju
cjv
cjw
cjz
cka
ckb
ckc
ckd
cke
ckf
ckg
ckh
cki
ckj
ckk
ckl
ckm
ckn
cko
ckp
ckq
ckr
cks
ckt
cku
ckx
cky
ckz
cla
clb
clc
cld
cle
clf
clg
clh
cli
clj
clk
cll
clm
cln
clo
clp
clq
clr
cls
clt
clu
clv
clw
clx
cly
clz
cma
cmb
cmc
cmd
cme
cmf
cmg
cmh
cmi
cmj
cmk
cml
cmm
cmn
cmo
cmp
cmq
cmr
cms
cmt
cmu
cmv
cmw
cmx
cmy
cmz
cnI
cna
cnb
cnc
cnd
cne
cnf
cng
cnh
cni
cnj
cnk
cnl
cnm
cnn
cno
cnp
cnq
cnr
cns
cnt
cnu
cnv
cnw
cnx
cnz
coS
coa
cob
coc
cod
coe
cof
cog
coh
coi
cok
col
com
com
e
con
coo
cop
coq
cor
cos
cot
cou
cov
cow
cox
coy
coz
cpa
cpb
cpc
cpd
cpe
cpf
cpg
cph
cpi
cpj
cpk
cpl
cpm
cpn
cpo
cpp
cpq
cpr
cps
cpt
cpu
cpv
cpw
cpx
cpy
cpz
cqa
cqb
cqc
cqd
cqe
cqf
cqg
cqh
cqi
cqj
cqk
cql
cqm
cqn
cqo
cqp
cqq
cqr
cqs
cqt
cqu
cqv
cqw
cqx
cqy
cqz
crN
cra
crb
crc
crd
cre
crf
crg
crh
cri
crj
crk
crl
crm
crn
cro
crp
crq
crr
crs
crt
cru
crv
crw
crx
cry
crz
csa
csb
csc
csd
cse
csf
csg
csh
csi
csj
csk
csl
csm
csn
cso
csp
csq
csr
css
cst
csu
csv
csw
csx
csy
cta
ctb
ctc
ctd
cte
ctf
ctg
cth
cti
ctj
ctk
ctl
ctm
ctn
cto
ctp
ctq
ctr
cts
ctt
ctu
ctv
ctw
ctx
cty
ctz
cua
cub
cuc
cud
cue
cuf
cug
cuh
cui
cuj
cuk
cul
cum
cun
cuo
cup
cuq
cur
cus
cut
cuu
cuv
cuw
cux
cuy
cuz
cva
cvb
cvc
cvd
cve
cvf
cvg
cvh
cvi
cvj
cvk
cvl
cvm
cvn
cvo
cvp
cvr
cvs
cvt
cvu
cvv
cvw
cvx
cvy
cwa
cwb
cwc
cwd
cwe
cwf
cwg
cwh
cwi
cwj
cwk
cwl
cwm
cwn
cwo
cwp
cwq
cwr
cws
cwt
cwu
cwv
cww
cwx
cwz
cxa
cxb
cxc
cxd
cxe
cxf
cxg
cxh
cxi
cxj
cxk
cxl
cxm
cxn
cxo
cxp
cxq
cxr
cxs
cxt
cxu
cxv
cxw
cxx
cxy
cxz
cya
cyb
cyc
cyd
cyf
cyg
cyh
cyk
cyl
cym
cyn
cyo
cyp
cyq
cyr
cys
cyu
cyv
cyw
cyx
cza
czc
czd
cze
czf
czh
czj
czl
czm
czo
czp
czq
czs
czt
czu
czx
czy
czz
d&d
d&r
d'I
d'a
d'd
d'e
d'g
d'h
d'i
d'j
d'k
d'o
d's
d't
d'w
d'x
d'y
d'z
d+T
d+s
d-d
d-f
d/l
d/s
d2d
d2o
d4b
d8s
dAT
dBV
dBi
dBm
dBu
dCB
dFx
dHV
dHz
dOM
dPH
daB
daa
dab
dac
dad
dae
daf
dag
dah
dai
daj
dak
dal
dam
dan
dao
dap
daq
dar
das
dat
dau
dav
daw
dax
day
daz
dba
dbb
dbc
dbd
dbe
dbf
dbg
dbh
dbi
dbj
dbk
dbl
dbm
dbn
dbo
dbp
dbq
dbr
dbs
dbt
dbu
dbv
dbw
dbx
dby
dbz
dca
dcb
dcc
dcd
dce
dcf
dcg
dch
dci
dcj
dck
dcl
dcm
dcn
dco
dcp
dcq
dcr
dcs
dct
dcu
dcv
dcw
dcx
dcy
dcz
dda
ddb
ddc
ddd
dde
ddf
ddg
ddh
ddi
ddj
ddk
ddl
ddm
ddn
ddo
ddp
ddq
ddr
dds
ddt
ddu
ddv
ddw
ddx
ddy
ddz
deJ
deN
deT
deX
dea
deb
dec
ded
dee
def
deg
deh
dei
dej
dek
del
dem
den
deo
dep
deq
der
des
det
deu
dev
dew
dex
dey
dez
dfA
dfa
dfb
dfc
dfd
dfe
dff
dfg
dfh
dfi
dfj
dfk
dfl
dfm
dfn
dfo
dfp
dfq
dfr
dfs
dft
dfu
dfv
dfw
dfx
dfy
dfz
dga
dgb
dgc
dgd
dge
dgf
dgg
dgh
dgi
dgj
dgk
dgl
dgm
dgn
dgo
dgp
dgq
dgr
dgs
dgt
dgv
dgw
dgx
dha
dhb
dhc
dhd
dhe
dhf
dhg
dhh
dhi
dhj
dhk
dhl
dhm
dhn
dho
dhp
dhq
dhr
dhs
dht
dhu
dhv
dhw
dhx
dhy
dhz
diD
dia
dib
dic
did
die
dif
dig
dih
dii
dij
dik
dil
dim
din
dio
dip
diq
dir
dis
dit
diu
div
diw
dix
diy
diz
dja
djb
djc
djd
dje
djf
djg
djh
dji
djj
djk
djl
djm
djn
djo
djp
djq
djr
djs
djt
djv
djw
djx
djy
djz
dkB
dka
dkb
dkc
dkd
dke
dkf
dkg
dkh
dki
dkj
dkk
dkl
dkm
dkn
dko
dkp
dkq
dkr
dks
dkt
dku
dkv
dkw
dky
dkz
dla
dlb
dlc
dld
dle
dlf
dlg
dlh
dli
dlj
dlk
dll
dlm
dln
dlo
dlp
dlq
dlr
dls
dlt
dlu
dlv
dlw
dlx
dly
dlz
dma
dmb
dmc
dmd
dme
dmf
dmg
dmh
dmi
dmj
dmk
dml
dmm
dmn
dmo
dmp
dmr
dms
dmt
dmu
dmv
dmw
dmx
dmy
dmz
dnA
dna
dnb
dnc
dnd
dne
dnf
dng
dnh
dni
dnj
dnk
dnl
dnm
dnn
dno
dnp
dnq
dnr
dns
dnt
dnu
dnv
dnw
dnx
dny
dnz
doa
dob
doc
dod
doe
dof
dog
doh
doi
doj
dok
dol
dom
don
doo
dop
doq
dor
dos
dot
dou
dov
dow
dox
doy
doz
dpR
dpa
dpb
dpc
dpd
dpe
dpg
dph
dpi
dpj
dpk
dpl
dpm
dpn
dpo
dpp
dpq
dpr
dps
dpt
dpu
dpv
dpw
dpx
dpy
dpz
dqa
dqb
dqc
dqd
dqe
dqf
dqg
dqh
dqi
dqj
dqk
dql
dqm
dqn
dqo
dqp
dqq
dqr
dqs
dqt
dqu
dqv
dqx
dqy
dqz
dra
drb
drc
drd
dre
drf
drg
drh
dri
drj
drk
drl
drm
drn
dro
drp
drq
drr
drs
drt
dru
drv
drw
drx
dry
drz
dsa
dsb
dsc
dsd
dse
dsf
dsg
dsh
dsi
dsj
dsk
dsl
dsm
dsn
dso
dsp
dsq
dsr
dss
dst
dsu
dsv
dsw
dsx
dsy
dsz
dtL
dta
dtb
dtc
dtd
dte
dtf
dtg
dth
dti
dtj
dtk
dtl
dtm
dtn
dto
dtp
dtq
dtr
dts
dtt
dtu
dtv
dtw
dtx
dty
dtz
dua
dub
duc
dud
due
duf
dug
duh
dui
duj
duk
dul
dum
dun
duo
dup
duq
dur
dus
dut
duu
duv
dux
duy
duz
dva
dvb
dvc
dvd
dve
dvf
dvg
dvh
dvi
dvj
dvk
dvl
dvm
dvn
dvo
dvp
dvq
dvr
dvs
dvt
dvu
dvv
dvw
dvx
dvy
dvz
dwa
dwb
dwc
dwd
dwe
dwf
dwg
dwh
dwi
dwj
dwk
dwl
dwm
dwn
dwo
dwp
dwr
dws
dwt
dwu
dwv
dww
dwy
dwz
dxa
dxb
dxc
dxd
dxe
dxf
dxg
dxh
dxi
dxj
dxk
dxl
dxm
dxn
dxo
dxp
dxq
dxr
dxs
dxt
dxu
dxv
dxw
dxx
dxy
dxz
dya
dyb
dyc
dyd
dye
dyg
dyh
dyi
dyj
dyk
dyl
dyn
dyo
dyp
dyq
dyr
dys
dyt
dyu
dyv
dyx
dyy
dyz
dza
dzb
dzc
dzd
dze
dzf
dzg
dzh
dzi
dzk
dzm
dzn
dzp
dzq
dzr
dzs
dzt
dzu
dzv
dzw
dzx
dzy
dzz
e
e&o
e'a
e'b
e'c
e'd
e'e
e'f
e'g
e'h
e'i
e'j
e'k
e'l
e'n
e'o
e'p
e'q
e'r
e's
e't
e'v
e'w
e'x
e'y
e+r
e-d
e-m
e/b
e/o
e2a
e2d
e2e
e2s
e4a
e8b
e8h
eEC
eED
eEE
eEG
eEH
eEI
eEK
eEN
eEU
eEW
eEX
eEa
eEd
eEe
eEg
eEk
eEp
eEr
eEv
eEw
eEx
eIn
eZM
eaM
eaR
eaa
eab
eac
ead
eae
eaf
eag
eah
eai
eaj
eak
eal
eam
ean
eao
eap
eaq
ear
eas
eat
eau
eav
eaw
eax
eay
eaz
ebA
eba
ebb
ebc
ebd
ebe
ebf
ebg
ebh
ebi
ebj
ebk
ebl
ebm
ebn
ebo
ebp
ebq
ebr
ebs
ebt
ebu
ebv
ebw
ebx
eby
ebz
eca
ecb
ecc
ecd
ece
ecf
ecg
ech
eci
ecj
eck
ecl
ecm
ecn
eco
ecp
ecq
ecr
ecs
ect
ecu
ecv
ecw
ecx
ecy
ecz
edL
edU
eda
edb
edc
edd
ede
edf
edg
edh
edi
edj
edk
edl
edm
edn
edo
edp
edq
edr
eds
edt
edu
edv
edw
edx
edy
edz
eeD
eeL
eea
eeb
eec
eed
eee
eef
eeg
eeh
eei
eej
eek
eel
eem
een
eeo
eep
eeq
eer
ees
eet
eeu
eev
eew
eex
eey
eez
efP
efR
efa
efb
efc
efd
efe
eff
efg
efh
efi
efj
efk
efl
efm
efn
efo
efp
efq
efr
efs
eft
efu
efv
efw
efx
efy
efz
ega
egb
egc
egd
ege
egf
egg
egh
egi
egj
egk
egl
egm
egn
ego
egp
egq
egr
egs
egt
egu
egv
egw
egx
egy
egz
ehT
eha
ehb
ehc
ehd
ehe
ehf
ehg
ehh
ehi
ehj
ehk
ehl
ehm
ehn
eho
ehp
ehq
ehr
ehs
eht
ehu
ehv
ehw
ehx
ehy
ehz
eia
eib
eic
eid
eie
eif
eig
eih
eii
eij
eik
eil
eim
ein
eio
eip
eiq
eir
eis
eit
eiu
eiv
eiw
eix
eiy
eiz
eja
ejb
ejc
ejd
eje
ejf
ejg
ejh
eji
ejj
ejk
ejl
ejm
ejn
ejo
ejp
ejq
ejr
ejs
ejt
eju
ejv
ejw
ejx
ejy
ejz
ekI
eka
ekb
ekc
ekd
eke
ekf
ekg
ekh
eki
ekj
ekk
ekl
ekm
ekn
eko
ekp
ekq
ekr
eks
ekt
eku
ekv
ekw
ekx
eky
ekz
ela
elb
elc
eld
ele
elf
elg
elh
eli
elj
elk
ell
elm
eln
elo
elp
elq
elr
els
elt
elu
elv
elw
elx
ely
elz
ema
emb
emc
emd
eme
emf
emg
emh
emi
emj
emk
eml
emm
emn
emo
emp
emq
emr
ems
emt
emu
emv
emw
emx
emy
emz
ena
enb
enc
end
ene
enf
eng
enh
eni
enj
enk
enl
enm
enn
eno
enp
enq
enr
ens
ent
enu
env
enw
enx
eny
enz
eoJ
eoM
eoP
eoZ
eoa
eob
eoc
eod
eoe
eof
eog
eoh
eoi
eoj
eok
eol
eom
eon
eoo
eop
eoq
eor
eos
eot
eou
eov
eow
eox
eoy
eoz
epa
epb
epc
epd
epe
epf
epg
eph
epi
epj
epk
epl
epm
epn
epo
epp
epq
epr
eps
ept
epu
epv
epw
epx
epy
epz
eqa
eqb
eqc
eqd
eqe
eqf
eqg
eqh
eqi
eqj
eqk
eql
eqm
eqn
eqo
eqp
eqq
eqr
eqs
eqt
equ
eqv
eqx
eqy
eqz
era
erb
erc
erd
ere
erf
erg
erh
eri
erj
erk
erl
erm
ern
ero
erp
erq
err
ers
ert
eru
erv
erw
erx
ery
erz
esa
esb
esc
esd
ese
esf
esg
esh
esi
esj
esk
esl
esm
esn
eso
esp
esq
esr
ess
est
esu
esv
esw
esx
esy
esz
eta
etb
etc
etd
ete
etf
etg
eth
eti
etj
etk
etl
etm
etn
eto
etp
etq
etr
ets
ett
etu
etv
etw
etx
ety
etz
eua
eub
euc
eud
eue
euf
eug
euh
eui
euj
euk
eul
eum
eun
euo
eup
euq
eur
eus
eut
euu
euv
euw
eux
euy
euz
evA
eva
evb
evc
evd
eve
evf
evg
evh
evi
evj
evk
evl
evm
evn
evo
evp
evq
evr
evs
evt
evu
evv
evw
evx
evy
evz
ewa
ewb
ewc
ewd
ewe
ewf
ewg
ewh
ewi
ewk
ewl
ewm
ewn
ewo
ewp
ewq
ewr
ews
ewt
ewu
ewv
ewx
ewy
exa
exb
exc
exd
exe
exf
exg
exh
exi
exj
exk
exl
exm
exn
exo
exp
exq
exr
exs
ext
exu
exv
exw
exx
exy
exz
eyB
eya
eyb
eyc
eyd
eye
eyf
eyg
eyh
eyi
eyj
eyk
eyl
eym
eyn
eyo
eyp
eyq
eyr
eys
eyt
eyu
eyv
eyw
eyx
eyy
ezX
ezb
ezc
ezd
eze
ezf
ezg
ezh
ezi
ezj
ezk
ezl
ezm
ezn
ezo
ezp
ezq
ezr
ezs
ezt
ezu
ezv
ezw
ezx
ezy
ezz
f&w
f'a
f'b
f'c
f'd
f'e
f'l
f'o
f'p
f'r
f's
f'v
f'x
f'y
f'z
f-g
f-r
f/d
f/h
f/m
f/n
f/s
f/z
f2c
f4h
f8h
fBB
fBC
fBD
fBG
fBH
fBN
fBO
fBP
fBR
fBS
fBX
fBa
fBb
fBc
fBd
fBe
fBf
fBg
fBh
fBi
fBj
fBk
fBl
fBm
fBn
fBp
fBq
fBr
fBs
fBt
fBu
fBw
fBx
fBy
fBz
fFs
fHQ
fHR
fIA
fIB
fID
fIG
fIN
fIP
fIR
fIS
fIT
fIU
fIX
fIa
fIb
fIc
fId
fIe
fIf
fIi
fIj
fIl
fIm
fIn
fIo
fIp
fIq
fIr
fIs
fIt
fIu
fIv
fIw
fIx
fIy
fLC
fLa
fLg
fLi
fLj
fLl
fLm
fLt
fLu
fLw
fLy
fLz
fNo
fOS
fPp
fPs
fRk
fRo
fRp
fRs
faa
fab
fac
fad
fae
faf
fag
fah
fai
faj
fak
fal
fam
fan
fao
fap
faq
far
fas
fat
fau
fav
faw
fax
fay
faz
fba
fbb
fbc
fbd
fbe
fbf
fbg
fbh
fbi
fbj
fbk
fbl
fbm
fbn
fbo
fbp
fbq
fbr
fbs
fbt
fbu
fbv
fbw
fbx
fby
fbz
fca
fcb
fcc
fcd
fce
fcf
fcg
fch
fci
fcj
fck
fcl
fcm
fcn
fco
fcp
fcq
fcr
fcs
fct
fcu
fcv
fcw
fcx
fcy
fda
fdb
fdc
fdd
fde
fdf
fdg
fdh
fdi
fdj
fdk
fdl
fdm
fdn
fdo
fdp
fdq
fdr
fds
fdt
fdu
fdv
fdw
fdx
fdy
fdz
fea
feb
fec
fed
fee
fef
feg
feh
fei
fej
fek
fel
fem
fen
feo
fep
feq
fer
fes
fet
feu
fev
few
fex
fey
fez
ffa
ffb
ffc
ffd
ffe
fff
ffg
ffh
ffi
ffj
ffk
ffl
ffm
ffn
ffo
ffp
ffq
ffr
ffs
fft
ffu
ffv
ffw
ffx
ffy
ffz
fga
fgb
fgc
fgd
fge
fgf
fgg
fgh
fgi
fgj
fgk
fgl
fgm
fgn
fgo
fgp
fgq
fgr
fgs
fgt
fgu
fgv
fgw
fgx
fgy
fgz
fha
fhb
fhc
fhd
fhe
fhf
fhg
fhh
fhi
fhj
fhk
fhl
fhm
fho
fhp
fhq
fhr
fhs
fht
fhu
fhv
fhw
fhx
fhy
fhz
fia
fib
fic
fid
fie
fif
fig
fih
fii
fij
fik
fil
fim
fin
fio
fip
fiq
fir
fis
fit
fiu
fiv
fiw
fix
fiy
fiz
fja
fjb
fjc
fjd
fje
fjf
fjg
fjh
fji
fjj
fjl
fjm
fjn
fjo
fjp
fjq
fjr
fjs
fjt
fju
fjv
fjw
fjx
fjy
fka
fkb
fkc
fkd
fke
fkf
fkg
fkh
fki
fkj
fkk
fkl
fkn
fko
fkp
fkq
fkr
fks
fkt
fku
fkv
fkw
fkx
fky
fkz
fla
flb
flc
fld
fle
flf
flg
flh
fli
flj
flk
fll
flm
fln
flo
flp
flq
flr
fls
flt
flu
flv
flw
flx
fly
flz
fma
fmb
fmc
fmd
fme
fmf
fmg
fmh
fmi
fmj
fmk
fml
fmm
fmn
fmo
fmp
fmq
fmr
fms
fmt
fmu
fmv
fmw
fmx
fmy
fmz
fna
fnb
fnc
fnd
fne
fnf
fng
fnh
fni
fnj
fnk
fnl
fnm
fnn
fno
fnp
fnq
fnr
fns
fnt
fnu
fnv
fnw
fnx
fny
foa
fob
foc
fod
foe
fof
fog
foh
foi
fok
fol
fom
fon
foo
fop
foq
for
fos
fot
fou
fov
fow
fox
foy
foz
fpa
fpb
fpc
fpd
fpe
fpf
fpg
fph
fpi
fpj
fpk
fpl
fpm
fpn
fpo
fpp
fpq
fpr
fps
fpt
fpu
fpv
fpw
fpx
fpy
fpz
fqa
fqb
fqc
fqd
fqe
fqf
fqg
fqh
fqi
fqj
fqk
fql
fqm
fqn
fqo
fqp
fqq
fqr
fqs
fqt
fqu
fqv
fqw
fqx
fqy
fqz
fra
frb
frc
frd
fre
frf
frg
frh
fri
frj
frk
frl
frm
frn
fro
frp
frq
frr
frs
frt
fru
frv
frw
frx
fry
fsN
fsa
fsb
fsc
fsd
fse
fsf
fsg
fsh
fsi
fsj
fsk
fsl
fsm
fsn
fso
fsp
fsq
fsr
fss
fst
fsu
fsv
fsw
fsx
fsy
fsz
ftB
ftR
fta
ftb
ftc
ftd
fte
ftf
ftg
fth
fti
ftj
ftk
ftl
ftm
ftn
fto
ftp
ftq
ftr
fts
ftt
ftu
ftv
ftw
ftx
fty
ftz
fua
fub
fuc
fud
fue
fuf
fug
fuh
fui
fuj
fuk
ful
fum
fun
fuo
fup
fuq
fur
fus
fut
fuu
fuv
fuw
fux
fuy
fuz
fvC
fva
fvb
fvc
fvd
fve
fvf
fvg
fvh
fvi
fvj
fvk
fvl
fvm
fvn
fvo
fvp
fvq
fvr
fvs
fvu
fvv
fwa
fwb
fwc
fwd
fwe
fwf
fwh
fwi
fwj
fwk
fwl
fwm
fwp
fwr
fws
fwu
fww
fwx
fwy
fxa
fxb
fxd
fxe
fxf
fxg
fxh
fxi
fxj
fxk
fxl
fxn
fxo
fxp
fxr
fxs
fxt
fxv
fxx
fxy
fxz
fyS
fya
fyb
fyc
fyd
fye
fyf
fyg
fyh
fyi
fyj
fyl
fym
fyn
fyo
fyp
fyq
fyr
fys
fyt
fyu
fyv
fyw
fyx
fyy
fyz
fza
fzb
fzc
fzd
fze
fzf
fzh
fzi
fzj
fzk
fzl
fzn
fzo
fzp
fzr
fzs
fzt
fzu
fzx
fzy
fzz
g'd
g'e
g'h
g'j
g'k
g'l
g'n
g'p
g'q
g's
g'v
g'x
g'y
g'z
g-d
g-i
g-n
g-s
g-x
g/L
g/f
g/s
gHz
gIn
gKh
gQg
gaa
gab
gac
gad
gae
gaf
gag
gah
gai
gaj
gak
gal
gam
gan
gao
gap
gaq
gar
gas
gat
gau
gav
gaw
gax
gay
gaz
gba
gbb
gbc
gbd
gbe
gbf
gbg
gbh
gbi
gbj
gbk
gbl
gbm
gbn
gbo
gbp
gbq
gbr
gbs
gbt
gbu
gbv
gbw
gbx
gbz
gca
gcb
gcc
gcd
gce
gcf
gcg
gch
gci
gcj
gck
gcl
gcm
gcn
gco
gcp
gcq
gcr
gcs
gct
gcu
gcv
gcw
gcx
gda
gdb
gdc
gdd
gde
gdf
gdg
gdh
gdi
gdj
gdk
gdl
gdm
gdn
gdp
gdq
gdr
gds
gdt
gdu
gdv
gdw
gdx
gdy
gdz
geM
gea
geb
gec
ged
gee
gef
geg
geh
gei
gej
gek
gel
gem
gen
geo
gep
geq
ger
ges
get
geu
gev
gew
gex
gey
gez
gfa
gfb
gfc
gfd
gfe
gff
gfg
gfh
gfi
gfj
gfk
gfl
gfm
gfn
gfo
gfp
gfq
gfr
gfs
gft
gfu
gfv
gfw
gfx
gfy
gfz
gga
ggb
ggc
ggd
gge
ggf
ggg
ggh
ggi
ggj
ggk
ggl
ggm
ggn
ggo
ggp
ggq
ggr
ggs
ggt
ggu
ggv
ggw
ggx
ggy
ggz
ghY
gha
ghb
ghc
ghd
ghe
ghf
ghg
ghh
ghi
ghj
ghk
ghl
ghm
ghn
ghp
ghq
ghr
ghs
ght
ghu
ghw
ghy
ghz
gia
gib
gic
gid
gie
gif
gig
gih
gii
gij
gik
gil
gim
gin
gio
gip
giq
gir
gis
git
giu
giv
giw
gix
giy
giz
gja
gjb
gjc
gjd
gje
gjf
gjg
gjh
gji
gjj
gjk
gjl
gjm
gjn
gjp
gjq
gjr
gjs
gju
gjv
gjw
gjx
gjy
gjz
gka
gkb
gkc
gkd
gke
gkf
gkg
gkh
gki
gkj
gkk
gkl
gkm
gkn
gko
gkq
gkr
gks
gkt
gku
gkv
gkw
gkx
gky
gkz
gla
glb
glc
gld
gle
glf
glg
glh
gli
glj
glk
gll
glm
gln
glo
glp
glq
glr
gls
glt
glu
glv
glw
glx
gly
glz
gma
gmb
gmc
gmd
gme
gmf
gmg
gmh
gmi
gmj
gmk
gml
gmm
gmn
gmo
gmp
gmq
gmr
gms
gmt
gmu
gmv
gmw
gmx
gmy
gmz
gnE
gna
gnb
gnc
gnd
gne
gnf
gng
gnh
gni
gnj
gnk
gnl
gnm
gnn
gno
gnp
gnq
gnr
gns
gnt
gnu
gnv
gnw
gny
goa
gob
goc
god
goe
gof
gog
goh
goi
goj
gok
gol
gom
gon
goo
gop
goq
gor
gos
got
gou
gov
gow
gox
goy
goz
gpI
gpa
gpb
gpc
gpd
gpe
gpf
gpg
gph
gpi
gpj
gpk
gpl
gpm
gpn
gpo
gpp
gpq
gpr
gps
gpt
gpu
gpv
gpw
gpx
gpz
gqR
gqa
gqb
gqc
gqd
gqe
gqf
gqh
gqi
gqj
gqk
gql
gqm
gqn
gqo
gqp
gqq
gqr
gqs
gqt
gqu
gqv
gqw
gqx
gqy
gqz
gra
grb
grc
grd
gre
grf
grg
grh
gri
grj
grk
grl
grm
grn
gro
grp
grq
grr
grs
grt
gru
grv
grw
grx
gry
grz
gsa
gsb
gsc
gsd
gse
gsf
gsg
gsh
gsi
gsj
gsk
gsl
gsm
gsn
gso
gsp
gsr
gss
gst
gsu
gsv
gsw
gsx
gsy
gsz
gta
gtb
gtc
gtd
gte
gtf
gtg
gth
gti
gtj
gtk
gtl
gtm
gtn
gto
gtp
gtr
gts
gtt
gtu
gtv
gtw
gtx
gty
gtz
guA
gua
gub
guc
gud
gue
guf
gug
guh
gui
guj
guk
gul
gum
gun
guo
gup
guq
gur
gus
gut
guu
guv
guw
gux
guy
guz
gva
gvb
gvc
gvd
gve
gvf
gvg
gvh
gvi
gvj
gvk
gvl
gvm
gvn
gvo
gvp
gvq
gvr
gvs
gvt
gvv
gvw
gvx
gvy
gvz
gwa
gwb
gwc
gwd
gwe
gwf
gwg
gwh
gwi
gwj
gwk
gwl
gwm
gwn
gwo
gwp
gwr
gws
gwt
gwu
gwv
gww
gwx
gwy
gwz
gxa
gxc
gxd
gxe
gxf
gxg
gxh
gxi
gxj
gxl
gxm
gxn
gxo
gxp
gxr
gxs
gxt
gxv
gxw
gxx
gxy
gxz
gya
gyb
gyd
gye
gyh
gyi
gyj
gyk
gyl
gym
gyn
gyp
gyq
gyr
gys
gyt
gyu
gyv
gyw
gyx
gyy
gyz
gza
gzb
gzc
gzd
gze
gzf
gzh
gzj
gzl
gzm
gzn
gzo
gzp
gzr
gzs
gzt
gzu
gzv
gzw
gzy
gzz
h&h
h'a
h'e
h'h
h'k
h'm
h'n
h'o
h's
h'v
h'w
h'x
h'z
h+h
h-h
h/f
h/h
h/p
h/v
h/w
h/z
h2h
h2n
hAS
hDC
hGV
hHR
hJt
haB
haa
hab
hac
had
hae
haf
hag
hah
hai
haj
hak
hal
ham
han
hao
hap
haq
har
has
hat
hau
hav
haw
hax
hay
haz
hba
hbb
hbc
hbd
hbe
hbf
hbg
hbh
hbi
hbj
hbk
hbl
hbm
hbn
hbo
hbp
hbq
hbr
hbs
hbt
hbu
hbv
hbw
hbx
hbz
hca
hcb
hcc
hcd
hce
hcf
hcg
hch
hci
hcj
hck
hcl
hcm
hcn
hco
hcp
hcq
hcr
hcs
hct
hcu
hcv
hcw
hcx
hcy
hcz
hda
hdb
hdc
hdd
hde
hdf
hdg
hdh
hdi
hdj
hdk
hdl
hdm
hdn
hdo
hdp
hdq
hdr
hds
hdt
hdu
hdv
hdw
hdx
hdz
heY
hea
heb
hec
hed
hee
hef
heg
heh
hei
hej
hek
hel
hem
hen
heo
hep
heq
her
hes
het
heu
hev
hew
hex
hey
hez
hfa
hfb
hfc
hfd
hfe
hff
hfg
hfh
hfi
hfj
hfk
hfl
hfm
hfn
hfo
hfp
hfq
hfr
hfs
hft
hfu
hfv
hfw
hfx
hfy
hfz
hga
hgb
hgc
hgd
hge
hgf
hgg
hgh
hgi
hgk
hgl
hgm
hgn
hgo
hgp
hgq
hgr
hgs
hgt
hgu
hgv
hgw
hgx
hgz
hha
hhb
hhc
hhd
hhe
hhf
hhg
hhh
hhi
hhj
hhk
hhl
hhm
hhn
hho
hhp
hhq
hhr
hhs
hht
hhu
hhv
hhx
hhy
hhz
hia
hib
hic
hid
hie
hif
hig
hih
hii
hij
hik
hil
him
hin
hio
hip
hiq
hir
his
hit
hiu
hiv
hiw
hix
hiz
hja
hjb
hjc
hjd
hje
hjf
hjg
hjh
hji
hjj
hjk
hjl
hjm
hjn
hjo
hjp
hjq
hjr
hjs
hjt
hju
hjv
hjx
hjy
hka
hkb
hkc
hkd
hke
hkf
hkh
hki
hkj
hkk
hkl
hkm
hkn
hko
hkp
hkq
hkr
hks
hkt
hku
hkv
hkz
hla
hlb
hlc
hld
hle
hlf
hlg
hlh
hli
hlj
hlk
hll
hlm
hln
hlo
hlp
hlr
hls
hlt
hlu
hlv
hlw
hlx
hly
hma
hmb
hmc
hmd
hme
hmf
hmg
hmh
hmi
hmj
hml
hmm
hmn
hmo
hmp
hmq
hmr
hms
hmt
hmu
hmv
hmw
hmx
hmy
hna
hnb
hnc
hnd
hne
hnf
hng
hnh
hni
hnj
hnl
hnm
hnn
hno
hnp
hnq
hnr
hns
hnt
hnu
hnv
hnw
hny
hnz
hoa
hob
hoc
hod
hoe
hof
hog
hoh
hoi
hoj
hok
hol
hom
hon
hoo
hop
hoq
hor
hos
hot
hou
hov
how
hox
hoy
hoz
hpa
hpb
hpc
hpd
hpe
hpf
hpg
hph
hpi
hpj
hpk
hpl
hpm
hpn
hpo
hpp
hpq
hpr
hps
hpt
hpu
hpv
hpw
hpx
hpy
hpz
hqa
hqb
hqc
hqd
hqe
hqf
hqg
hqh
hqi
hqj
hqk
hql
hqm
hqn
hqo
hqp
hqq
hqr
hqs
hqt
hqu
hqv
hqw
hqx
hqz
hra
hrb
hrc
hrd
hre
hrf
hrg
hri
hrj
hrk
hrl
hrm
hrn
hro
hrp
hrq
hrr
hrs
hrt
hru
hrv
hrw
hrx
hrz
hsa
hsb
hsc
hsd
hse
hsf
hsg
hsh
hsi
hsj
hsk
hsl
hsm
hsn
hso
hsp
hsq
hsr
hss
hst
hsu
hsv
hsw
hsy
hsz
hta
htb
htc
htd
hte
htf
htg
hth
hti
htj
htk
htl
htm
htn
hto
htp
htr
hts
htt
htu
htv
htw
htx
hty
htz
huN
hua
hub
huc
hud
hue
huf
hug
huh
hui
huj
huk
hul
hum
hun
huo
hup
huq
hur
hus
hut
huu
huv
huw
hux
huy
huz
hva
hvb
hvc
hvd
hve
hvf
hvg
hvh
hvi
hvj
hvk
hvl
hvn
hvo
hvp
hvq
hvr
hvs
hvu
hvv
hvy
hvz
hwa
hwb
hwc
hwd
hwe
hwf
hwg
hwi
hwj
hwk
hwl
hwm
hwn
hwo
hwp
hwr
hws
hwt
hwu
hwv
hwx
hwy
hxa
hxb
hxd
hxe
hxf
hxg
hxh
hxj
hxl
hxm
hxp
hxq
hxr
hxs
hxt
hxv
hxw
hxx
hxy
hxz
hya
hyb
hyc
hyd
hye
hyf
hyg
hyh
hyi
hyj
hyl
hym
hyn
hyo
hyp
hyq
hyr
hys
hyt
hyu
hyv
hyw
hyx
hyz
hza
hzc
hzd
hze
hzg
hzh
hzi
hzm
hzo
hzp
hzq
hzr
hzs
hzt
hzv
hzw
i'a
i'd
i'e
i'f
i'l
i'm
i'n
i's
i't
i'v
i'w
i'z
i-a
i-f
i-l
i-t
i/O
i/c
i/e
i/f
i/g
i/o
iTo
iUx
iUy
iUz
iaa
iab
iac
iad
iae
iaf
iag
iah
iai
iaj
iak
ial
iam
ian
iao
iap
iar
ias
iat
iau
iav
iaw
iax
iaz
iba
ibb
ibc
ibd
ibe
ibf
ibg
ibh
ibi
ibj
ibk
ibl
ibm
ibn
ibo
ibp
ibq
ibr
ibs
ibt
ibu
ibv
ibw
ibx
iby
ibz
icS
ica
icb
icc
icd
ice
icf
icg
ich
ici
icj
ick
icl
icm
icn
ico
icp
icq
icr
ics
ict
icu
icv
icw
icx
icy
icz
ida
idb
idc
idd
ide
idf
idg
idh
idi
idj
idk
idl
idm
idn
ido
idp
idq
idr
ids
idt
idu
idv
idx
ieW
iea
ieb
iec
ied
iee
ief
ieg
ieh
iei
iej
iek
iel
iem
ien
ieo
iep
ieq
ier
ies
iet
ieu
iev
iew
iex
iey
iez
ifa
ifb
ifc
ifd
ife
iff
ifg
ifh
ifi
ifj
ifk
ifl
ifm
ifn
ifo
ifp
ifq
ifr
ifs
ift
ifu
ifv
ifw
ifx
ify
ifz
iga
igb
igc
igd
ige
igf
igg
igh
igi
igj
igk
igl
igm
ign
igo
igp
igq
igr
igs
igt
igu
igv
igw
igx
igy
igz
iha
ihb
ihc
ihd
ihe
ihf
ihg
ihh
ihi
ihj
ihk
ihl
ihm
ihn
iho
ihp
ihq
ihr
ihs
iht
ihu
ihv
ihw
ihx
ihy
ihz
iia
iib
iic
iid
iie
iif
iig
iih
iii
iij
iik
iil
iim
iin
iio
iip
iiq
iir
iis
iit
iiu
iiv
iiw
iix
iiz
ija
ijb
ijc
ijd
ije
ijf
ijg
ijh
iji
ijj
ijk
ijl
ijm
ijn
ijo
ijp
ijq
ijr
ijs
ijt
iju
ijv
ijw
ijx
ijz
ika
ikb
ikc
ikd
ike
ikf
ikg
ikh
iki
ikj
ikk
ikl
ikm
ikn
iko
ikp
ikq
ikr
iks
ikt
iku
ikv
ikx
iky
ikz
ilA
ilE
ila
ilb
ilc
ild
ile
ilf
ilg
ilh
ili
ilj
ilk
ill
ilm
iln
ilo
ilp
ilq
ilr
ils
ilt
ilu
ilv
ilx
ily
ilz
ima
imb
imc
imd
ime
imf
img
imh
imi
imj
imk
iml
imm
imn
imo
imp
imq
imr
ims
imt
imu
imv
imw
imx
imz
ina
inb
inc
ind
ine
inf
ing
inh
ini
inj
ink
inl
inm
inn
ino
inp
inq
inr
ins
int
inu
inv
inw
inx
iny
ioa
iob
ioc
iod
ioe
iof
iog
ioh
ioi
ioj
iok
iol
iom
ion
ioo
iop
ioq
ior
ios
iot
iou
iov
iow
iox
ioy
ipa
ipb
ipc
ipd
ipe
ipf
ipg
iph
ipi
ipj
ipk
ipl
ipm
ipn
ipo
ipp
ipq
ipr
ips
ipt
ipu
ipv
ipw
ipx
ipy
iqa
iqb
iqc
iqd
iqe
iqf
iqg
iqh
iqj
iqk
iql
iqm
iqn
iqo
iqp
iqq
iqr
iqs
iqt
iqu
iqv
iqw
iqx
iqz
irS
irU
ira
irb
irc
ird
ire
irf
irg
irh
iri
irj
irk
irl
irm
irn
iro
irp
irq
irr
irs
irt
iru
irv
irw
irx
iry
irz
isA
isa
isb
isc
isd
ise
isf
isg
ish
isi
isj
isk
isl
ism
isn
iso
isp
isq
isr
iss
ist
isu
isv
isw
isx
isy
isz
ita
itb
itc
itd
ite
itf
itg
ith
iti
itj
itk
itl
itm
itn
ito
itp
itq
itr
its
itt
itu
itv
itw
itx
ity
itz
iua
iub
iud
iue
iuf
iug
iuh
iui
iuj
iuk
iul
ium
iun
iup
iuq
iur
ius
iut
iuu
iuv
iuw
iux
iuy
iuz
iva
ivb
ivc
ivd
ive
ivf
ivg
ivh
ivi
ivj
ivk
ivl
ivm
ivn
ivo
ivp
ivq
ivr
ivs
ivt
ivv
ivw
ivx
ivy
iwZ
iwa
iwb
iwc
iwd
iwe
iwf
iwg
iwi
iwj
iwm
iwo
iwp
iwq
iwr
iws
iwt
iwu
iww
iwx
iwy
ixb
ixc
ixd
ixe
ixg
ixh
ixi
ixj
ixk
ixl
ixm
ixn
ixo
ixp
ixq
ixr
ixs
ixv
ixx
ixz
iya
iyb
iyd
iye
iyf
iyi
iyj
iym
iyn
iyo
iyr
iyt
iyv
iyx
iyy
iza
izb
ize
izf
izg
izh
izk
izl
izn
izo
izr
izt
izu
izw
izy
izz
j'b
j'c
j'e
j'h
j'i
j'j
j'p
j's
j't
j'x
j'y
j+i
j-j
j-l
j/k
jCF
jCw
jKe
jOe
jOn
jXh
jZb
jaa
jab
jac
jad
jae
jaf
jag
jah
jai
jaj
jak
jal
jam
jan
jao
jap
jaq
jar
jas
jat
jau
jav
jaw
jax
jay
jaz
jba
jbb
jbc
jbd
jbe
jbf
jbg
jbh
jbi
jbj
jbk
jbl
jbm
jbn
jbo
jbp
jbq
jbr
jbs
jbt
jbu
jbv
jbw
jbx
jca
jcb
jcc
jcd
jce
jcf
jcg
jch
jci
jcj
jck
jcl
jcm
jcn
jco
jcp
jcq
jcr
jcs
jct
jcu
jcv
jcw
jcx
jcy
jcz
jda
jdb
jdc
jdd
jde
jdf
jdg
jdh
jdi
jdj
jdk
jdl
jdm
jdn
jdo
jdp
jdq
jdr
jds
jdt
jdu
jdv
jdw
jdx
jdz
jea
jeb
jec
jed
jee
jef
jeg
jeh
jei
jej
jek
jel
jem
jen
jeo
jep
jeq
jer
jes
jet
jeu
jev
jew
jex
jey
jez
jfa
jfb
jfc
jfd
jfe
jff
jfg
jfh
jfi
jfj
jfk
jfl
jfm
jfn
jfo
jfp
jfq
jfr
jfs
jft
jfu
jfw
jfx
jfy
jfz
jga
jgb
jgc
jgd
jge
jgf
jgg
jgh
jgi
jgj
jgk
jgl
jgm
jgn
jgo
jgp
jgq
jgr
jgs
jgt
jgu
jgv
jgw
jgy
jgz
jha
jhb
jhc
jhd
jhe
jhf
jhg
jhh
jhi
jhj
jhk
jhl
jhm
jhn
jho
jhp
jhq
jhr
jhs
jht
jhu
jhv
jhw
jhx
jhz
jia
jib
jic
jid
jie
jif
jig
jih
jii
jij
jik
jil
jim
jin
jio
jip
jiq
jir
jis
jit
jiu
jiv
jiw
jix
jiy
jiz
jja
jjb
jjc
jjd
jje
jjf
jjg
jjh
jji
jjj
jjk
jjl
jjm
jjn
jjo
jjp
jjq
jjr
jjs
jjt
jju
jjv
jjw
jjx
jjy
jjz
jka
jkb
jkc
jkd
jke
jkf
jkg
jkh
jki
jkj
jkk
jkl
jkm
jkn
jko
jkp
jkq
jkr
jks
jkt
jku
jkv
jkw
jkx
jla
jlb
jlc
jld
jle
jlf
jlg
jlh
jli
jlj
jlk
jll
jlm
jln
jlo
jlp
jlq
jlr
jls
jlt
jlu
jlv
jlw
jlx
jly
jlz
jma
jmb
jmc
jmd
jme
jmf
jmg
jmh
jmi
jmj
jmk
jml
jmm
jmn
jmo
jmp
jmq
jmr
jms
jmt
jmu
jmv
jmw
jmx
jmy
jmz
jna
jnb
jnc
jnd
jne
jnf
jng
jnh
jni
jnj
jnk
jnl
jnm
jnn
jno
jnp
jnq
jnr
jns
jnt
jnu
jnv
jnw
jnx
jny
jnz
joa
job
joc
jod
joe
jof
jog
joh
joi
joj
jok
jol
jom
jon
joo
jop
joq
jor
jos
jot
jou
jov
jow
jox
joy
jpa
jpb
jpc
jpd
jpe
jpf
jpg
jph
jpi
jpj
jpk
jpl
jpm
jpn
jpo
jpp
jpq
jpr
jps
jpt
jpu
jpv
jpw
jpx
jpy
jqa
jqb
jqc
jqd
jqe
jqg
jqh
jqi
jqj
jqk
jql
jqm
jqn
jqo
jqp
jqr
jqs
jqt
jqu
jqv
jqx
jra
jrb
jrc
jrd
jre
jrf
jrg
jrh
jri
jrj
jrk
jrl
jrm
jrn
jro
jrp
jrq
jrr
jrs
jrt
jru
jrv
jrw
jrx
jrz
jsa
jsb
jsc
jsd
jse
jsf
jsg
jsh
jsi
jsj
jsk
jsl
jsm
jsn
jso
jsp
jsq
jsr
jss
jst
jsu
jsv
jsw
jsx
jsy
jsz
jta
jtb
jtc
jtd
jte
jtf
jtg
jth
jti
jtj
jtk
jtl
jtm
jtn
jto
jtp
jtq
jtr
jts
jtt
jtu
jtv
jtw
jtx
jty
jtz
jua
jub
juc
jud
jue
juf
jug
juh
jui
juj
juk
jul
jum
jun
juo
jup
juq
jur
jus
jut
juu
juv
juw
juy
juz
jva
jvb
jvc
jvd
jve
jvf
jvg
jvh
jvi
jvj
jvk
jvl
jvm
jvn
jvo
jvp
jvq
jvr
jvs
jvt
jvu
jvv
jvw
jvx
jvz
jwa
jwb
jwc
jwd
jwe
jwg
jwh
jwi
jwj
jwk
jwl
jwm
jwn
jwo
jwp
jwq
jwr
jws
jwt
jwu
jwv
jww
jwx
jwy
jwz
jxa
jxb
jxc
jxe
jxf
jxg
jxh
jxj
jxk
jxl
jxm
jxn
jxo
jxp
jxr
jxs
jxt
jxu
jxw
jxx
jxy
jya
jyc
jyd
jye
jyf
jyh
jyi
jyj
jyl
jym
jyn
jyo
jyp
jyq
jyr
jys
jyt
jyu
jyv
jyx
jyy
jza
jzb
jzf
jzg
jzh
jzj
jzl
jzm
jzn
jzo
jzp
jzq
jzr
jzs
jzu
jzx
jzy
k'd
k'e
k'f
k'h
k'l
k'm
k'n
k'o
k'p
k'q
k'r
k's
k't
k'u
k'w
k'z
k+j
k-d
k/a
k/r
k/s
k2G
kBS
kDM
kHz
kPo
kSD
kWh
kYf
kaa
kab
kac
kad
kae
kaf
kag
kah
kai
kaj
kak
kal
kam
kan
kao
kap
kaq
kar
kas
kat
kau
kav
kaw
kax
kay
kaz
kba
kbb
kbc
kbd
kbe
kbf
kbg
kbh
kbi
kbj
kbk
kbl
kbm
kbn
kbo
kbp
kbq
kbr
kbs
kbt
kbu
kbv
kbw
kbx
kby
kca
kcb
kcc
kcd
kce
kcf
kcg
kch
kci
kcj
kck
kcl
kcm
kcn
kco
kcp
kcq
kcr
kcs
kct
kcu
kcv
kcw
kcx
kcy
kda
kdb
kdc
kdd
kde
kdf
kdg
kdh
kdi
kdj
kdk
kdl
kdm
kdo
kdp
kdq
kdr
kds
kdt
kdu
kdv
kdw
kdx
kdy
kdz
keV
kea
keb
kec
ked
kee
kef
keg
keh
kei
kej
kek
kel
kem
ken
keo
kep
keq
ker
kes
ket
keu
kev
kew
kex
key
kez
kfa
kfb
kfc
kfd
kfe
kff
kfg
kfh
kfi
kfj
kfk
kfl
kfm
kfn
kfp
kfq
kfr
kfs
kft
kfu
kfv
kfw
kfx
kga
kgb
kgc
kgd
kge
kgf
kgg
kgh
kgi
kgj
kgk
kgl
kgm
kgn
kgo
kgp
kgq
kgr
kgs
kgt
kgu
kgv
kgw
kgx
kgz
khG
khI
kha
khb
khc
khd
khe
khf
khg
khh
khi
khk
khl
khm
khn
kho
khp
khq
khr
khs
kht
khu
khv
khw
khx
khy
khz
kia
kib
kic
kid
kie
kif
kig
kih
kii
kij
kik
kil
kim
kin
kio
kip
kiq
kir
kis
kit
kiu
kiv
kiw
kix
kiy
kiz
kja
kjb
kjc
kjd
kje
kjf
kjg
kjh
kjj
kjk
kjl
kjm
kjn
kjo
kjp
kjq
kjr
kjs
kjt
kju
kjv
kjw
kjx
kjy
kjz
kka
kkb
kkc
kkd
kke
kkf
kkg
kkh
kki
kkj
kkk
kkl
kkm
kkn
kko
kkp
kkr
kks
kkt
kku
kkv
kkw
kkx
kla
klb
klc
kld
kle
klf
klg
klh
kli
klj
klk
kll
klm
kln
klo
klp
klq
klr
kls
klt
klu
klv
klw
klx
klz
kma
kmb
kmc
kmd
kme
kmf
kmg
kmh
kmi
kmj
kmk
kml
kmm
kmn
kmo
kmp
kmq
kmr
kms
kmt
kmu
kmv
kmw
kmx
kna
knb
knc
knd
kne
knf
kng
knh
kni
knj
knk
knl
knm
knn
kno
knp
knq
knr
kns
knt
knu
knv
knw
knx
kny
knz
koa
kob
koc
kod
koe
kof
kog
koh
koi
koj
kok
kol
kom
kon
koo
kop
koq
kor
kos
kot
kou
kov
kow
kox
koy
koz
kpa
kpb
kpc
kpd
kpe
kpf
kpg
kph
kpi
kpj
kpk
kpl
kpm
kpn
kpo
kpp
kpq
kpr
kps
kpt
kpu
kpv
kpw
kpx
kpy
kpz
kqa
kqb
kqc
kqd
kqe
kqf
kqh
kqi
kqj
kqk
kqm
kqn
kqo
kqp
kqq
kqr
kqs
kqt
kqu
kqv
kqw
kqx
kra
krb
krc
krd
kre
krf
krg
krh
kri
krj
krk
krl
krm
krn
kro
krp
krq
krr
krs
krt
kru
krv
krw
krx
krz
ksa
ksb
ksc
ksd
kse
ksf
ksg
ksh
ksi
ksj
ksk
ksl
ksm
kso
ksp
ksq
ksr
kss
kst
ksu
ksv
ksy
ksz
kta
ktb
ktc
ktd
kte
ktf
ktg
kth
kti
ktj
ktk
ktl
ktm
ktn
kto
ktp
ktq
ktr
kts
ktt
ktu
ktv
ktw
kty
ktz
kua
kub
kue
kuf
kug
kuh
kui
kuj
kuk
kul
kum
kun
kuo
kup
kuq
kur
kus
kut
kuu
kuv
kuw
kux
kuy
kuz
kva
kvb
kvc
kvd
kve
kvf
kvh
kvi
kvj
kvk
kvl
kvm
kvn
kvo
kvp
kvs
kvt
kvu
kvv
kvw
kvy
kvz
kwa
kwb
kwc
kwd
kwe
kwf
kwg
kwh
kwi
kwk
kwl
kwm
kwn
kwo
kwp
kwq
kwr
kws
kwt
kwu
kwv
kww
kwz
kxa
kxb
kxc
kxd
kxe
kxf
kxg
kxh
kxi
kxj
kxk
kxm
kxn
kxp
kxq
kxr
kxs
kxt
kxu
kxv
kxw
kxx
kxy
kxz
kya
kyc
kyd
kye
kyg
kyh
kyi
kyk
kyl
kym
kyn
kyo
kyp
kyq
kyr
kys
kyu
kyv
kyw
kyx
kyy
kyz
kza
kzb
kzc
kze
kzg
kzh
kzj
kzk
kzn
kzp
kzq
kzr
kzs
kzt
kzu
kzv
kzw
kzz
l&f
l'I
l'a
l'c
l'e
l'f
l'i
l'k
l'l
l'n
l'o
l'q
l'r
l's
l't
l'z
l-l
l-p
l/m
l/r
l/w
l2a
l2w
l8r
lBp
lHh
lLg
lPW
lXi
lXm
lXt
laC
laH
laS
laa
lab
lac
lad
lae
laf
lag
lah
lai
laj
lak
lal
lam
lan
lao
lap
laq
lar
las
lat
lau
lav
law
lax
lay
laz
lba
lbb
lbc
lbd
lbe
lbf
lbg
lbh
lbi
lbj
lbk
lbl
lbm
lbn
lbo
lbp
lbq
lbr
lbs
lbt
lbu
lbv
lbw
lbx
lby
lbz
lca
lcb
lcc
lcd
lce
lcf
lcg
lch
lci
lcj
lck
lcl
lcm
lcn
lco
lcp
lcq
lcr
lcs
lct
lcu
lcv
lcw
lcy
lcz
lda
ldb
ldc
ldd
lde
ldf
ldg
ldh
ldi
ldj
ldk
ldl
ldm
ldn
ldo
ldp
ldq
ldr
lds
ldt
ldu
ldv
ldw
ldx
ldy
ldz
leD
leM
leT
lea
leb
lec
led
lee
lef
leg
leh
lei
lej
lek
lel
lem
len
leo
lep
leq
ler
les
let
leu
lev
lew
lex
ley
lez
lfB
lfI
lfR
lfa
lfb
lfc
lfd
lfe
lff
lfg
lfh
lfi
lfj
lfk
lfl
lfm
lfn
lfo
lfp
lfq
lfr
lfs
lft
lfu
lfv
lfw
lfx
lga
lgb
lgc
lgd
lge
lgf
lgg
lgh
lgi
lgj
lgk
lgl
lgm
lgn
lgo
lgp
lgq
lgs
lgt
lgu
lgv
lgx
lgy
lha
lhb
lhc
lhd
lhe
lhf
lhg
lhh
lhi
lhj
lhk
lhl
lhm
lhn
lho
lhp
lhr
lhs
lht
lhu
lhv
lhw
lhx
lhz
liG
liN
lia
lib
lic
lid
lie
lif
lig
lih
lii
lij
lik
lil
lim
lin
lio
lip
liq
lir
lis
lit
liu
liv
liw
lix
liy
liz
lja
ljb
ljc
ljd
lje
ljf
ljg
ljh
lji
ljj
ljk
ljl
ljm
ljn
ljo
ljp
ljq
ljr
ljs
ljt
lju
ljv
ljw
ljx
ljy
ljz
lka
lkb
lkc
lkd
lke
lkf
lkg
lkh
lkj
lkk
lkl
lkm
lkn
lko
lkp
lkq
lkr
lks
lkt
lku
lkv
lkw
lky
llA
lla
llb
llc
lld
lle
llf
llg
llh
lli
llj
llk
lll
llm
lln
llo
llp
llq
llr
lls
llt
llu
llv
llw
llx
lly
llz
lma
lmb
lmc
lmd
lme
lmf
lmg
lmh
lmi
lmj
lmk
lml
lmm
lmn
lmo
lmp
lmq
lmr
lms
lmt
lmu
lmv
lmx
lmy
lmz
lna
lnb
lnc
lnd
lne
lnf
lng
lnh
lni
lnj
lnk
lnl
lnm
lnn
lno
lnp
lnq
lnr
lns
lnt
lnu
lnv
lnx
lny
lnz
loS
loa
lob
loc
lod
loe
lof
log
loh
loi
loj
lok
lol
lom
lon
loo
lop
loq
lor
los
lot
lou
lov
low
lox
loy
loz
lpS
lpa
lpb
lpc
lpd
lpe
lpf
lpg
lph
lpi
lpj
lpk
lpl
lpm
lpn
lpo
lpp
lpq
lpr
lps
lpt
lpv
lpw
lpx
lpy
lpz
lqA
lqC
lqI
lqP
lqQ
lqV
lqa
lqb
lqc
lqd
lqe
lqf
lqh
lqi
lqj
lqk
lql
lqm
lqo
lqp
lqq
lqr
lqs
lqt
lqu
lqv
lqx
lqz
lra
lrb
lrc
lrd
lre
lrf
lrg
lrh
lri
lrj
lrk
lrl
lrm
lrn
lro
lrp
lrq
lrr
lrs
lrt
lru
lrv
lrw
lrx
lry
lrz
lsa
lsb
lsc
lsd
lse
lsf
lsg
lsh
lsi
lsj
lsk
lsl
lsm
lsn
lso
lsp
lsq
lsr
lss
lst
lsu
lsv
lsw
lsx
lsy
lsz
ltR
lta
ltb
ltc
ltd
lte
ltf
ltg
lth
lti
ltj
ltk
ltm
ltn
lto
ltp
ltq
ltr
lts
ltt
ltu
ltv
ltw
ltx
lty
ltz
lua
lub
luc
lud
lue
luf
lug
luh
lui
luj
luk
lul
lum
lun
luo
lup
luq
lur
lus
lut
luu
luv
luw
lux
luy
luz
lvb
lvc
lvd
lve
lvg
lvh
lvi
lvj
lvk
lvl
lvm
lvn
lvo
lvp
lvq
lvr
lvs
lvt
lvu
lvv
lvw
lvx
lvz
lwa
lwb
lwc
lwd
lwf
lwg
lwi
lwl
lwm
lwn
lwo
lwp
lwr
lws
lwt
lwu
lwv
lww
lwz
lxA
lxa
lxb
lxc
lxe
lxf
lxh
lxi
lxm
lxn
lxo
lxp
lxq
lxr
lxs
lxt
lxv
lxw
lxx
lxy
lxz
lyb
lyc
lye
lyg
lyh
lyj
lyk
lyl
lym
lyn
lyo
lyp
lyr
lys
lyt
lyu
lyv
lyw
lyx
lyy
lyz
lza
lzb
lzc
lze
lzf
lzg
lzh
lzj
lzk
lzm
lzn
lzo
lzp
lzq
lzr
lzt
lzu
lzv
lzw
lzx
lzy
m&a
m'I
m'a
m'b
m'c
m'd
m'e
m'h
m'i
m'j
m'k
m'l
m'm
m'n
m'o
m'p
m'q
m'r
m's
m't
m'u
m'v
m'w
m'x
m'y
m'z
m-a
m-d
m-f
m-m
m-o
m-x
m/D
m/b
m/c
m/d
m/f
m/h
m/k
m/s
m2c
m2n
m4h
m4u
mAh
mFc
mHz
mMg
mQA
mXm
mZA
maP
maS
maV
maX
maa
mab
mac
mad
mae
maf
mag
mah
mai
maj
mak
mal
mam
man
mao
map
maq
mar
mas
mat
mau
mav
maw
max
may
maz
mbH
mba
mbb
mbc
mbd
mbe
mbf
mbg
mbh
mbi
mbj
mbk
mbl
mbm
mbn
mbo
mbp
mbq
mbr
mbs
mbt
mbu
mbv
mbw
mbx
mby
mbz
mca
mcb
mcc
mcd
mce
mcf
mcg
mch
mci
mcj
mck
mcl
mcm
mcn
mco
mcp
mcq
mcr
mcs
mct
mcu
mcv
mcw
mcx
mcy
mcz
mda
mdb
mdc
mdd
mde
mdf
mdg
mdh
mdi
mdj
mdk
mdl
mdm
mdn
mdo
mdp
mdq
mdr
mds
mdt
mdu
mdv
mdw
mdx
mdy
mdz
mea
meb
mec
med
mee
mef
meg
meh
mei
mej
mek
mel
mem
men
meo
mep
meq
mer
mes
met
meu
mev
mew
mex
mey
mez
mfa
mfb
mfc
mfd
mfe
mff
mfg
mfh
mfi
mfj
mfk
mfl
mfm
mfn
mfo
mfp
mfq
mfr
mfs
mft
mfu
mfv
mfw
mfx
mfy
mfz
mga
mgb
mgc
mgd
mge
mgf
mgg
mgh
mgi
mgj
mgk
mgl
mgm
mgn
mgo
mgp
mgq
mgr
mgs
mgt
mgu
mgv
mgw
mgx
mgy
mgz
mha
mhb
mhc
mhd
mhe
mhf
mhg
mhh
mhi
mhj
mhk
mhl
mhm
mhn
mho
mhp
mhq
mhr
mhs
mht
mhu
mhv
mhw
mhx
mhy
mhz
miJ
miK
miT
mia
mib
mic
mid
mie
mif
mig
mih
mii
mij
mik
mil
mim
min
mio
mip
miq
mir
mis
mit
miu
miv
miw
mix
miy
miz
mja
mjb
mjc
mjd
mje
mjf
mjg
mjh
mji
mjj
mjk
mjl
mjm
mjn
mjo
mjp
mjq
mjr
mjs
mjt
mju
mjv
mjw
mjx
mjy
mjz
mkI
mka
mkb
mkc
mkd
mke
mkf
mkg
mkh
mki
mkj
mkk
mkl
mkm
mkn
mko
mkp
mkq
mkr
mks
mkt
mku
mkv
mkw
mkx
mky
mkz
mla
mlb
mlc
mld
mle
mlf
mlg
mlh
mli
mlj
mlk
mll
mlm
mln
mlo
mlp
mlq
mlr
mls
mlt
mlu
mlv
mlw
mlx
mly
mlz
mmL
mma
mmb
mmc
mmd
mme
mmf
mmg
mmh
mmi
mmj
mmk
mml
mmm
mmn
mmo
mmp
mmq
mmr
mms
mmt
mmu
mmv
mmw
mmx
mmy
mmz
mna
mnb
mnc
mnd
mne
mnf
mng
mnh
mni
mnj
mnk
mnl
mnm
mnn
mno
mnp
mnq
mnr
mns
mnt
mnu
mnv
mnw
mnx
mny
mnz
moH
moT
moa
mob
moc
mod
moe
mof
mog
moh
moi
moj
mok
mol
mom
mon
moo
mop
moq
mor
mos
mot
mou
mov
mow
mox
moy
moz
mpa
mpb
mpc
mpd
mpe
mpf
mpg
mph
mpi
mpj
mpk
mpl
mpm
mpn
mpo
mpp
mpq
mpr
mps
mpt
mpu
mpv
mpw
mpx
mpy
mpz
mqa
mqb
mqc
mqd
mqe
mqf
mqg
mqh
mqi
mqj
mqk
mql
mqm
mqn
mqo
mqp
mqq
mqr
mqs
mqt
mqu
mqv
mqw
mqx
mqy
mqz
mra
mrb
mrc
mrd
mre
mrf
mrg
mrh
mri
mrj
mrk
mrl
mrm
mrn
mro
mrp
mrq
mrr
mrs
mrt
mru
mrv
mrw
mrx
mry
mrz
msa
msb
msc
msd
mse
msf
msg
msh
msi
msj
msk
msl
msm
msn
mso
msp
msq
msr
mss
mst
msu
msv
msw
msx
msy
msz
mta
mtb
mtc
mtd
mte
mtf
mtg
mth
mti
mtj
mtk
mtl
mtm
mtn
mto
mtp
mtq
mtr
mts
mtt
mtu
mtv
mtw
mtx
mty
mtz
mua
mub
muc
mud
mue
muf
mug
muh
mui
muj
muk
mul
mum
mun
muo
mup
muq
mur
mus
mut
muu
muv
muw
mux
muy
muz
mva
mvb
mvc
mvd
mve
mvf
mvg
mvh
mvi
mvj
mvk
mvl
mvm
mvn
mvo
mvp
mvq
mvr
mvs
mvt
mvu
mvv
mvw
mvx
mvy
mvz
mwa
mwb
mwc
mwd
mwe
mwf
mwg
mwh
mwi
mwj
mwk
mwl
mwm
mwn
mwo
mwp
mwr
mws
mwt
mwu
mwv
mww
mwx
mwy
mwz
mxa
mxb
mxc
mxd
mxe
mxf
mxg
mxh
mxi
mxj
mxk
mxl
mxm
mxn
mxo
mxp
mxq
mxr
mxs
mxt
mxu
mxv
mxw
mxx
mxy
mxz
mya
myb
myc
myd
mye
myf
myg
myh
myi
myj
myk
myl
mym
myn
myo
myp
myq
myr
mys
myt
myu
myv
myw
myx
myy
myz
mza
mzb
mzc
mzd
mze
mzf
mzg
mzh
mzi
mzj
mzk
mzl
mzm
mzn
mzo
mzp
mzq
mzr
mzs
mzt
mzu
mzv
mzw
mzx
mzy
mzz
n'G
n'a
n'b
n'c
n'd
n'e
n'g
n'o
n'p
n'q
n'r
n's
n't
n'x
n'y
n-g
n/a
n/c
n/d
n/g
n/i
nBC
nBM
nBq
nCE
nCG
nCN
nCi
nCs
nCw
nEu
nFC
nFD
nFX
nGz
nIB
nIG
nKK
nLE
nLG
nLN
nLa
nMG
nMK
nMM
nNC
nNE
nNG
nNO
nOC
nOK
nPC
nPP
nSC
nSo
nXX
naD
naH
naI
naJ
naN
naS
naZ
naa
nab
nac
nad
nae
naf
nag
nah
nai
naj
nak
nal
nam
nan
nao
nap
naq
nar
nas
nat
nau
nav
naw
nax
nay
naz
nbI
nba
nbb
nbc
nbd
nbe
nbf
nbg
nbh
nbi
nbj
nbk
nbl
nbm
nbn
nbo
nbp
nbq
nbr
nbs
nbt
nbu
nbv
nbw
nby
nca
ncb
ncc
ncd
nce
ncf
ncg
nch
nci
ncj
nck
ncl
ncm
ncn
nco
ncp
ncq
ncr
ncs
nct
ncu
ncv
ncw
ncx
ncy
nda
ndb
ndc
ndd
nde
ndf
ndg
ndh
ndi
ndj
ndk
ndl
ndm
ndn
ndo
ndp
ndq
ndr
nds
ndt
ndv
ndw
ndx
ndz
neB
neJ
neL
neQ
neZ
nea
neb
nec
ned
nee
nef
neg
neh
nei
nej
nek
nel
nem
nen
neo
nep
neq
ner
nes
net
neu
nev
new
nex
ney
nez
nfa
nfb
nfc
nfd
nfe
nff
nfg
nfh
nfi
nfj
nfk
nfl
nfm
nfn
nfo
nfp
nfq
nfr
nfs
nft
nfu
nfv
nfw
nfy
nfz
nga
ngc
ngd
nge
ngf
ngg
ngh
ngi
ngj
ngk
ngl
ngm
ngn
ngo
ngp
ngq
ngr
ngs
ngt
ngu
ngv
ngw
ngx
ngy
ngz
nha
nhb
nhc
nhd
nhe
nhf
nhg
nhh
nhi
nhj
nhk
nhl
nhm
nhn
nho
nhp
nhq
nhr
nhs
nht
nhu
nhv
nhw
nhx
nhy
nhz
niL
nia
nib
nic
nid
nie
nif
nig
nih
nii
nij
nik
nil
nim
nin
nio
nip
niq
nir
nis
nit
niu
niv
niw
nix
niy
niz
nja
njb
njc
njd
nje
njf
njg
njh
njj
njk
njl
njm
njn
njo
njp
njq
njr
njs
njt
nju
njv
njw
njx
njy
njz
nka
nkb
nkc
nkd
nke
nkf
nkg
nkh
nki
nkj
nkk
nkl
nkm
nkn
nko
nkp
nkq
nkr
nks
nkt
nku
nkv
nkw
nkx
nky
nkz
nla
nlb
nlc
nld
nle
nlf
nlg
nlh
nli
nlj
nlk
nll
nlm
nln
nlo
nlp
nlq
nlr
nls
nlt
nlu
nlw
nlx
nly
nlz
nma
nmb
nmc
nmd
nme
nmf
nmg
nmh
nmi
nmk
nml
nmm
nmn
nmo
nmp
nmq
nmr
nms
nmt
nmu
nmv
nmw
nmx
nmy
nnA
nnH
nnJ
nna
nnb
nnc
nnd
nne
nnf
nng
nnh
nni
nnj
nnk
nnl
nnm
nnn
nno
nnp
nnr
nns
nnt
nnu
nnv
nnw
nnx
nny
noJ
noR
noa
nob
noc
nod
noe
nof
nog
noh
noi
noj
nok
nol
nom
non
noo
nop
noq
nor
nos
not
nou
nov
now
nox
noy
noz
npJ
npa
npb
npc
npd
npe
npf
npg
nph
npi
npj
npk
npl
npm
npn
npo
npp
npq
npr
nps
npt
npu
npv
npw
npx
npy
nqa
nqb
nqc
nqd
nqe
nqf
nqg
nqh
nqi
nql
nqm
nqo
nqp
nqq
nqr
nqs
nqt
nqv
nqw
nqx
nqy
nra
nrb
nrc
nrd
nre
nrf
nrg
nrh
nri
nrj
nrk
nrl
nrm
nrn
nro
nrp
nrq
nrr
nrs
nrt
nru
nrv
nrw
nrz
nsa
nsb
nsc
nsd
nse
nsf
nsg
nsh
nsi
nsj
nsk
nsl
nsm
nsn
nso
nsp
nsq
nsr
nss
nst
nsu
nsv
nsw
nsx
nsy
nsz
ntA
nta
ntb
ntc
ntd
nte
ntf
ntg
nth
nti
ntj
ntk
ntl
ntm
ntn
nto
ntp
ntq
ntr
nts
ntt
ntu
ntv
ntw
ntx
nty
nuH
nua
nub
nuc
nud
nue
nuf
nug
nuh
nui
nuj
nuk
nul
num
nun
nuo
nup
nuq
nur
nus
nut
nuu
nuv
nuw
nux
nuy
nuz
nvE
nva
nvc
nvd
nve
nvf
nvg
nvi
nvj
nvk
nvl
nvm
nvn
nvo
nvp
nvr
nvs
nvt
nvu
nvv
nvw
nvx
nvy
nvz
nwa
nwb
nwc
nwe
nwf
nwg
nwh
nwi
nwk
nwl
nwm
nwn
nwo
nwp
nwq
nwr
nws
nwt
nwu
nww
nwx
nwy
nwz
nxG
nxI
nxa
nxb
nxc
nxd
nxe
nxf
nxg
nxh
nxi
nxk
nxl
nxm
nxn
nxo
nxp
nxq
nxs
nxt
nxu
nxw
nxx
nxy
nxz
nyE
nya
nyb
nyc
nyd
nye
nyf
nyg
nyh
nyi
nyj
nyk
nyl
nym
nyn
nyo
nyp
nyr
nys
nyt
nyu
nyv
nyw
nyx
nyy
nzB
nzJ
nza
nzb
nzc
nzd
nze
nzf
nzh
nzi
nzj
nzk
nzl
nzn
nzo
nzp
nzr
nzs
nzt
nzw
nzx
nzy
nzz
o&b
o'a
o'c
o'd
o'j
o'k
o'l
o'o
o'p
o'q
o'r
o's
o't
o'v
o'x
o'y
o'z
o+o
o-m
o-n
o-o
o-r
o-t
o-w
o/c
o/k
o/s
o/t
oBt
oEM
oFF
oFc
oGw
oIp
oJE
oJs
oKC
oKG
oKn
oKv
oLe
oOO
oOo
oQh
oVo
oVx
oaL
oaM
oaS
oaa
oab
oac
oad
oae
oaf
oag
oah
oai
oaj
oak
oal
oam
oan
oao
oap
oaq
oar
oas
oat
oau
oav
oaw
oax
oay
oaz
obA
oba
obb
obc
obd
obe
obf
obg
obh
obi
obj
obl
obm
obn
obo
obp
obq
obr
obs
obt
obu
obv
obw
obx
oby
obz
oca
ocb
occ
ocd
oce
ocf
ocg
och
oci
ock
ocl
ocm
ocn
oco
ocp
ocq
ocr
ocs
oct
ocu
ocv
ocw
ocx
ocy
ocz
oda
odb
odc
odd
ode
odf
odg
odi
odj
odk
odl
odm
odn
odo
odp
odq
odr
ods
odt
odu
odv
odx
ody
odz
oeL
oea
oeb
oec
oed
oee
oef
oeg
oeh
oei
oej
oek
oel
oem
oeo
oep
oeq
oer
oes
oet
oeu
oev
oew
oex
oey
oez
ofa
ofb
ofc
ofd
ofe
off
ofg
ofh
ofi
ofj
ofk
ofl
ofm
ofn
ofo
ofp
ofq
ofr
ofs
oft
ofu
ofv
ofy
ofz
oga
ogb
ogc
ogd
oge
ogf
ogg
ogi
ogk
ogl
ogm
ogn
ogo
ogp
ogq
ogr
ogs
ogt
ogv
ogw
ogx
ogy
ogz
ohE
oha
ohb
ohc
ohd
ohe
ohf
ohg
ohh
ohi
ohj
ohk
ohl
ohm
ohn
oho
ohp
ohq
ohr
ohs
oht
ohv
ohw
ohx
ohz
oiR
oia
oib
oic
oid
oie
oif
oig
oih
oii
oij
oik
oil
oim
oin
oio
oip
oiq
oir
ois
oit
oiu
oiv
oiw
oiz
oja
ojb
ojc
ojd
oje
ojf
ojg
ojh
oji
ojj
ojm
ojn
ojo
ojp
ojq
ojs
ojt
oju
ojv
ojw
ojx
oka
okb
okc
okd
oke
okf
okg
okh
oki
okj
okk
okl
okm
okn
oko
okp
okq
okr
oks
okt
oku
okv
okw
okx
oky
okz
olF
ola
olb
olc
old
ole
olf
olg
olh
oli
olj
olk
oll
olm
oln
olo
olp
olq
olr
ols
olt
olu
olv
olw
olx
oly
olz
oma
omb
omc
omd
ome
omf
omg
omh
omi
omj
omk
oml
omm
omn
omo
omp
omq
omr
oms
omt
omv
omw
omy
ona
onc
ond
one
onf
ong
onh
oni
onj
onk
onl
onm
onn
ono
onp
onq
onr
ons
ont
onu
onv
onw
onx
ony
onz
ooD
ooK
ooO
ooa
oob
ooc
ood
ooe
oof
oog
ooh
ooi
ooj
ook
ool
oom
oon
ooo
oop
ooq
oor
oos
oot
oou
oov
oow
oox
ooy
ooz
opI
opa
opb
opc
opd
ope
opf
opg
oph
opi
opj
opk
opl
opm
opn
opo
opp
opq
opr
ops
opt
opu
opv
opw
opx
opy
oqa
oqb
oqc
oqd
oqe
oqf
oqg
oqh
oqi
oqj
oqk
oql
oqm
oqn
oqo
oqp
oqq
oqr
oqt
oqu
oqv
oqw
oqx
oqy
oqz
ora
orb
orc
ord
ore
orf
org
orh
ori
orj
ork
orl
orm
orn
oro
orp
orr
ors
ort
oru
orv
orw
orx
ory
orz
osF
osM
osa
osb
osc
osd
ose
osf
osg
osh
osi
osj
osk
osl
osm
osn
oso
osp
osq
osr
oss
ost
osu
osv
osw
osx
osy
osz
otH
otI
ota
otb
otc
otd
ote
otf
otg
oth
oti
otj
otk
otl
otm
otn
oto
otp
otq
otr
ots
ott
otu
otv
otw
oty
otz
ouB
ouM
oua
oub
ouc
oud
oue
ouf
oug
ouh
oui
ouk
oul
oum
oun
ouo
oup
ouq
our
ous
out
ouv
oux
ouy
ouz
ovL
ova
ovb
ovc
ovd
ove
ovf
ovg
ovh
ovi
ovj
ovk
ovl
ovm
ovn
ovo
ovp
ovq
ovr
ovs
ovt
ovu
ovv
ovw
ovx
ovz
owa
owb
owc
owd
owe
owf
owh
owi
owj
owk
owl
owm
own
owo
owp
owq
ows
owt
owu
owv
oww
owx
owy
owz
oxC
oxa
oxb
oxc
oxe
oxh
oxi
oxj
oxn
oxo
oxs
oxt
oxv
oxx
oxy
oxz
oya
oyb
oye
oyf
oyi
oyk
oyl
oyn
oyo
oyp
oyr
oys
oyt
oyu
oyv
oyx
ozJ
oza
ozc
ozd
oze
ozf
ozg
ozh
ozk
ozl
ozn
ozo
ozs
ozt
ozu
ozv
ozw
ozy
ozz
p&a
p&p
p'b
p'e
p'h
p'i
p'j
p'l
p'm
p'n
p'o
p'p
p'q
p'r
p's
p'v
p'w
p'x
p'z
p-m
p-p
p-s
p-z
p/e
p/f
p/n
p/o
p/p
p/s
p/u
p/w
p2c
p2o
p2p
p8c
pAK
pAv
pBG
pBy
pCH
pCI
pCi
pCr
pCw
pDC
pFA
pGB
pGC
pGn
pHF
pHI
pHn
pHu
pIC
pIL
pIM
pIt
pJK
pJM
pJo
pJp
pLB
pMC
pMH
pMJ
pMr
pMs
pMz
pNA
pUt
paa
pab
pac
pad
pae
paf
pag
pah
pai
paj
pak
pal
pam
pan
pao
pap
paq
par
pas
pat
pau
pav
paw
pax
pay
paz
pba
pbb
pbc
pbd
pbe
pbf
pbg
pbh
pbi
pbj
pbk
pbl
pbm
pbn
pbo
pbp
pbq
pbr
pbs
pbt
pbu
pbv
pbw
pbx
pby
pca
pcb
pcc
pcd
pce
pcf
pcg
pch
pci
pcj
pck
pcl
pcm
pcn
pco
pcp
pcq
pcr
pcs
pct
pcu
pcv
pcw
pcx
pcy
pcz
pda
pdb
pdc
pdd
pde
pdf
pdg
pdh
pdi
pdj
pdk
pdl
pdm
pdn
pdo
pdp
pdq
pdr
pds
pdt
pdu
pdv
pdw
pdx
pdy
pdz
pea
peb
pec
ped
pee
pef
peg
peh
pei
pej
pek
pel
pem
pen
peo
pep
peq
per
pes
pet
peu
pev
pew
pex
pey
pez
pfa
pfb
pfc
pfd
pfe
pff
pfg
pfh
pfi
pfj
pfk
pfl
pfm
pfn
pfo
pfp
pfq
pfr
pfs
pft
pfu
pfv
pfw
pfx
pfy
pfz
pga
pgb
pgc
pgd
pge
pgf
pgg
pgh
pgi
pgj
pgk
pgl
pgm
pgn
pgo
pgp
pgq
pgr
pgs
pgt
pgu
pgv
pgw
pgx
pgy
pgz
pha
phb
phc
phd
phe
phf
phg
phh
phi
phj
phk
phl
phm
phn
pho
php
phq
phr
phs
pht
phu
phv
phw
phx
phy
phz
pia
pib
pic
pid
pie
pif
pig
pih
pii
pij
pik
pil
pim
pin
pio
pip
piq
pir
pis
pit
piu
piv
piw
pix
piy
piz
pja
pjb
pjc
pjd
pje
pjf
pjg
pjh
pji
pjj
pjk
pjl
pjm
pjn
pjo
pjp
pjq
pjr
pjs
pjt
pju
pjv
pjw
pjx
pjy
pjz
pka
pkb
pkc
pkd
pke
pkf
pkg
pkh
pki
pkj
pkk
pkl
pkm
pkn
pko
pkp
pkq
pkr
pks
pkt
pku
pkv
pkw
pkx
pky
pkz
pla
plb
plc
pld
ple
plf
plg
plh
pli
plj
plk
pll
plm
pln
plo
plp
plq
plr
pls
plt
plu
plv
plw
plx
ply
plz
pma
pmb
pmc
pmd
pme
pmf
pmg
pmh
pmi
pmj
pmk
pml
pmm
pmn
pmo
pmp
pmq
pmr
pms
pmt
pmu
pmv
pmw
pmx
pmy
pmz
pna
pnb
pnc
pnd
pne
pnf
png
pnh
pni
pnj
pnk
pnl
pnm
pnn
pno
pnp
pnq
pnr
pns
pnt
pnu
pnv
pnw
pnx
pny
pnz
poa
pob
poc
pod
poe
pof
pog
poh
poi
poj
pok
pol
pom
pon
poo
pop
poq
por
pos
pot
pou
pov
pow
pox
poy
poz
ppD
ppa
ppb
ppc
ppd
ppe
ppf
ppg
pph
ppi
ppj
ppk
ppl
ppm
ppn
ppo
ppp
ppq
ppr
pps
ppt
ppu
ppv
ppw
ppx
ppy
ppz
pqM
pqa
pqb
pqc
pqd
pqe
pqf
pqg
pqh
pqi
pqj
pqk
pql
pqm
pqn
pqo
pqp
pqq
pqs
pqt
pqu
pqv
pqx
pqy
pqz
prE
prF
pra
prb
prc
prd
pre
prf
prg
prh
pri
prj
prk
prl
prm
prn
pro
prp
prq
prr
prs
prt
pru
prv
prw
prx
pry
prz
psa
psb
psc
psd
pse
psf
psg
psh
psi
psk
psl
psm
psn
pso
psp
psr
pss
pst
psu
psv
psw
psx
psy
psz
ptI
pta
ptb
ptc
ptd
pte
ptf
ptg
pth
pti
ptj
ptk
ptl
ptm
ptn
pto
ptp
ptq
ptr
pts
ptt
ptu
ptv
ptw
ptx
pty
pua
pub
puc
pud
pue
puf
pug
puh
pui
puj
puk
pul
pum
pun
puo
pup
puq
pur
pus
put
puu
puv
puw
pvB
pva
pvb
pvc
pvd
pve
pvf
pvg
pvh
pvi
pvj
pvk
pvl
pvm
pvn
pvo
pvp
pvq
pvr
pvs
pvt
pvu
pvv
pvw
pvx
pvy
pvz
pwa
pwb
pwc
pwd
pwe
pwf
pwg
pwh
pwi
pwj
pwk
pwl
pwm
pwn
pwo
pwp
pwq
pwr
pws
pwt
pwu
pwv
pww
pwx
pwz
pxG
pxa
pxb
pxc
pxd
pxe
pxf
pxg
pxh
pxi
pxj
pxk
pxl
pxm
pxn
pxo
pxp
pxq
pxr
pxs
pxu
pxv
pxw
pxx
pxy
pxz
pya
pyc
pyd
pye
pyg
pyh
pyk
pyl
pym
pyn
pyo
pyp
pyq
pyr
pys
pyt
pyv
pyx
pyy
pza
pzb
pzc
pzd
pze
pzg
pzi
pzj
pzk
pzl
pzm
pzn
pzo
pzp
pzq
pzr
pzt
pzw
pzy
pzz
q'a
q'd
q'e
q'g
q'i
q'l
q'n
q'o
q'p
q's
q't
q'x
q'z
q+w
q-a
q-r
q4c
q4d
q4e
qAx
qBs
qCB
qCI
qCq
qCs
qDK
qDM
qDP
qEs
qFr
qFu
qGB
qHE
qHG
qIy
qIz
qJK
qJt
qLL
qMM
qMx
qMz
qaa
qab
qac
qad
qae
qag
qah
qai
qaj
qak
qal
qam
qan
qao
qap
qaq
qar
qas
qat
qau
qav
qax
qay
qba
qbb
qbc
qbd
qbe
qbf
qbg
qbh
qbi
qbj
qbk
qbl
qbm
qbo
qbp
qbq
qbr
qbs
qbt
qbu
qbv
qbw
qbx
qbz
qca
qcb
qcc
qcd
qce
qcf
qcg
qch
qci
qcj
qck
qcl
qcn
qco
qcp
qcq
qcr
qcs
qct
qcu
qcv
qcx
qcz
qda
qdb
qdc
qdd
qde
qdf
qdg
qdh
qdi
qdj
qdk
qdl
qdm
qdn
qdo
qdp
qdq
qdr
qds
qdt
qdu
qdv
qdw
qdx
qdy
qea
qeb
qec
qed
qee
qef
qeg
qeh
qei
qej
qek
qel
qem
qen
qeo
qep
qeq
qer
qes
qet
qeu
qev
qew
qex
qey
qez
qfa
qfc
qfd
qfe
qff
qfg
qfh
qfi
qfj
qfk
qfl
qfm
qfn
qfo
qfp
qfq
qfr
qfs
qft
qfu
qfv
qfw
qfx
qfz
qga
qgb
qgc
qgd
qge
qgf
qgg
qgh
qgi
qgk
qgl
qgm
qgn
qgo
qgp
qgq
qgr
qgs
qgt
qgu
qgv
qgx
qgy
qgz
qha
qhb
qhc
qhd
qhe
qhf
qhg
qhh
qhi
qhj
qhk
qhl
qhm
qhn
qho
qhp
qhq
qhr
qhs
qht
qhu
qhv
qhw
qhx
qhz
qia
qib
qic
qid
qie
qif
qig
qih
qii
qik
qil
qin
qio
qip
qiq
qir
qis
qiu
qiv
qiw
qix
qiz
qja
qjb
qjd
qje
qjf
qjg
qjh
qji
qjk
qjl
qjm
qjn
qjo
qjp
qjq
qjr
qjs
qjt
qju
qjv
qjx
qjz
qka
qkc
qkd
qke
qkf
qkg
qkh
qki
qkj
qkk
qkl
qkm
qkn
qko
qkp
qkq
qkr
qks
qkt
qku
qkv
qkw
qkx
qkz
qlb
qlc
qld
qle
qlf
qlg
qlh
qli
qlk
qll
qln
qlo
qlp
qlq
qlr
qls
qlt
qlu
qlv
qlw
qlx
qly
qlz
qma
qmb
qmc
qmd
qme
qmf
qmg
qmh
qmi
qmj
qmk
qml
qmm
qmo
qmp
qmr
qms
qmt
qmu
qmv
qmw
qmx
qmy
qnK
qna
qnb
qnc
qnd
qne
qnf
qng
qnh
qni
qnj
qnk
qnl
qnm
qnn
qno
qnp
qnq
qnr
qns
qnt
qnu
qnv
qnx
qnz
qoJ
qoa
qob
qoc
qod
qoe
qof
qog
qoh
qoi
qoj
qok
qol
qom
qon
qoo
qop
qoq
qor
qos
qot
qov
qox
qoy
qoz
qpE
qpF
qpa
qpb
qpc
qpd
qpe
qpg
qph
qpi
qpj
qpk
qpl
qpm
qpn
qpo
qpp
qpq
qpr
qps
qpt
qpu
qpv
qpw
qpx
qpy
qqK
qqa
qqc
qqd
qqe
qqg
qqh
qqi
qqj
qqk
qql
qqm
qqn
qqo
qqp
qqq
qqs
qqt
qqu
qqv
qqz
qra
qrb
qrc
qrd
qre
qrf
qrg
qrh
qri
qrj
qrk
qrl
qrm
qro
qrp
qrq
qrr
qrs
qrt
qru
qrw
qrx
qry
qrz
qsa
qsb
qsc
qsd
qse
qsf
qsg
qsh
qsi
qsj
qsk
qsl
qsm
qsn
qso
qsp
qsq
qsr
qss
qst
qsu
qsv
qsw
qsx
qsy
qsz
qta
qtb
qtc
qtd
qte
qtf
qtg
qth
qti
qtj
qtk
qtl
qtm
qtn
qto
qtp
qtq
qtr
qts
qtt
qtu
qtv
qtw
qtx
qty
qtz
quF
qua
qub
quc
que
quf
qug
quh
qui
quj
quk
qul
qum
qun
quo
qup
quq
qur
qus
qut
quu
quv
quw
qux
quy
quz
qvG
qvJ
qva
qvb
qvc
qvd
qve
qvf
qvh
qvi
qvj
qvm
qvn
qvo
qvp
qvq
qvr
qvs
qvt
qvu
qvw
qvy
qvz
qwG
qwa
qwb
qwc
qwd
qwe
qwg
qwh
qwi
qwk
qwl
qwm
qwn
qwo
qwp
qwq
qws
qwt
qww
qwx
qxD
qxK
qxa
qxb
qxc
qxd
qxe
qxf
qxg
qxh
qxi
qxj
qxk
qxl
qxm
qxn
qxo
qxp
qxq
qxr
qxs
qxt
qxu
qxw
qxx
qyC
qya
qyb
qyg
qyh
qyi
qyk
qyo
qyp
qyq
qyr
qys
qyt
qyu
qyv
qyy
qyz
qzC
qza
qzb
qzc
qze
qzk
qzl
qzn
qzo
qzp
qzq
qzu
qzv
qzw
qzx
qzy
qzz
r&D
r&d
r'a
r'e
r'f
r'g
r'h
r'i
r'j
r'l
r'n
r's
r'y
r+W
r+d
r-r
r-s
r-t
r-v
r-y
r/a
r/g
r/h
r/s
r/w
r2d
r4x
r8b
r8e
rBv
rCE
rCG
rCJ
rCs
rCu
rCy
rDB
rDt
rDv
rDz
rEC
rES
rFC
rFy
rGu
rHq
rHv
rIq
rJB
rKE
rKK
rKL
rLw
rLy
rRo
rVq
rXX
raD
raa
rab
rac
rad
rae
raf
rag
rah
rai
raj
rak
ral
ram
ran
rao
rap
raq
rar
ras
rat
rau
rav
raw
rax
ray
raz
rba
rbb
rbc
rbd
rbe
rbf
rbg
rbh
rbi
rbj
rbk
rbl
rbm
rbn
rbo
rbp
rbq
rbr
rbs
rbt
rbu
rbv
rbw
rbx
rby
rca
rcb
rcc
rcd
rce
rcf
rcg
rch
rci
rcj
rck
rcl
rcm
rcn
rco
rcp
rcq
rcr
rcs
rct
rcu
rcv
rcw
rcx
rcy
rcz
rdQ
rda
rdb
rdc
rdd
rde
rdf
rdg
rdh
rdi
rdj
rdk
rdl
rdm
rdn
rdo
rdp
rdq
rdr
rds
rdt
rdu
rdv
rdw
rdx
rdy
rdz
rea
reb
rec
red
ree
ref
reg
reh
rei
rej
rek
rel
rem
ren
reo
rep
req
rer
res
ret
reu
rev
rew
rex
rey
rez
rfa
rfb
rfc
rfd
rfe
rff
rfg
rfh
rfi
rfj
rfk
rfl
rfm
rfn
rfo
rfp
rfq
rfr
rfs
rft
rfu
rfv
rfw
rfx
rfy
rfz
rga
rgb
rgc
rgd
rge
rgf
rgg
rgh
rgi
rgj
rgk
rgl
rgm
rgn
rgo
rgp
rgq
rgr
rgs
rgt
rgu
rgv
rgw
rgx
rgy
rha
rhb
rhc
rhd
rhe
rhf
rhg
rhh
rhi
rhj
rhk
rhl
rhm
rhn
rho
rhp
rhq
rhr
rhs
rht
rhu
rhv
rhw
rhx
rhy
rhz
ria
rib
ric
rid
rie
rif
rig
rih
rii
rij
rik
ril
rim
rin
rio
rip
riq
rir
ris
rit
riu
riv
riw
rix
riy
riz
rja
rjb
rjc
rjd
rje
rjf
rjg
rjh
rji
rjj
rjk
rjl
rjm
rjn
rjo
rjp
rjq
rjr
rjs
rjt
rju
rjv
rjw
rjx
rjy
rjz
rka
rkb
rkc
rkd
rke
rkf
rkg
rkh
rki
rkj
rkk
rkl
rkm
rkn
rko
rkp
rkq
rkr
rks
rkt
rku
rkv
rkw
rky
rkz
rla
rlb
rlc
rld
rle
rlf
rlg
rlh
rli
rlj
rlk
rll
rlm
rln
rlo
rlp
rlq
rlr
rls
rlt
rlu
rlv
rlw
rlx
rly
rlz
rma
rmb
rmc
rmd
rme
rmf
rmg
rmh
rmi
rmj
rmk
rml
rmm
rmn
rmo
rmp
rmq
rmr
rms
rmt
rmu
rmv
rmw
rmx
rmy
rmz
rnA
rna
rnb
rnc
rnd
rne
rnf
rng
rnh
rni
rnj
rnk
rnl
rnm
rnn
rno
rnp
rnr
rns
rnt
rnu
rnv
rnw
rnx
rny
rnz
roa
rob
roc
rod
roe
rof
rog
roh
roi
roj
rok
rol
rom
ron
roo
rop
roq
ror
ros
rot
rou
rov
row
rox
roy
roz
rpA
rpa
rpb
rpc
rpd
rpe
rpf
rpg
rph
rpi
rpj
rpk
rpl
rpm
rpn
rpo
rpp
rpq
rpr
rps
rpt
rpu
rpv
rpw
rpx
rpy
rpz
rqA
rqa
rqb
rqc
rqd
rqe
rqf
rqh
rqi
rqj
rql
rqm
rqn
rqo
rqp
rqq
rqr
rqs
rqt
rqu
rqv
rqx
rrO
rra
rrb
rrc
rrd
rre
rrf
rrg
rrh
rri
rrj
rrk
rrl
rrm
rrn
rro
rrp
rrq
rrr
rrs
rrt
rru
rrv
rrw
rrx
rry
rrz
rsa
rsb
rsc
rsd
rse
rsf
rsg
rsh
rsi
rsj
rsk
rsl
rsm
rsn
rso
rsp
rsq
rsr
rss
rst
rsu
rsv
rsw
rsx
rsy
rsz
rta
rtb
rtc
rtd
rte
rtf
rtg
rth
rti
rtj
rtk
rtl
rtm
rtn
rto
rtp
rtq
rtr
rts
rtt
rtu
rtv
rtw
rtx
rty
rtz
ruC
rua
rub
ruc
rud
rue
ruf
rug
ruh
rui
ruj
ruk
rul
rum
run
ruo
rup
ruq
rur
rus
rut
ruu
ruv
ruw
rux
ruy
ruz
rvC
rvJ
rva
rvb
rvc
rvd
rve
rvf
rvg
rvh
rvi
rvj
rvk
rvl
rvm
rvn
rvo
rvp
rvq
rvr
rvs
rvt
rvu
rvv
rvw
rvx
rvz
rwa
rwb
rwc
rwd
rwe
rwf
rwg
rwh
rwi
rwj
rwk
rwl
rwm
rwn
rwo
rwp
rwq
rwr
rws
rwt
rwu
rww
rwx
rwy
rxF
rxa
rxb
rxc
rxd
rxe
rxf
rxg
rxh
rxi
rxj
rxk
rxl
rxm
rxn
rxo
rxp
rxq
rxr
rxs
rxt
rxu
rxv
rxw
rxx
rxy
rxz
rya
ryb
ryc
ryd
rye
ryf
ryg
ryh
ryi
ryj
ryk
ryl
rym
ryn
ryo
ryp
ryr
rys
ryt
ryu
ryv
ryw
ryx
ryy
rza
rzb
rzc
rzd
rzf
rzg
rzh
rzi
rzj
rzk
rzl
rzm
rzn
rzo
rzp
rzq
rzr
rzs
rzu
rzw
rzx
rzy
s&h
s&l
s&w
s'a
s'b
s'c
s'd
s'e
s'f
s'g
s'h
s'i
s'j
s'k
s'l
s'm
s'n
s'o
s'p
s'q
s'r
s's
s't
s'u
s'v
s'w
s'x
s'y
s'z
s+c
s+h
s-e
s-f
s-r
s-s
s-t
s/L
s/b
s/d
s/h
s/n
s/r
s/s
s/t
s/u
s/w
s2Q
s4b
sAF
sAk
sBL
sBz
sCz
sDc
sEu
sFJ
sFr
sFu
sGn
sGx
sHA
sHC
sHJ
sIG
sIo
sJJ
sJz
sKA
sKE
sKt
sKw
sLs
sMD
sPg
sRO
sVr
saa
sab
sac
sad
sae
saf
sag
sah
sai
saj
sak
sal
sam
san
sao
sap
saq
sar
sas
sat
sau
sav
saw
sax
say
saz
sba
sbb
sbc
sbd
sbe
sbf
sbg
sbh
sbi
sbj
sbk
sbl
sbm
sbn
sbo
sbp
sbq
sbr
sbs
sbt
sbu
sbv
sbw
sbx
sca
scb
scc
scd
sce
scf
scg
sch
sci
scj
sck
scl
scm
scn
sco
scp
scq
scr
scs
sct
scu
scv
scw
scx
scy
scz
sda
sdb
sdc
sdd
sde
sdf
sdg
sdh
sdi
sdj
sdk
sdl
sdm
sdn
sdo
sdp
sdq
sdr
sds
sdt
sdu
sdv
sdw
sdx
sdy
sdz
seD
sea
seb
sec
sed
see
sef
seg
seh
sei
sej
sek
sel
sem
sen
seo
sep
seq
ser
ses
set
seu
sev
sew
sex
sey
sez
sfP
sfa
sfb
sfc
sfd
sfe
sff
sfg
sfh
sfi
sfj
sfk
sfl
sfm
sfn
sfo
sfp
sfq
sfr
sfs
sft
sfu
sfv
sfw
sfx
sfy
sga
sgb
sgc
sgd
sge
sgf
sgg
sgh
sgi
sgj
sgk
sgl
sgm
sgn
sgo
sgp
sgq
sgr
sgs
sgt
sgu
sgv
sgw
sgx
sgy
sgz
sha
shb
shc
shd
she
shf
shg
shh
shi
shj
shk
shl
shm
shn
sho
shp
shq
shr
shs
sht
shu
shw
shx
shy
shz
siD
sia
sib
sic
sid
sie
sif
sig
sih
sii
sij
sik
sil
sim
sin
sio
sip
siq
sir
sis
sit
siu
siv
siw
six
siz
sja
sjb
sjc
sjd
sje
sjf
sjg
sjh
sji
sjj
sjk
sjl
sjm
sjn
sjo
sjp
sjq
sjr
sjs
sjt
sju
sjv
sjw
sjx
ska
skb
skc
skd
ske
skf
skg
skh
ski
skj
skk
skl
skm
skn
sko
skp
skq
skr
sks
skt
sku
skv
skw
sky
sla
slb
slc
sld
sle
slf
slg
slh
sli
slj
slk
sll
slm
sln
slo
slp
slq
slr
sls
slt
slu
slv
slw
slx
sly
slz
sma
smb
smc
smd
sme
smf
smg
smh
smi
smj
smk
sml
smm
smn
smo
smp
smq
smr
sms
smt
smu
smv
smw
smx
smy
smz
snA
sna
snb
snc
snd
sne
snf
sng
snh
sni
snj
snk
snl
snm
snn
sno
snp
snq
snr
sns
snt
snu
snv
snw
snx
sny
snz
soL
soa
sob
soc
sod
soe
sof
sog
soh
soi
soj
sok
sol
som
son
soo
sop
soq
sor
sos
sot
sou
sov
sow
sox
soy
soz
spa
spb
spc
spd
spe
spf
spg
sph
spi
spj
spk
spl
spm
spn
spo
spp
spq
spr
sps
spt
spu
spv
spw
spx
spy
spz
sqa
sqb
sqc
sqd
sqe
sqf
sqg
sqh
sqi
sqj
sqk
sql
sqm
sqn
sqo
sqp
sqq
sqr
sqs
sqt
squ
sqv
sqw
sqy
sqz
srE
srI
srM
sra
srb
src
srd
sre
srf
srg
srh
sri
srj
srk
srl
srm
srn
sro
srp
srq
srr
srs
srt
sru
srv
srw
srx
sry
ssL
ssa
ssb
ssc
ssd
sse
ssf
ssg
ssh
ssi
ssj
ssk
ssl
ssm
ssn
sso
ssp
ssq
ssr
sss
sst
ssu
ssv
ssw
ssx
ssy
ssz
sta
stb
stc
std
ste
stf
stg
sth
sti
stj
stk
stl
stm
stn
sto
stp
stq
str
sts
stt
stu
stv
stw
stx
sty
stz
suG
suK
suS
sua
sub
suc
sud
sue
suf
sug
suh
sui
suj
suk
sul
sum
sun
suo
sup
suq
sur
sus
sut
suu
suv
suw
sux
suy
suz
svB
svI
sva
svb
svc
svd
sve
svf
svg
svh
svi
svj
svk
svl
svm
svn
svo
svp
svq
svr
svs
svt
svu
svw
svx
svz
swa
swb
swc
swd
swe
swf
swg
swh
swi
swj
swk
swl
swm
swo
swp
swq
swr
sws
swt
swu
swv
sww
swx
swz
sxC
sxK
sxa
sxb
sxc
sxd
sxe
sxf
sxg
sxh
sxi
sxj
sxk
sxl
sxm
sxo
sxp
sxq
sxr
sxs
sxt
sxu
sxv
sxw
sxx
sxy
sxz
syC
syE
sya
syb
syc
syd
sye
syf
syg
syh
syi
syk
syl
sym
syn
syp
syq
syr
sys
syu
syv
syx
syy
syz
sza
szb
szc
szd
sze
szg
szh
szk
szm
szn
szo
szp
szr
szt
szu
szx
szy
t'a
t'b
t'd
t'h
t'i
t'o
t'r
t's
t't
t'u
t'v
t'x
t+R
t+W
t-e
t-t
t-z
t/g
t/l
t/p
t/r
t4c
t4u
tAC
tAF
tBZ
tBx
tCo
tDG
tDK
tDo
tDu
tEA
tEB
tEE
tEL
tEn
tEw
tFM
tGa
tGn
tGy
tHE
tHL
tHv
tHz
tIM
tIn
tIt
tIx
tJA
tJr
tJt
tKA
tKx
tKy
tLJ
tLq
tMp
tNt
tPg
taN
taP
taa
tab
tac
tad
tae
taf
tag
tah
tai
taj
tak
tal
tam
tan
tao
tap
taq
tar
tas
tat
tau
tav
taw
tax
tay
taz
tba
tbb
tbc
tbd
tbe
tbf
tbg
tbh
tbi
tbj
tbk
tbl
tbm
tbn
tbo
tbp
tbq
tbr
tbs
tbt
tbu
tbv
tbw
tbx
tbz
tcO
tca
tcb
tcc
tcd
tce
tcf
tcg
tch
tci
tcj
tck
tcl
tcm
tcn
tco
tcp
tcq
tcr
tcs
tct
tcu
tcv
tcw
tcx
tcy
tda
tdb
tdc
tdd
tde
tdf
tdg
tdh
tdi
tdj
tdk
tdl
tdm
tdn
tdo
tdp
tdq
tdr
tds
tdt
tdu
tdv
tdw
tdx
tdy
tdz
teU
tea
teb
tec
ted
tee
tef
teg
teh
tei
tej
tek
tel
tem
ten
teo
tep
teq
ter
tes
tet
teu
tev
tew
tex
tey
tez
tfa
tfb
tfc
tfd
tfe
tff
tfg
tfh
tfi
tfj
tfk
tfl
tfm
tfn
tfo
tfp
tfq
tfr
tfs
tft
tfu
tfv
tfw
tfx
tfy
tga
tgb
tgc
tgd
tge
tgf
tgg
tgh
tgi
tgj
tgk
tgl
tgm
tgn
tgo
tgp
tgq
tgr
tgs
tgt
tgu
tgv
tgw
tgx
tgz
thE
tha
thb
thc
thd
the
thf
thg
thh
thi
thj
thk
thl
thm
thn
tho
thp
thq
thr
ths
tht
thu
thv
thw
thx
thy
thz
tia
tib
tic
tid
tie
tif
tig
tih
tii
tij
tik
til
tim
tin
tio
tip
tiq
tir
tis
tit
tiu
tiv
tiw
tix
tiy
tiz
tja
tjb
tjc
tjd
tje
tjf
tjg
tjh
tji
tjj
tjk
tjl
tjm
tjn
tjo
tjp
tjq
tjr
tjs
tjt
tju
tjv
tjw
tjx
tjz
tkX
tka
tkb
tkc
tkd
tke
tkf
tkg
tkh
tki
tkj
tkk
tkl
tkm
tkn
tko
tkp
tkq
tkr
tks
tkt
tku
tkv
tkw
tky
tkz
tla
tlb
tlc
tld
tle
tlf
tlg
tlh
tli
tlj
tlk
tll
tlm
tln
tlo
tlp
tlq
tlr
tls
tlt
tlu
tlv
tlw
tlx
tly
tlz
tma
tmb
tmc
tmd
tme
tmf
tmg
tmh
tmi
tmj
tmk
tml
tmm
tmn
tmo
tmp
tmq
tmr
tms
tmt
tmu
tmv
tmw
tmx
tmy
tmz
tna
tnb
tnc
tnd
tne
tnf
tng
tnh
tni
tnk
tnl
tnm
tnn
tno
tnp
tnr
tns
tnt
tnu
tnv
tnx
tny
tnz
toa
tob
toc
tod
toe
tof
tog
toh
toi
toj
tok
tol
tom
ton
too
top
toq
tor
tos
tot
tou
tov
tow
tox
toy
toz
tpB
tpK
tpa
tpb
tpc
tpd
tpe
tpf
tpg
tph
tpi
tpj
tpk
tpl
tpm
tpn
tpo
tpp
tpq
tpr
tps
tpt
tpu
tpv
tpw
tpx
tpy
tpz
tqC
tqa
tqb
tqc
tqe
tqf
tqg
tqh
tqi
tqj
tqk
tql
tqm
tqn
tqo
tqp
tqq
tqr
tqs
tqt
tqu
tqv
tqz
tra
trb
trc
trd
tre
trf
trg
trh
tri
trj
trk
trl
trm
trn
tro
trp
trq
trr
trs
trt
tru
trv
trw
trx
try
trz
tsC
tsa
tsb
tsc
tsd
tse
tsf
tsg
tsh
tsi
tsj
tsk
tsl
tsm
tsn
tso
tsp
tsq
tsr
tss
tst
tsu
tsv
tsw
tsx
tsy
tsz
ttK
ttO
tta
ttb
ttc
ttd
tte
ttf
ttg
tth
tti
ttj
ttk
ttl
ttm
ttn
tto
ttp
ttq
ttr
tts
ttt
ttu
ttv
ttw
ttx
tty
ttz
tua
tub
tuc
tud
tue
tuf
tug
tuh
tui
tuj
tuk
tul
tum
tun
tuo
tup
tuq
tur
tus
tut
tuu
tuv
tuw
tux
tuy
tvD
tva
tvb
tvc
tvd
tve
tvf
tvg
tvh
tvi
tvj
tvk
tvl
tvm
tvn
tvo
tvp
tvq
tvr
tvs
tvt
tvu
tvv
tvx
tvy
tvz
twH
twa
twb
twc
twd
twe
twf
twg
twh
twi
twj
twl
twm
twn
two
twp
twr
tws
twt
twu
twv
tww
twx
twy
txa
txb
txc
txd
txe
txf
txh
txi
txj
txk
txl
txm
txn
txo
txp
txq
txr
txs
txt
txu
txv
txw
txx
txy
txz
tyK
tya
tyc
tyd
tye
tyf
tyg
tyh
tyi
tyj
tyk
tym
tyn
tyo
typ
tyr
tyt
tyu
tyv
tyw
tyx
tyy
tyz
tzE
tzG
tza
tzb
tzc
tzd
tze
tzg
tzh
tzi
tzj
tzl
tzn
tzo
tzp
tzq
tzr
tzs
tzt
tzu
tzv
tzx
tzy
tzz
u'S
u'a
u'b
u'c
u'd
u'e
u'i
u'r
u's
u'x
u'y
u+s
u+w
u-w
u-z
u/l
u/u
u2c
uAw
uBv
uDG
uDc
uDn
uGn
uHD
uHJ
uHM
uHo
uHv
uHx
uIq
uIv
uJA
uKF
uKH
uLJ
uLr
uLy
uPI
uQM
uSo
uXz
uYW
uaa
uab
uac
uad
uae
uaf
uag
uah
uai
uaj
uak
ual
uam
uan
uao
uap
uaq
uar
uas
uat
uau
uav
uaw
uax
uaz
uba
ubb
ubc
ubd
ube
ubf
ubg
ubh
ubi
ubj
ubk
ubl
ubm
ubn
ubp
ubq
ubr
ubs
ubt
ubu
ubv
ubw
ubx
uby
uca
ucb
ucc
ucd
uce
ucf
ucg
uch
uci
ucj
uck
ucl
ucm
ucn
uco
ucp
ucq
ucr
ucs
uct
ucu
ucv
ucw
ucx
uda
udb
udc
udd
ude
udf
udg
udh
udi
udj
udk
udl
udm
udn
udo
udp
udq
udr
uds
udt
udu
udv
udw
udx
udy
udz
uea
ueb
uec
ued
uee
uef
ueg
ueh
uei
uej
uek
uel
uem
uen
ueo
uep
ueq
uer
ues
uet
ueu
uev
uew
uex
uey
uez
ufO
ufa
ufb
ufc
ufd
ufe
uff
ufg
ufh
ufi
ufj
ufk
ufl
ufm
ufn
ufo
ufp
ufq
ufr
ufs
uft
ufu
ufv
ufw
ufx
ufz
uga
ugb
ugc
ugd
uge
ugf
ugg
ugh
ugi
ugj
ugk
ugl
ugm
ugn
ugo
ugp
ugq
ugr
ugs
ugt
ugu
ugv
ugw
ugy
ugz
uhS
uha
uhb
uhc
uhd
uhe
uhf
uhg
uhh
uhi
uhj
uhk
uhl
uhm
uhn
uho
uhp
uhq
uhr
uhs
uht
uhu
uhv
uhw
uhx
uhy
uhz
uia
uib
uic
uid
uie
uif
uig
uih
uii
uij
uik
uil
uim
uin
uio
uip
uiq
uir
uis
uit
uiu
uiv
uiy
uiz
uja
ujb
ujc
ujd
uje
ujf
ujg
ujh
uji
ujj
ujk
ujm
ujn
ujo
ujp
ujq
ujr
ujs
ujt
uju
ujv
ujw
ujx
ujz
uka
ukb
ukc
ukd
uke
ukf
ukg
ukh
uki
ukj
ukk
ukl
ukm
ukn
uko
ukp
ukq
ukr
uks
ukt
uku
ukv
ukw
ukx
uky
ukz
ula
ulb
ulc
uld
ule
ulf
ulg
ulh
uli
ulj
ulk
ull
ulm
uln
ulo
ulp
ulq
ulr
uls
ult
ulu
ulv
ulw
uly
ulz
uma
umb
umc
umd
ume
umf
umg
umh
umi
umk
uml
umm
umn
umo
ump
umq
umr
ums
umt
umu
umv
umw
umx
umz
unZ
una
unb
unc
und
une
unf
ung
unh
uni
unj
unk
unl
unm
unn
uno
unp
unq
unr
uns
unt
unu
unv
unw
unx
uny
unz
uoF
uoL
uoa
uob
uoc
uod
uof
uog
uoh
uoi
uoj
uok
uol
uom
uon
uoo
uop
uor
uos
uot
uou
uov
uow
uoy
uoz
upM
upa
upb
upc
upd
upe
upf
upg
uph
upi
upj
upk
upl
upm
upn
upo
upp
upq
upr
ups
upt
upu
upv
upw
upx
upy
upz
uqa
uqb
uqc
uqd
uqe
uqf
uqg
uqh
uqi
uqj
uqk
uqn
uqo
uqq
uqr
uqt
uqu
uqv
uqx
uqy
uqz
urL
ura
urb
urc
urd
ure
urf
urg
urh
uri
urj
urk
url
urm
urn
uro
urp
urq
urr
urs
urt
uru
urv
urw
urx
ury
urz
usE
usa
usb
usc
usd
use
usf
usg
ush
usi
usj
usk
usl
usm
usn
uso
usp
usq
usr
uss
ust
usu
usv
usw
usx
usy
usz
utS
uta
utb
utc
utd
ute
utf
utg
uth
uti
utj
utk
utl
utm
utn
uto
utp
utq
utr
uts
utt
utu
utv
utw
utx
uty
utz
uuC
uuM
uua
uub
uuc
uud
uue
uug
uuh
uui
uuk
uul
uum
uun
uuo
uup
uuq
uur
uus
uut
uuu
uuv
uuw
uux
uuy
uva
uvb
uvc
uvd
uve
uvf
uvg
uvh
uvi
uvj
uvk
uvl
uvm
uvn
uvo
uvp
uvq
uvr
uvs
uvt
uvu
uvw
uvy
uvz
uwa
uwb
uwc
uwd
uwe
uwf
uwg
uwh
uwi
uwl
uwm
uwo
uwp
uwr
uws
uwt
uwu
uwv
uww
uwy
uwz
uxa
uxb
uxc
uxd
uxf
uxg
uxh
uxi
uxj
uxk
uxm
uxo
uxp
uxr
uxs
uxt
uxu
uxv
uxw
uxx
uxy
uxz
uyG
uyK
uya
uyd
uye
uyf
uyh
uyi
uyj
uyk
uyl
uyn
uyp
uyq
uys
uyy
uyz
uzc
uze
uzh
uzi
uzk
uzl
uzo
uzp
uzq
uzr
uzs
uzt
uzu
uzw
uzx
v'a
v'e
v'k
v'm
v'q
v'r
v's
v'u
v'z
v+h
v+p
v/h
v/m
v/o
v/s
v4r
v4s
v4v
vAK
vBp
vBt
vBu
vCo
vCq
vDH
vFB
vFI
vGD
vGI
vGo
vIp
vJx
vLE
vLF
vLG
vLI
vMB
vMo
vMr
vMt
vNN
vOX
vSA
vZA
vaa
vab
vac
vad
vae
vaf
vag
vah
vai
vaj
vak
val
vam
van
vao
vap
vaq
var
vas
vat
vau
vav
vaw
vax
vay
vaz
vbG
vba
vbb
vbc
vbd
vbe
vbg
vbh
vbi
vbj
vbk
vbl
vbm
vbn
vbo
vbp
vbq
vbr
vbs
vbt
vbu
vbv
vbx
vby
vbz
vca
vcb
vcc
vcd
vce
vcf
vcg
vch
vci
vcj
vck
vcl
vcm
vcn
vco
vcp
vcq
vcr
vcs
vct
vcu
vcv
vcx
vcy
vcz
vdP
vda
vdb
vdc
vdd
vde
vdf
vdg
vdh
vdi
vdj
vdk
vdl
vdm
vdn
vdo
vdp
vdq
vdr
vds
vdt
vdu
vdv
vdx
vdy
veL
vea
veb
vec
ved
vee
vef
veg
veh
vei
vej
vek
vel
vem
ven
veo
vep
veq
ver
ves
vet
veu
vev
vew
vex
vey
vez
vfa
vfb
vfc
vfd
vfe
vff
vfg
vfi
vfj
vfk
vfl
vfm
vfn
vfo
vfp
vfr
vfs
vft
vfv
vfw
vfx
vfy
vfz
vga
vgb
vgc
vge
vgf
vgg
vgh
vgi
vgj
vgk
vgl
vgm
vgn
vgo
vgp
vgq
vgr
vgs
vgt
vgu
vgv
vgx
vgz
vha
vhb
vhc
vhd
vhe
vhf
vhg
vhh
vhi
vhj
vhk
vhl
vhm
vhn
vho
vhp
vhq
vhr
vhs
vht
vhu
vhv
vhw
vhx
vhy
via
vib
vic
vid
vie
vif
vig
vih
vii
vij
vik
vil
vim
vin
vio
vip
viq
vir
vis
vit
viu
viv
viw
vix
viy
viz
vja
vjc
vje
vjf
vjg
vjh
vji
vjj
vjk
vjl
vjm
vjn
vjo
vjp
vjq
vjr
vjs
vjt
vju
vjv
vjx
vjy
vka
vkc
vkd
vke
vkf
vkg
vkh
vkj
vkk
vkl
vkm
vkp
vkq
vkr
vks
vkt
vku
vkv
vkw
vkx
vky
vkz
vla
vlb
vlc
vld
vle
vlf
vlg
vlh
vli
vlj
vlk
vll
vlm
vln
vlo
vlp
vlq
vlr
vls
vlt
vlu
vlv
vlw
vlx
vly
vlz
vma
vmb
vmc
vmd
vme
vmf
vmg
vmh
vmi
vmj
vmk
vml
vmm
vmn
vmo
vmp
vmq
vmr
vms
vmt
vmu
vmv
vmw
vmx
vmy
vnA
vnM
vna
vnc
vnd
vne
vnf
vng
vnh
vni
vnk
vnl
vnm
vnn
vno
vnp
vnq
vnr
vns
vnt
vnu
vnv
vnx
vny
vnz
voE
voN
voa
vob
voc
vod
voe
vof
vog
voh
voi
vok
vol
vom
von
voo
vop
vor
vos
vot
vou
vov
vow
vox
voy
voz
vpa
vpb
vpc
vpd
vpe
vpf
vpg
vph
vpi
vpj
vpk
vpl
vpm
vpn
vpo
vpp
vpq
vpr
vps
vpt
vpu
vpv
vpx
vpy
vqa
vqb
vqc
vqd
vqe
vqf
vqh
vqi
vqj
vqk
vql
vqm
vqn
vqo
vqp
vqq
vqr
vqs
vqt
vqu
vqv
vqw
vqy
vqz
vrD
vrM
vra
vrb
vrc
vrd
vre
vrf
vrg
vrh
vri
vrj
vrk
vrl
vrm
vrn
vro
vrp
vrq
vrr
vrs
vrt
vru
vrw
vrx
vry
vrz
vsa
vsb
vsc
vsd
vse
vsf
vsg
vsh
vsi
vsj
vsk
vsl
vsm
vsn
vso
vsp
vsq
vsr
vss
vst
vsu
vsv
vsw
vsx
vsy
vsz
vtE
vtF
vtM
vta
vtb
vtc
vtd
vte
vtf
vtg
vth
vti
vtk
vtl
vtm
vtn
vto
vtp
vtq
vtr
vts
vtt
vtu
vtv
vtw
vtx
vty
vtz
vuB
vua
vub
vuc
vud
vue
vuf
vug
vuh
vui
vuj
vuk
vul
vum
vun
vuo
vup
vuq
vur
vus
vut
vuu
vuv
vuw
vux
vuy
vuz
vvI
vvb
vvc
vvd
vve
vvf
vvi
vvj
vvk
vvl
vvm
vvn
vvo
vvp
vvq
vvr
vvs
vvt
vvu
vvv
vvw
vvx
vvy
vvz
vwa
vwb
vwc
vwd
vwe
vwf
vwg
vwh
vwl
vwo
vwp
vwr
vws
vwt
vwv
vww
vwy
vxa
vxb
vxc
vxd
vxe
vxg
vxh
vxi
vxj
vxl
vxm
vxn
vxo
vxp
vxq
vxs
vxt
vxv
vxw
vxx
vxy
vxz
vyE
vya
vyb
vyc
vyd
vye
vyf
vyg
vyh
vyi
vyj
vyk
vyl
vym
vyn
vyo
vyp
vyq
vyr
vys
vyt
vyu
vyv
vyw
vyx
vyy
vyz
vzd
vze
vzg
vzh
vzl
vzm
vzn
vzp
vzq
vzs
vzt
vzu
vzv
vzw
vzx
vzy
w'd
w'g
w'i
w'm
w'o
w'q
w'r
w's
w't
w'x
w'y
w-w
w/S
w/X
w/a
w/l
w/o
w/s
w/t
w2s
w4w
wAD
wAH
wAM
wBP
wCS
wCt
wEx
wEy
wFK
wGL
wHD
wHF
wHJ
wHS
wHv
wIG
wIP
wKJ
wKL
wKz
wLB
wLE
wLq
wMF
wMI
wMv
wSS
waS
waa
wab
wac
wad
wae
waf
wag
wah
wai
waj
wak
wal
wam
wan
wao
wap
war
was
wat
wau
wav
waw
wax
way
waz
wba
wbb
wbc
wbd
wbe
wbg
wbh
wbi
wbj
wbk
wbl
wbm
wbn
wbo
wbp
wbq
wbr
wbs
wbu
wbw
wbx
wby
wbz
wca
wcb
wcc
wcd
wce
wcf
wch
wci
wcj
wcl
wcm
wcn
wco
wcp
wcq
wcr
wcs
wct
wcu
wcv
wcw
wcx
wda
wdb
wdc
wde
wdf
wdg
wdh
wdi
wdj
wdk
wdl
wdm
wdn
wdo
wdp
wdq
wdr
wds
wdt
wdv
wdw
wdx
wdy
wdz
weJ
weL
wea
web
wec
wed
wee
wef
weg
weh
wei
wej
wek
wel
wem
wen
wep
weq
wer
wes
wet
weu
wev
wew
wex
wey
wez
wfb
wfc
wfd
wfe
wff
wfg
wfh
wfj
wfl
wfm
wfn
wfp
wfq
wfs
wft
wfu
wfv
wfw
wfx
wga
wgb
wgc
wgd
wge
wgf
wgg
wgh
wgi
wgj
wgl
wgm
wgn
wgo
wgp
wgq
wgr
wgs
wgt
wgu
wgv
wgw
wgx
wgy
whH
whI
wha
whb
whc
whd
whe
whf
whg
whh
whi
whk
whl
whm
whn
who
whp
whq
whr
whs
wht
whu
whv
whw
why
whz
wia
wib
wic
wid
wie
wif
wig
wih
wii
wij
wik
wil
wim
win
wip
wiq
wir
wis
wit
wiu
wiv
wiw
wix
wiy
wiz
wja
wjb
wjc
wjd
wje
wjf
wjg
wjh
wji
wjk
wjm
wjo
wjp
wjq
wjr
wjs
wjt
wjv
wjw
wjx
wjy
wjz
wka
wkb
wkc
wkd
wke
wkg
wkh
wki
wkl
wkm
wkn
wko
wkp
wkr
wks
wkt
wku
wkw
wkx
wky
wkz
wla
wlb
wlc
wld
wlf
wlg
wlh
wli
wlk
wll
wlm
wln
wlo
wlp
wlq
wlr
wls
wlt
wlu
wlv
wlw
wlx
wlz
wma
wmb
wmc
wmd
wme
wmf
wmg
wmh
wmi
wmk
wml
wmm
wmn
wmo
wmp
wmr
wms
wmt
wmu
wmv
wmw
wmx
wmy
wmz
wna
wnb
wnc
wnd
wne
wng
wni
wnj
wnl
wnm
wnn
wno
wnp
wns
wnt
wnu
wnv
wnw
wny
wnz
woA
woC
woD
woa
wob
woc
wod
woe
wof
wog
woh
woi
woj
wok
wol
wom
won
woo
wop
wor
wos
wot
wou
wov
wow
woy
woz
wpa
wpb
wpc
wpd
wpe
wpf
wpg
wph
wpi
wpj
wpk
wpl
wpm
wpn
wpo
wpp
wpr
wps
wpt
wpu
wpv
wpw
wpx
wqa
wqb
wqd
wqe
wqf
wqg
wqh
wqi
wqj
wqk
wqm
wqo
wqp
wqr
wqs
wqv
wqx
wqy
wqz
wrF
wra
wrb
wrc
wrd
wre
wrf
wrg
wrh
wri
wrj
wrk
wrl
wrm
wrn
wro
wrp
wrq
wrr
wrs
wrt
wru
wrv
wrw
wrx
wry
wrz
wsa
wsb
wsc
wsd
wse
wsf
wsg
wsh
wsi
wsj
wsk
wsl
wsm
wsn
wso
wsr
wss
wst
wsu
wsw
wsx
wsy
wsz
wta
wtb
wtc
wtd
wte
wtf
wtg
wth
wti
wtj
wtk
wtl
wtm
wtn
wto
wtp
wtq
wtr
wts
wtt
wtu
wtv
wtw
wtx
wtz
wuK
wuL
wub
wuc
wud
wue
wug
wuh
wui
wuj
wuk
wul
wum
wun
wuo
wup
wuq
wur
wut
wuu
wuv
wux
wuy
wuz
wva
wvb
wvc
wve
wvf
wvg
wvh
wvi
wvj
wvk
wvm
wvn
wvp
wvr
wvs
wvu
wvz
wwL
wwa
wwb
wwc
wwe
wwf
wwg
wwh
wwi
wwj
wwk
wwl
wwm
wwn
wwo
wwp
wwq
wwr
wws
wwt
wwu
wwv
www
wwx
wwy
wwz
wxA
wxL
wxa
wxb
wxd
wxe
wxg
wxh
wxi
wxj
wxm
wxp
wxq
wxs
wxt
wxx
wxy
wxz
wya
wyb
wyc
wyd
wye
wyf
wyg
wyj
wyk
wyn
wyo
wyp
wyq
wyr
wyu
wyv
wyw
wyx
wyy
wyz
wza
wzb
wzc
wzf
wzh
wzi
wzk
wzl
wzm
wzo
wzp
wzq
wzr
wzs
wzv
wzw
wzx
x'a
x'd
x'i
x'k
x'l
x'n
x'o
x's
x'u
x'v
x'w
x'x
x'z
x+y
x-N
x-a
x-d
x-f
x-l
x-o
x-p
x-s
x-v
x-x
x-y
x/T
x/X
x/r
x/y
x/z
x2C
x2a
x2b
x2c
x2d
x2e
x2f
x2o
x4B
x4a
x4b
x4c
x4d
x4e
x4f
x8B
x8a
x8b
x8c
x8d
x8e
x8f
x8x
xAA
xAr
xAv
xBE
xBK
xCD
xCF
xDL
xDS
xEC
xFB
xFC
xFD
xFF
xFI
xFK
xHK
xHM
xHz
xIp
xIr
xJB
xJJ
xKP
xLs
xMC
xMK
xMu
xNN
xPV
xRJ
xST
xSU
xYU
xaM
xaa
xab
xac
xad
xae
xaf
xag
xai
xaj
xak
xal
xam
xan
xao
xap
xaq
xar
xas
xat
xau
xav
xaw
xax
xba
xbb
xbc
xbd
xbe
xbf
xbg
xbh
xbi
xbk
xbl
xbm
xbp
xbq
xbr
xbs
xbt
xbu
xbv
xbx
xby
xbz
xca
xcb
xcc
xcd
xce
xcf
xch
xci
xck
xcl
xcm
xco
xcp
xcq
xcr
xcs
xct
xcu
xcy
xcz
xda
xdb
xdc
xdd
xde
xdf
xdh
xdi
xdk
xdl
xdm
xdn
xdo
xdp
xdr
xds
xdt
xdu
xdv
xdw
xdx
xdy
xeR
xea
xeb
xec
xed
xee
xef
xeg
xeh
xei
xej
xek
xel
xem
xen
xeo
xep
xeq
xer
xes
xet
xeu
xev
xew
xex
xey
xez
xfa
xfb
xfc
xfd
xfe
xff
xfg
xfh
xfi
xfj
xfm
xfn
xfo
xfp
xfq
xfr
xfs
xfu
xfv
xfw
xfx
xfy
xfz
xga
xgb
xgc
xge
xgf
xgg
xgh
xgi
xgk
xgl
xgm
xgo
xgp
xgq
xgr
xgs
xgv
xgw
xgx
xgy
xgz
xha
xhb
xhd
xhe
xhg
xhh
xhi
xhj
xhk
xhl
xhm
xho
xhp
xhs
xht
xhu
xhv
xhw
xhx
xhy
xhz
xia
xib
xic
xid
xie
xif
xig
xii
xil
xim
xin
xio
xip
xiq
xir
xis
xit
xiu
xiv
xiw
xix
xiy
xjb
xjc
xjd
xje
xjf
xjg
xjh
xji
xjj
xjl
xjm
xjo
xjq
xjr
xjs
xjt
xju
xjv
xjz
xka
xke
xkf
xki
xkk
xkl
xkn
xko
xkp
xkq
xkr
xks
xkv
xkx
xkz
xla
xlb
xlc
xld
xle
xlf
xlg
xlh
xli
xlj
xlk
xll
xlm
xln
xlo
xlp
xlq
xlr
xls
xlt
xlu
xlv
xlw
xlx
xly
xma
xmb
xmc
xmd
xme
xmf
xmg
xmh
xmi
xmj
xmk
xml
xmm
xmn
xmo
xmp
xmq
xmr
xms
xmt
xmu
xmv
xmw
xmx
xmy
xmz
xnE
xna
xnb
xnc
xnd
xne
xnf
xng
xnh
xni
xnj
xnk
xnl
xnm
xnn
xno
xnp
xnq
xnr
xns
xnt
xnu
xnv
xnw
xnx
xnz
xoa
xob
xoc
xod
xoe
xof
xog
xoi
xok
xol
xom
xon
xoo
xop
xoq
xor
xos
xot
xou
xow
xox
xoy
xoz
xpA
xpB
xpa
xpb
xpc
xpd
xpe
xpf
xpg
xph
xpi
xpj
xpk
xpl
xpm
xpn
xpo
xpp
xpq
xpr
xps
xpt
xpu
xpv
xpw
xpx
xpy
xqK
xqL
xqa
xqb
xqc
xqd
xqe
xqf
xqg
xqh
xqi
xqk
xqm
xqn
xqo
xqp
xqq
xqr
xqs
xqt
xqu
xqv
xqw
xqx
xqy
xqz
xrB
xrF
xra
xrb
xrc
xrd
xre
xrf
xrg
xrh
xri
xrl
xrm
xrn
xro
xrp
xrq
xrs
xrt
xru
xrv
xrx
xrz
xsD
xsa
xsb
xsc
xsd
xse
xsf
xsg
xsh
xsi
xsk
xsl
xsm
xso
xsp
xsr
xss
xst
xsu
xsv
xsx
xsz
xtA
xta
xtb
xtc
xtd
xte
xtg
xth
xti
xtj
xtk
xtl
xtm
xtn
xto
xtp
xtr
xts
xtt
xtu
xtv
xtw
xtx
xtz
xua
xub
xud
xue
xuf
xui
xuk
xul
xum
xun
xuo
xup
xur
xus
xut
xuw
xux
xuy
xvB
xvI
xva
xvb
xvc
xvd
xve
xvf
xvh
xvi
xvl
xvm
xvn
xvo
xvp
xvq
xvr
xvs
xvt
xvu
xvv
xvw
xvx
xvy
xwE
xwM
xwa
xwb
xwc
xwd
xwe
xwf
xwg
xwh
xwi
xwj
xwl
xwp
xwq
xwr
xws
xwt
xww
xwx
xwz
xxD
xxI
xxU
xxa
xxb
xxc
xxd
xxe
xxf
xxg
xxh
xxi
xxj
xxk
xxl
xxn
xxo
xxp
xxq
xxr
xxs
xxt
xxu
xxv
xxw
xxx
xxz
xya
xyb
xyc
xyd
xyf
xyg
xyh
xyj
xyk
xyl
xyn
xyo
xyp
xyr
xys
xyt
xyv
xyx
xyy
xyz
xzb
xzc
xzd
xze
xzh
xzi
xzk
xzn
xzp
xzq
xzs
xzt
xzu
xzx
xzy
xzz
y&r
y'a
y'b
y'd
y'f
y'h
y'i
y'k
y'o
y'p
y'r
y's
y'x
y'z
y-x
y/b
y/g
y/i
y/n
y/z
yBC
yCC
yCI
yDI
yDK
yDM
yDr
yEK
yFA
yGy
yIA
yII
yIt
yJJ
yJu
yJw
yKu
yKz
yLw
yMC
yVg
yaK
yaa
yab
yac
yad
yae
yaf
yag
yah
yai
yaj
yak
yal
yam
yan
yao
yap
yaq
yar
yas
yat
yau
yav
yaw
yay
yaz
yba
ybd
ybe
ybf
ybg
ybh
ybi
ybm
ybo
ybp
ybq
ybr
ybt
ybu
ybv
ybx
yby
yca
ycb
ycc
ycd
yce
ycf
ycg
ych
yci
ycj
yck
ycl
ycm
ycn
ycq
ycs
yct
ycu
ycv
ycw
ycx
ycz
yda
ydb
ydc
ydd
yde
ydf
ydg
ydh
ydl
ydm
ydo
ydp
ydq
ydr
yds
ydt
ydu
ydv
ydy
yea
yeb
yec
yed
yee
yef
yeg
yeh
yei
yej
yek
yel
yem
yen
yeo
yep
yeq
yer
yes
yet
yev
yew
yex
yey
yez
yfd
yfe
yff
yfj
yfk
yfl
yfm
yfn
yfo
yfp
yfs
yft
yfu
yfv
yfw
yfx
yfz
yga
ygc
ygd
ygg
ygh
ygi
ygl
ygn
ygo
ygp
ygq
ygr
ygs
ygt
ygu
ygv
ygx
ygy
ygz
yha
yhb
yhc
yhd
yhe
yhf
yhh
yhi
yhj
yhm
yho
yhp
yhr
yhs
yht
yhu
yhv
yhw
yhy
yia
yib
yic
yid
yie
yig
yih
yii
yij
yik
yil
yim
yin
yio
yip
yiq
yis
yit
yiu
yiw
yiy
yiz
yjb
yjc
yje
yjh
yjj
yjk
yjl
yjn
yjp
yjr
yjs
yjv
yjx
yka
ykc
ykd
yke
ykf
ykh
ykj
ykk
ykl
ykm
ykn
ykp
yks
yku
ykw
ykx
yky
ykz
ylE
yla
yld
yle
ylf
ylg
yli
ylj
ylk
yll
ylm
ylo
ylp
yls
ylt
ylu
ylv
ylw
ylx
yly
ylz
ymA
yma
ymb
ymc
ymd
ymf
ymg
ymh
ymi
yml
ymm
ymo
ymp
yms
ymt
ymv
ymx
ymy
ynB
ynD
yna
ync
yne
ynf
yng
ynh
ynk
ynm
ynn
ynp
ynr
yns
ynu
ynv
ynx
yny
ynz
yoJ
yoR
yoa
yob
yoc
yod
yoe
yof
yog
yoh
yoi
yoj
yok
yol
yom
yon
yoo
yop
yor
yos
yot
you
yow
yox
yoy
ypE
ypa
ypb
ypc
ypd
ype
ypf
ypg
yph
ypj
ypl
ypn
ypo
ypp
ypq
yps
ypu
ypx
ypy
ypz
yqS
yqa
yqb
yqc
yqe
yqf
yqg
yqk
yql
yqo
yqp
yqq
yqr
yqs
yqt
yqu
yqw
yqx
yqz
yrK
yra
yrb
yrc
yrd
yre
yrf
yrj
yrl
yrn
yro
yrp
yrq
yrr
yrs
yrt
yrv
yrw
yrx
yry
ysC
ysa
ysb
ysc
ysd
yse
ysf
ysh
ysi
ysl
ysm
ysn
yso
ysp
ysq
ysr
yss
yst
ysu
ysv
ysw
ysx
ysz
ytD
ytd
yte
ytf
ytg
yth
yti
ytj
ytl
ytm
yto
ytp
ytq
ytr
yts
ytt
ytu
ytv
yty
ytz
yub
yuc
yud
yue
yug
yuh
yui
yuk
yul
yum
yun
yuo
yup
yuq
yur
yus
yut
yuu
yuv
yuw
yuy
yuz
yvL
yvc
yve
yvg
yvh
yvi
yvk
yvl
yvm
yvn
yvo
yvp
yvq
yvs
yvv
yvw
yvx
ywa
ywc
ywe
ywh
ywi
ywl
ywm
ywn
ywp
ywq
yws
ywt
yww
ywx
ywy
ywz
yxb
yxc
yxd
yxe
yxf
yxh
yxi
yxj
yxk
yxl
yxm
yxo
yxp
yxq
yxr
yxs
yxt
yxu
yxv
yxx
yxy
yyD
yyI
yyc
yyd
yye
yyh
yyi
yyj
yyk
yyl
yym
yyn
yyp
yyq
yyr
yys
yyt
yyu
yyw
yyy
yyz
yza
yzb
yzc
yze
yzf
yzg
yzh
yzk
yzo
yzp
yzr
yzs
yzt
yzu
yzy
z'e
z'g
z'k
z'm
z'n
z'q
z's
z'v
z'y
z'z
z-x
z/r
zAn
zAx
zEz
zFE
zFo
zFs
zHC
zHH
zIv
zJA
zJI
zKu
zaP
zaa
zab
zac
zad
zae
zaf
zag
zah
zai
zaj
zak
zal
zam
zan
zao
zap
zaq
zar
zas
zat
zau
zav
zaw
zax
zaz
zba
zbb
zbd
zbe
zbf
zbh
zbi
zbj
zbk
zbl
zbm
zbn
zbp
zbr
zbs
zbt
zbu
zbv
zbw
zbx
zby
zca
zcb
zcc
zcd
zce
zcf
zci
zck
zcl
zcm
zcn
zco
zcq
zcr
zcs
zct
zcu
zcv
zcx
zcy
zcz
zda
zdd
zde
zdf
zdg
zdh
zdi
zdk
zdl
zdm
zdn
zdo
zdp
zdq
zdr
zds
zdt
zdu
zdv
zdw
zdx
zdz
zea
zeb
zec
zed
zee
zef
zeg
zeh
zei
zek
zel
zem
zen
zeo
zep
zer
zes
zet
zeu
zev
zew
zex
zey
zez
zfa
zfb
zfc
zfd
zfe
zff
zfg
zfh
zfi
zfj
zfk
zfl
zfm
zfn
zfo
zfp
zfr
zfu
zfv
zfx
zfy
zgc
zgf
zgg
zgi
zgj
zgk
zgn
zgo
zgp
zgq
zgs
zgv
zgw
zgx
zha
zhb
zhc
zhd
zhe
zhh
zhi
zhk
zhm
zhn
zhp
zhq
zhr
zhs
zht
zhu
zhw
ziL
zia
zib
zic
zie
zif
zig
zii
zij
zik
zil
zim
zin
zio
zip
ziq
zir
zis
zit
ziu
ziv
ziw
ziz
zjb
zjc
zjd
zjf
zjj
zjp
zjr
zjs
zjt
zju
zjw
zjx
zjy
zjz
zkb
zkd
zke
zkf
zkm
zko
zkr
zks
zkt
zku
zkv
zkx
zla
zlb
zlc
zld
zle
zlf
zlg
zlh
zli
zlk
zll
zlm
zlo
zlp
zlq
zlu
zlx
zly
zmb
zmd
zme
zmg
zmh
zmi
zmj
zmk
zml
zmm
zmn
zmo
zmp
zmr
zms
zmt
zmw
znJ
zna
znb
znc
znd
zne
znh
zni
znj
znm
znn
zno
znp
znq
znr
znw
znx
zny
zoa
zoc
zod
zoe
zof
zog
zoh
zoi
zoj
zok
zol
zom
zon
zoo
zop
zoq
zor
zos
zot
zou
zow
zox
zoy
zoz
zpC
zpE
zpM
zpa
zpb
zpc
zpd
zpe
zpf
zpg
zph
zpj
zpl
zpn
zpo
zpp
zpq
zpr
zps
zpu
zpv
zpy
zpz
zqa
zqb
zqc
zqd
zqe
zqf
zqg
zqh
zqj
zqk
zql
zqn
zqp
zqq
zqr
zqt
zqu
zqv
zqw
zqx
zqy
zrM
zrb
zre
zrf
zrg
zrh
zro
zrp
zrr
zrs
zrt
zru
zrv
zrx
zrz
zsI
zsa
zsc
zse
zsf
zsg
zsh
zsj
zsk
zsl
zsm
zso
zsr
zst
zsu
zsv
zsw
ztM
ztc
ztd
zte
ztf
zth
ztk
ztl
ztm
ztn
zto
ztp
ztq
zts
ztt
ztw
ztz
zub
zuc
zud
zue
zuf
zug
zuh
zui
zuk
zul
zum
zun
zuo
zup
zuq
zur
zus
zut
zuu
zuw
zuy
zuz
zvI
zvb
zvc
zvd
zvf
zvg
zvi
zvk
zvm
zvn
zvo
zvp
zvq
zvr
zvs
zvy
zvz
zwL
zwb
zwd
zwe
zwg
zwh
zwi
zwj
zwm
zwp
zws
zwt
zwu
zwv
zww
zwx
zwz
zxa
zxc
zxd
zxe
zxf
zxg
zxh
zxj
zxl
zxm
zxn
zxo
zxp
zxr
zxs
zxt
zxu
zxv
zxx
zxy
zxz
zyI
zya
zyb
zyc
zyg
zyh
zyk
zyl
zym
zyp
zyr
zyt
zyw
zyx
zyz
zza
zzc
zze
zzf
zzg
zzh
zzi
zzl
zzm
zzn
zzo
zzp
zzr
zzt
zzv
zzw
zzx
zzz
A&NV
A'UM
A+CD
A-AS
A-CH
A-Ci
A-Ha
A-IT
A-Ko
A-PC
A-TC
A-TE
A-VD
A-VM
A-WA
A-Zs
A/IX
A/JD
A/TO
A/UX
A4Dh
A4FC
A4Fh
A4UP
A8FD
A8FQ
A8GY
A8NU
AA's
AA/F
AA2E
AAAf
AAAm
AADs
AALs
AB2I
AB2X
ABCs
ABIs
ABiD
AC'N
AC's
ACCs
ACDs
ACDx
ACKs
ACLs
ACjr
AD&D
AD's
AD+D
ADMs
ADRs
ADSs
ADTs
ADam
ADnD
ADos
AE'I
AE's
AF's
AF2J
AFMt
AFax
AG&P
AG's
AG2H
AGrI
AI's
AI/X
AJ/Q
AK's
ALRs
ALan
ALex
ALso
AM's
AM-S
AMPs
AMax
AMer
AN'A
AN-N
AN-X
ANIs
ANdy
ANet
AOSs
AP's
AP-P
AP2S
APAs
APIs
APQs
APRs
APYs
APis
AR's
AR2I
AR4V
ARCs
ARMs
ARPs
AS/g
AS2H
ASIs
ASNs
ASiC
AStA
AT&A
AT&C
AT&D
AT&F
AT&K
AT&P
AT&Q
AT&S
AT&T
AT&V
AT&W
AT&t
AT&v
AT's
AT+F
AT+T
ATAs
ATMs
ATNx
ATTs
ATZn
ATbl
ATnT
AU's
AU/X
AUPs
AV's
AVAs
AVIs
AW's
AX+D
AX-U
AZap
AaBb
AfDB
AkGA
Am/E
AmEx
AmPR
AofE
AsDB
At&T
AtFS
AttN
B&TB
B'XT
B+FP
B+HP
B+LP
B+Ot
B+PP
B-AS
B-BP
B-HK
B-HP
B-LK
B-LP
B-TE
B/WI
B2DA
B2RC
B4UH
B8FE
B8FF
B8RX
B8ZS
BA/A
BACs
BAnd
BAtl
BB&T
BB's
BB2D
BBSs
BC's
BC-V
BC/C
BCDs
BD&M
BDCs
BDot
BE-K
BERs
BETa
BEng
BEst
BF&X
BFEh
BFEs
BH&J
BI's
BI-F
BI-L
BIDs
BINs
BIed
BIll
BIrd
BIts
BIuF
BK's
BK/g
BL+H
BLHc
BMPs
BMWs
BNFs
BNPb
BNRs
BNet
BOCs
BOPs
BOok
BPOs
BQ&E
BRIs
BRtX
BS's
BS/A
BSDs
BSEs
BSIs
BSPs
BT's
BTPs
BTUs
BTry
BU's
BUCs
BUll
BV8L
BYzJ
BZDc
BaLL
BaRe
BaTB
BatB
Bd+W
BeBe
BiBi
BigV
BkkB
Bm-A
Bm/F
BoBo
BobC
BobD
BofA
BorC
BotB
BwwM
C&CC
C&NW
C&RD
C'EX
C'KO
C'LG
C'TF
C+CQ
C+VG
C+WH
C-BB
C-Bb
C-GX
C-ID
C-Ko
C-TE
C-YA
C/LW
C/MS
C/Ma
C/PS
C/SA
C/VZ
C2QD
C4EZ
CA's
CA-C
CA-l
CA8P
CAMs
CAPs
CARs
CATz
CAll
CAnt
CAqt
CArM
CAwA
CAww
CAxH
CB&T
CB'S
CB's
CB/T
CB8C
CBJx
CBRs
CBXs
CBut
CC'd
CC's
CC-P
CC-S
CC/C
CCBs
CCCs
CCRp
CCSt
CCWs
CCed
CD&B
CD&J
CD&R
CD's
CD+G
CD-I
CD-R
CD-X
CD-i
CDBs
CDCs
CDyn
CE's
CE4L
CEOs
CETs
CEll
CF&I
CF/O
CFAy
CFCs
CFIv
CFJn
CFJx
CFMt
CFOs
CFPs
CFRs
CFns
CFoq
CFpE
CFpx
CFqJ
CFqs
CFrn
CFrv
CFsC
CFsK
CFso
CFtF
CFtH
CFto
CFtq
CFuJ
CFuz
CFvD
CFvG
CFvu
CFvw
CFvx
CFwA
CFxC
CFxD
CFxH
CFxK
CFxL
CFxn
CFxt
CFxw
CFyA
CFyp
CFyt
CFyv
CFzA
CFzB
CFzE
CFzG
CFzM
CFzo
CG&E
CGAo
CGAp
CGAs
CGAt
CGAu
CGBq
CGBt
CGBw
CGBz
CGCn
CGCq
CGDn
CGDr
CGDt
CGDu
CGDv
CGDw
CGDy
CGEo
CGEt
CGEw
CGEz
CGGt
CGGu
CGGw
CGHx
CGIs
CGJp
CGJx
CGJz
CGKx
CGKz
CGLo
CGLp
CGLs
CGLu
CGLx
CGLz
CGMn
CGMu
CGcP
CGnA
CGnC
CGnE
CGnF
CGnG
CGnM
CGnu
CGnx
CGny
CGoK
CGoM
CGot
CGoy
CGoz
CGpA
CGpE
CGpF
CGpI
CGpJ
CGpK
CGpM
CGpo
CGps
CGpt
CGpy
CGqB
CGqM
CGqq
CGqr
CGrr
CGss
CGtJ
CGtK
CGtt
CGtx
CGuC
CGut
CGux
CGvA
CGvC
CGvu
CGwF
CGwq
CGws
CGwu
CGxq
CGxw
CGyC
CGyn
CGzD
CGzs
CGzw
CGzz
CH-C
CH2M
CHAq
CHAs
CHAw
CHBp
CHBr
CHBx
CHCp
CHCu
CHCw
CHCx
CHDn
CHDq
CHDr
CHDs
CHDt
CHDz
CHEn
CHEo
CHEv
CHEy
CHFt
CHGo
CHGr
CHGt
CHGu
CHGy
CHGz
CHHo
CHHx
CHIp
CHKr
CHKs
CHKv
CHKx
CHKy
CHLq
CHMo
CHMp
CHMq
CHMr
CHMv
CHMw
CHMz
CHam
CHch
CHiP
CHnE
CHnJ
CHnL
CHno
CHoA
CHoF
CHoJ
CHoM
CHot
CHov
CHow
CHpC
CHpH
CHpL
CHpn
CHpq
CHpt
CHpu
CHpw
CHpy
CHpz
CHqA
CHqB
CHqC
CHqD
CHqE
CHqF
CHqG
CHqJ
CHqL
CHqM
CHqn
CHqp
CHqx
CHqz
CHrA
CHrD
CHrE
CHrJ
CHrL
CHrn
CHro
CHrq
CHrr
CHrs
CHru
CHrw
CHrx
CHrz
CHsA
CHsB
CHsC
CHsD
CHsE
CHsF
CHsG
CHsH
CHsI
CHsJ
CHsL
CHsM
CHsn
CHsp
CHsq
CHsr
CHst
CHsu
CHsv
CHsw
CHtA
CHtB
CHtH
CHtI
CHtn
CHtq
CHtr
CHts
CHtt
CHtu
CHtv
CHtw
CHtx
CHty
CHtz
CHuB
CHuC
CHuD
CHuF
CHuG
CHuH
CHuK
CHuM
CHuq
CHvD
CHvE
CHvF
CHvH
CHvM
CHvo
CHvv
CHvz
CHwA
CHwB
CHwC
CHwD
CHwG
CHwI
CHwK
CHwh
CHwp
CHwr
CHwu
CHxn
CHxr
CHxs
CHxu
CHxx
CHyD
CHyF
CHyn
CHyo
CHyq
CHyr
CHyt
CHyv
CHzA
CHzB
CHzC
CHzD
CHzE
CHzF
CHzG
CHzI
CHzJ
CHzK
CHzL
CHzM
CHzn
CHzo
CHzp
CHzr
CHzs
CHzt
CHzu
CHzv
CHzw
CHzy
CI's
CICs
CILn
CIOs
CIty
CJ's
CJGw
CJKp
CJKy
CJMx
CJnC
CJnE
CJpB
CJsB
CJsC
CJsK
CJtF
CJts
CJuK
CJuw
CJvM
CJvw
CJwF
CJwL
CJwy
CJxy
CJyF
CJyK
CJyo
CJyq
CJzH
CJzx
CK-B
CKAn
CKAo
CKAs
CKAt
CKAv
CKAw
CKAx
CKAy
CKAz
CKBp
CKBq
CKBu
CKBw
CKBy
CKCn
CKCo
CKCp
CKCr
CKCt
CKCu
CKCv
CKCw
CKCx
CKCy
CKCz
CKDq
CKDx
CKEx
CKFn
CKFp
CKFv
CKGo
CKGp
CKGq
CKGs
CKGu
CKGv
CKGy
CKGz
CKHo
CKHs
CKHw
CKHy
CKIo
CKIq
CKIr
CKIs
CKIt
CKIv
CKIx
CKIy
CKJn
CKJr
CKJs
CKJv
CKJw
CKKn
CKKr
CKKs
CKKv
CKKw
CKKx
CKLn
CKLq
CKLr
CKLu
CKLw
CKLx
CKLy
CKMo
CKMy
CKno
CKnt
CKnv
CKoB
CKoC
CKpG
CKpr
CKpw
CKrD
CKrr
CKrt
CKtp
CKuK
CKvC
CKvF
CKvn
CKwt
CKxB
CKxG
CKxJ
CKxL
CKxn
CKyo
CKyp
CKyx
CKzG
CKzL
CKzM
CKzt
CL's
CLAv
CLBq
CLIs
CLip
CLtL
CM&M
CM&T
CM's
CM-S
CM2X
CM4k
CMCs
CMOs
CMPs
CMTs
CMix
CN'Q
CN's
CN/A
CN2N
CNPq
CNet
CO'S
CO's
COMs
COMx
CONx
COPs
COer
COnf
COng
COpy
CP'S
CP's
CP-V
CP/B
CP/M
CPAs
CPUs
CPas
CQ2D
CR&O
CR2A
CRCs
CRDs
CRIb
CRLs
CRTs
CRVs
CRoW
CS&E
CS-A
CS-B
CS-C
CSCs
CSUs
CSci
CSet
CT&P
CTIi
CTRs
CThe
CTui
CU'F
CU-B
CU/C
CV's
CWnd
CXXg
CXwE
CZ's
CaTi
Cd-I
CdeF
CeCe
CeGS
Ch'P
ChCh
CiSC
CiTR
CoCo
CoDe
CoGo
CoLD
CoPy
CoRE
CoSy
ConC
CooL
CprE
CrAO
CrIP
CuDs
CuJo
CubX
D'EH
D'EW
D'Or
D'TI
D'UN
D+AB
D+DZ
D+HK
D+HP
D-EE
D-FW
D-HK
D-II
D-IL
D-IO
D-LK
D-LP
D-MA
D-MD
D-ME
D-Md
D-Mo
D-NC
D-OK
D-PO
D-Pa
D-St
D-TN
D-VA
D-Vt
D-WA
D/As
D/BC
D/FW
D/LW
D/ON
D/RO
D2CC
D2LP
D4BC
D4GG
D4JH
D4LF
D4TG
D8LN
DA's
DA/A
DA/M
DAAs
DACs
DAGs
DATs
DAVs
DAnn
DAta
DAve
DB's
DB8D
DB8E
DBAs
DBRs
DC's
DC2A
DC8Z
DCEs
DCSs
DD's
DD+V
DD/B
DDKs
DDTs
DE&D
DE's
DE-M
DECs
DERs
DEar
DEoH
DF's
DF2G
DFAs
DH-Q
DIBs
DIDs
DIPs
DJ'X
DJ's
DKfz
DKit
DL's
DLCs
DLLs
DLMs
DM&E
DM'd
DM's
DMLs
DMPs
DMed
DN&P
DN&R
DN'T
DN's
DNet
DO'S
DO's
DO-S
DOCs
DOSe
DOSs
DOes
DOnt
DP&H
DP&W
DP'S
DPBs
DPer
DRAm
DREs
DS&A
DS/s
DS2s
DSAs
DSMs
DSPs
DSUs
DT&K
DT&P
DT'S
DT's
DTAl
DTEs
DTPs
DUOs
DUal
DUst
DV-R
DV/X
DX's
DXao
DaDa
DanW
DiFi
DivI
DkCh
Dm/F
DoCS
DoTs
DonB
DonC
DonH
DonM
DotC
DsTs
E&CS
E&HR
E&OU
E&WL
E&ZB
E'EN
E'ER
E'MR
E+XQ
E-DI
E-DP
E-FF
E-II
E-TQ
E-XZ
E/CA
E/CS
E/XD
E2GY
E2YU
E4AF
E4CF
E4TS
E8PH
E8SP
E8VL
E8ZF
EA's
EA/D
EBEh
EBay
EByK
EC's
EC2A
EC2Y
EC4M
ECEs
ECUs
ECom
ED'S
ED's
EDLs
EE's
EEGs
EEMs
EF&I
EF2L
EF4F
EFPs
EG&G
EHeM
EIRs
EKGs
EL'M
ELCs
ELNs
ELTs
EMTs
EN&N
ENgA
EO's
EOCs
EOFs
EP&T
EP's
EP/N
EPRs
EPSs
EQ's
EQ+R
ER&E
ER's
ER+B
ERAs
ES&L
ES-L
ESNs
ESPs
ESSs
ESkz
ET's
ET4K
ETen
EV'I
EV's
EW+Q
EW/W
EX/B
EXEs
EYXk
EZ4E
EaPB
Eb-D
Ed/B
EdoO
EhFo
Em-A
Em/C
Em/D
EoPS
ExIm
F&Fs
F'TQ
F'WO
F+HK
F+PJ
F-BL
F-Eb
F-FC
F-HK
F-HP
F-LK
F-LP
F-OO
F-RS
F-SS
F/AQ
F/ZD
F2AA
F2BO
F2FX
F4XP
F4YJ
F8YK
FAQn
FAQs
FAQv
FATs
FB&T
FC&M
FC&P
FC's
FCBs
FCCs
FD's
FDCs
FDTs
FE4F
FF's
FF/M
FF2S
FFFh
FFLs
FFOs
FG's
FG-A
FG-B
FG-D
FH's
FI's
FINs
FIRe
FIre
FL'B
FMJs
FMSs
FMat
FN2t
FOur
FP's
FP-S
FPUs
FR's
FRAs
FRGs
FRPs
FRed
FReq
FRom
FS&I
FS's
FSDs
FSIs
FSNs
FT's
FT-A
FT2I
FTPd
FTPs
FUeR
FV&R
FW's
FZ's
FZ4D
FaiJ
FamE
FamM
FamN
FamR
FaxX
FcFC
FeDs
FeLV
FiFa
FiFo
FlkN
FmHA
FoFA
FoFP
FrEe
FtoU
FtpW
FwPC
G'SD
G-IT
G/SF
G2RW
G4JU
G4MG
G8HQ
G8RT
GA's
GA-M
GAme
GB's
GBUs
GC&X
GCvf
GD2Q
GDRs
GDWs
GDoM
GE's
GEMs
GG's
GI'D
GI'S
GI's
GICs
GIFs
GL's
GL2P
GM'd
GM's
GM-F
GMTn
GMed
GNHs
GNUn
GO's
GO-L
GOOs
GOal
GP's
GP+X
GPAs
GPFs
GPav
GR'D
GReg
GRiD
GRoY
GS's
GS-S
GS/E
GS/M
GSDs
GT&H
GT's
GT-S
GT/E
GTPs
GU+X
GUIs
GUmU
GUsU
GW2K
GX-P
GZip
GaAs
GeWI
GenB
GenP
GenX
GetA
GmBH
GmbH
GoTo
GtMS
GuPS
H&BK
H&Rs
H&SS
H&YH
H'BL
H+HA
H/LB
H2AP
H4PT
H8BG
H8BR
H8RD
H8RG
H8XT
HA&X
HAil
HAve
HD'S
HD'Z
HD's
HDDs
HDSs
HE&D
HE'D
HE'S
HE'Z
HE's
HE-H
HF'A
HF'F
HF'I
HF'J
HF'Q
HF'S
HF'Z
HF's
HG4J
HH&H
HH'F
HH'M
HH4N
HH4V
HHmm
HI's
HIll
HK's
HK/R
HLLs
HM&X
HMOs
HN'A
HN'C
HN'D
HN'E
HN'H
HN'I
HN'K
HN'Q
HN8F
HNDc
HO&N
HOOs
HOme
HOpe
HOst
HP's
HP-B
HP-C
HP-D
HP2D
HP4L
HQ&Y
HS&R
HSCs
HSTs
HT's
HTCo
HU&H
HU&I
HU&J
HU&O
HU&R
HU&T
HU&X
HU&Y
HU&Z
HU's
HVAs
HW8F
HZ+B
HZ4M
HZ8N
HaHa
HeDu
HeHe
HhYS
Hi-Z
HiFi
HiNT
HlKm
HlwT
HmvC
HoHo
HoJo
HotB
HotP
HpLN
HsNa
HtBf
I&GS
I&II
I'LL
I'VE
I-AA
I-Am
I-II
I-IV
I-PA
I-PI
I-VI
I-Vt
I-ZY
I/II
I/Os
I/PB
I/We
I2MT
I4CJ
I4FF
I4YB
I8ZX
IA's
IBMs
IBlM
IC's
IC/h
ICEd
ICMs
ICce
ICel
ID'S
ID'd
ID's
IDBs
IDEs
IDed
IECs
IENs
IF's
IFjT
II's
II-A
II-B
II-C
II-D
II-F
II-b
IICx
IIIp
IIJj
IIci
IIcx
IIfx
IIgs
IInt
IIsd
IIsi
IIvx
IJoi
IL's
IM&R
IM&T
IM's
IM/F
IM4P
IMPs
INIs
INNa
INNb
INNc
INNd
INNe
INNf
INNg
INNh
INNi
INNj
INNk
INNl
INNm
INNn
INNo
INNp
INNq
INNr
INNs
INNt
INTs
INet
INfo
IO8B
IOUs
IP'P
IP's
IP/X
IPCs
IPOs
IPTs
IPXs
IPng
IQ's
IRAs
IRCs
IRDs
IRQs
IS&S
IS/N
ISIs
ISVs
ISyE
IT&T
IT'D
IT'S
IT's
IT-A
ITiV
IU's
IU2P
IUFo
IV&V
IV'Q
IV's
IV-V
IV4I
IVAm
IVth
IX-C
IX8F
IXCs
IY4N
IaVq
IdVa
IfSM
InCA
InEx
InUn
IotM
IuiI
J&NS
J'AI
J'JL
J'UK
J'XF
J+AD
J+PH
J+PI
J-BH
J/UM
J/UR
J/YX
J2IZ
J4FC
J8NV
JA&L
JAMi
JB'X
JB's
JCVj
JD'L
JD's
JEff
JHPs
JIll
JJ's
JMPs
JMjr
JNos
JNpV
JNtH
JOhn
JP-T
JPGs
JRTs
JRie
JT&T
JT's
JTeX
JU4R
JUst
JVhZ
JW's
JY/V
JZ4P
JZHb
JZdN
JeeP
JimB
JimC
JimG
JimH
JimW
JoJo
JoSH
JonV
JueC
JvNC
K&HN
K&LA
K&TL
K'YZ
K+QR
K+XB
K+YO
K-Ar
K-RT
K-St
K/BQ
K/QH
K2NA
K2OY
K2PH
KB&W
KB/S
KB/s
KB4P
KBps
KC'S
KC's
KD'J
KD/E
KDCs
KDSs
KEYs
KG&E
KG's
KI4P
KIKs
KJdu
KK&V
KK's
KKpW
KL's
KLox
KM/H
KNow
KO'D
KO'Q
KO'd
KO's
KQ's
KRiS
KSUs
KT&E
KT&T
KTSs
KU's
KV'D
KV-Y
KV8G
KX-D
KX-F
KX-P
KX-T
KX8O
KY's
KZ4I
KaTe
KimD
KimK
KnUv
KotB
KotD
KotF
KotL
KotP
KotV
KxiK
L&IR
L&LS
L&QP
L&UM
L&ZA
L'KA
L'LC
L'OR
L'VN
L+QP
L+XP
L-BB
L-CA
L-HJ
L-YP
L2ZU
LA's
LA-Z
LA-l
LAFs
LANs
LAVc
LB&M
LB's
LBWs
LC's
LC+H
LCNs
LD's
LD+T
LD/R
LDCs
LDso
LE-H
LECs
LEDs
LF's
LG&E
LG's
LGMs
LHpw
LISt
LIke
LIst
LJ's
LJ4L
LK's
LK+B
LL'I
LL-M
LM's
LM2I
LNew
LNlq
LNto
LOLs
LOTs
LOnG
LOng
LOts
LP's
LPTn
LPTx
LR2F
LRUs
LSox
LTHs
LTVs
LU2R
LUGs
LUNs
LVAs
LVgc
LX's
LX-P
LaRC
LabX
LaoR
LeRC
LeeS
LgNS
LiSt
LisP
LltZ
Lo-Z
LofT
LrJm
LuvL
LuxF
LykX
M&AT
M&GG
M&LM
M&Ms
M&NF
M&QD
M&Ts
M'CB
M'CP
M'EA
M'HL
M'KA
M'SQ
M'WP
M'XV
M'YV
M+BX
M+DX
M+HX
M-BP
M-CJ
M-ET
M-HA
M-HH
M-IP
M-LF
M-PF
M-PL
M-PP
M-RP
M-TV
M-UK
M-YH
M-YK
M/DL
M/EY
M/GU
M/Gm
M/KR
M/ST
M/VH
M/VV
M/XT
M/YN
M2KJ
M2NX
M2RL
M2XA
M2XD
M4GA
M4JC
M4KF
M4NS
M4QH
M4QL
M4RD
M4TQ
M4VF
M4YH
M8FB
M8PM
M8WP
M8XV
M8YV
MA&F
MA-T
MA/G
MA/L
MACs
MAKs
MANs
MAUs
MAZe
MAil
MAke
MArk
MAtt
MB&B
MB's
MB+H
MB/s
MBAs
MBPs
MBRs
MBar
MBit
MBof
MBox
MBus
MC'M
MC's
MC/A
MC/V
MCBs
MCIs
MCMs
MD'G
MD's
MD-E
MD-P
MD/T
MDLs
MDTs
ME&T
ME's
ME+D
ME/A
ME/U
MEGs
MEng
MF's
MFMs
MG&T
MG's
MG+H
MH's
MH+T
MH-C
MH-E
MH-G
MH-W
MHOs
MIBk
MIBs
MICs
MINs
MIPs
MIch
MIke
MIpS
MJ/G
MJ8J
MK's
ML'F
ML'J
ML's
ML+T
ML-V
MM&B
MM'H
MM's
MM/P
MMIs
MMUs
MN's
MN+P
MN2P
MNCs
MO'X
MO's
MO+H
MODs
MOOv
MOVs
MOdE
MOre
MP's
MP-E
MP-H
MP/D
MP4E
MP4H
MPop
MQ8B
MRBs
MREs
MS's
MS-C
MS-S
MS-Z
MS/A
MS2I
MSAs
MSGs
MSOs
MT&T
MT2H
MT4B
MTAs
MTUs
MTel
MU'H
MU's
MU+F
MU/T
MUDs
MUXs
MV-D
MW'Q
MW/R
MX'd
MX's
MX+G
MX+Z
MX4P
MX8H
MZ'T
MZ+D
MZ8L
MaGu
MaKe
MacX
MauR
Mc2D
MgCl
MhGi
MiNT
MiNt
MinT
MkMJ
MmeN
MoDo
MoJo
MotP
Mq8P
MtEs
MttP
MyIP
N&GI
N&ZV
N'KA
N+DT
N+WH
N-KB
N-QA
N/TA
N4BQ
N4RP
N4VU
N8AF
NA's
NA4H
NADs
NAKs
NAMs
NARs
NB-P
NBCs
NBLs
NC's
NCDs
NCPs
NCRs
NCSt
NCer
ND's
ND8B
NDIs
NE+B
NECs
NEGl
NETs
NExT
NF&X
NFCw
NG's
NGOs
NH&A
NH2S
NICs
NIDs
NIEs
NIMs
NJ's
NL-T
NLMs
NM/M
NMAs
NMCs
NMSt
NN'N
NNDc
NNXs
NOIs
NONe
NOPs
NOSs
NOTs
NP/M
NP/S
NPAs
NPCs
NPox
NQYt
NRWs
NRaD
NS's
NSAi
NSCs
NSNs
NT's
NTvl
NU's
NU/N
NUIs
NULs
NV's
NVMs
NVoN
NVoX
NW's
NWOs
NWPs
NXXs
NXXx
NY's
NYer
NZ's
NaCl
NaNs
NeRZ
NeST
NeWS
NeXT
NeXt
NetX
NetZ
NexT
NiCd
NiMH
NoGo
NoHo
NoNo
NoVA
NuKE
NukE
NxTS
O&NA
O&NB
O&VE
O'ER
O'JV
O'La
O'NA
O'NP
O'PM
O'RL
O+Bo
O2AC
O2EV
O4GB
OA&M
OAVs
OBjC
OC&C
OC8V
OCCs
OCVs
ODIs
ODea
OE4E
OEMs
OF4S
OGMs
OI's
OIDs
OJ's
OK'D
OK'd
OK's
OKay
OL'K
OL's
OMis
ONce
OO/C
OOPs
OP&Q
OP'S
OP+T
OP/P
OPXs
OPeN
OR'd
OR/g
ORed
OS's
OS/V
OS/s
OS/w
OSPs
OSUs
OSes
OT's
OU's
OUTs
OUoj
OV&T
OVAs
OW2T
OWNs
OXll
OZ&V
ObUL
OdCB
OePb
OeTV
OhOh
On-U
OngA
OpEd
OpUp
OsBU
Ot+W
P&AY
P&MS
P&SJ
P'TU
P+DO
P+LK
P+MK
P-JL
P-RP
P/As
P/Es
P/MI
P/SI
P2AH
P2HN
P4BE
P4EF
P4HZ
P4YE
P8VA
PA's
PACs
PADs
PALs
PATs
PAge
PArt
PB&Y
PB's
PBXs
PBeM
PBem
PC'S
PC'X
PC's
PC+D
PC+s
PC-E
PC-X
PC-s
PC8W
PCAs
PCBs
PCCh
PCNs
PCPy
PCer
PCjr
PD's
PDAs
PDUs
PE8T
PEDs
PEMs
PETs
PEng
PF's
PF+X
PF-C
PF/C
PF8B
PG&E
PG's
PG2R
PI's
PIAs
PICs
PIMs
PINs
PJ'S
PJ's
PJjv
PL's
PL/I
PL/M
PL/S
PLCs
PLus
PM&A
PM's
PMDs
PNDc
PO'D
PO'S
PO'd
PO's
PODs
PONs
POPs
POTs
POWs
PP&I
PP&S
PP's
PP2K
PP2k
PP4B
PP4J
PPDs
PPIs
PR's
PR/P
PRIs
PRhA
PRhC
PRsC
PS-X
PS2M
PSAs
PSEs
PSLs
PSNs
PSUs
PT&T
PT's
PTIs
PTNs
PTRs
PTTs
PU+Q
PU-U
PUCs
PUDs
PUPs
PUTs
PY/Y
PZQt
PaSa
ParB
PdDn
PetS
PgDn
PgUp
PhDs
PiSU
PoYW
PotX
PrJr
PuKE
PvdA
Q&As
Q&RO
Q'JE
Q'YW
Q+NN
Q-BD
Q-CL
Q2CW
Q4HI
Q4PF
Q4YC
Q4YI
Q8KP
QB's
QBed
QC's
QFCs
QI-D
QI-Q
QI8A
QIOs
QJ+I
QK+X
QL+B
QM-L
QMPs
QP2C
QP8F
QP8H
QP8P
QP8T
QQXs
QRry
QT's
QT8V
QTTg
QV'V
QW-L
QY&F
QY8X
QhHq
QioW
R&PH
R&ZB
R&ZG
R'AR
R'IE
R'LN
R+OG
R-BP
R-CA
R-CN
R-CS
R-FA
R-GW
R-Ga
R-II
R-KA
R-Ky
R-MO
R-Pa
R-SO
R-US
R-Us
R/NC
R/PO
R2PH
R2XP
R4RS
R4XN
R8FL
R8QI
RAMs
RB&T
RB&W
RB's
RBIs
RBou
RC's
RC-R
RCBs
RD&E
RD-N
RDDs
RDNs
RDoc
RE&Y
RE'E
RE'O
RE's
RECi
RECs
RENs
REPs
RF&P
RF's
RFCs
RFPs
RG-G
RH/V
RHCs
RI's
RI4A
RI4Y
RIPs
RJ2E
RL-F
RM's
RMat
RMcK
RMod
RNet
ROCs
ROEs
ROMs
ROck
ROes
RP's
RPCs
RPGs
RQ8E
RR's
RR2A
RR2O
RS&A
RS's
RS8X
RSIs
RSys
RT's
RThe
RV's
RX8P
RZ-A
RZ-B
RZ-H
RZ-K
RZVo
RayK
ReRe
RedX
RevA
RiFT
RiTz
RnqU
RoRo
RotJ
RotS
RqZG
RslB
S&HM
S&II
S&Ls
S&Ws
S'QH
S'XQ
S+DL
S-BP
S-CB
S-FF
S-FR
S-MP
S-RP
S-XL
S/AP
S/He
S/Ns
S/Re
S/SL
S/UT
S/VZ
S2GS
S8BL
S8CL
S8FD
SA's
SA+E
SA/S
SA/V
SAMe
SAMs
SAPs
SB'S
SB's
SB-G
SBox
SBus
SC&C
SC's
SC2K
SC2k
SCAn
SCCs
SCPs
SCRs
SCSi
SCaN
SCal
SCpp
SDDs
SDKs
SDNs
SDRs
SE&A
SE's
SE-R
SEMs
SEPs
SF&F
SF'Z
SF's
SFPs
SG's
SGIs
SH-F
SHip
SI's
SI4V
SIDs
SIGs
SIMs
SIPs
SITs
SIbe
SIte
SJ's
SK&F
SK's
SK-I
SKsh
SL'Z
SL's
SL-I
SL/P
SLRe
SLRs
SLip
SMAs
SMBs
SMGs
SMSs
SMxx
SN4B
SN8J
SO's
SOPs
SOWs
SOme
SOrt
SP&M
SP&Q
SP/k
SP2B
SPPs
SPQs
SQLs
SR&F
SRBs
SROs
SS&C
SS's
SS8V
SSNs
SSPs
SSSo
SSgt
SSss
ST's
ST-H
ST/C
ST/G
STDs
STPs
STar
STfm
STrk
SUNs
SURe
SUch
SUre
SVCs
SW-P
SW-S
SWAp
SWBs
SWoS
SX-E
SX8B
SYNs
SZ's
ScSI
SchH
SdlC
SeND
SeRD
SluT
Sn-W
SoHo
SoxV
SozW
Sp-Z
SsAe
StPG
SunC
SusV
SymC
SysV
SzKI
T&IN
T&LB
T&QM
T&ST
T&TA
T&TI
T'QP
T'Su
T'VZ
T'YS
T'nT
T+KB
T-BL
T-BP
T-CT
T/CT
T/ID
T/SF
T/US
T2QF
T2ST
T4DO
T4DZ
T4QL
T4WV
T4YP
T8HF
T8NF
T8ST
TA's
TABs
TACs
TADs
TAKs
TANs
TAPs
TAgo
TB's
TBav
TC-D
TC-I
TCBs
TCIs
TCPs
TD's
TDDs
TE&M
TE&X
TE's
TF's
TF+M
TF-C
TFor
TFzI
TH's
THat
THen
THeo
THey
THis
TI's
TIEs
TIPs
TIme
TJ&E
TJ-T
TK's
TKxx
TL4E
TLAs
TLXr
TM's
TMap
TMxx
TNCs
TO's
TO-D
TO/g
TOPs
TOny
TP&S
TPBs
TPGs
TQ-G
TR&R
TR's
TR/g
TR8D
TR8P
TRNs
TRRs
TRek
TRex
TSRs
TSgt
TT's
TT-M
TTYs
TUni
TV's
TV-A
TV-L
TVcc
TWXs
TYhx
TZ4H
Tc-O
TdeM
TeXi
TelW
TeoE
TheO
TlFC
ToDo
TomC
TomH
TrUS
TrWs
TtME
TuTh
TyIN
U'AV
U+GK
U+HP
U+KU
U-BD
U-BG
U-HK
U-HP
U-LK
U-MX
U-Ra
U/NS
U/NT
U8HO
UA8R
UAEs
UAla
UArk
UB&A
UDXs
UDel
UE+F
UE+M
UF's
UFOs
UG's
UH'B
UH2I
UIDs
UITs
UJWo
UK's
UM's
UMBs
UN's
UNiX
UNlX
UPIs
UPSs
UPuX
UR's
UR-M
URGs
URLs
US&P
US's
US-H
US-L
USAi
USEs
USGr
USRs
USTs
USak
USer
UT's
UTex
UU8M
UUEs
UUOs
UV's
UVas
UVic
UW&P
UWyo
UX's
UY's
UhBA
UhBE
UhBM
UhBQ
UhGZ
UhGe
UhWA
UhWE
UhWQ
UnDo
UniX
UofA
UofF
UofH
UofL
UofM
UofR
UofS
UofT
UzxA
UzxM
V&CT
V&UA
V'CV
V'GN
V'RG
V-SE
V-SR
V/AT
V2PX
V2Px
V4DP
V4VP
V8FM
V8ZD
VA-p
VA8M
VADs
VANs
VARs
VAXs
VB's
VBLs
VC's
VCRs
VCSs
VDMs
VDTs
VDUs
VDev
VF'J
VF's
VFax
VG's
VGAi
VGai
VI's
VIRx
VJ's
VJ8R
VK'd
VLCs
VLDs
VLTj
VLit
VMag
VNet
VOXs
VPLs
VPix
VQ'H
VS-C
VSTa
VSum
VT&M
VT's
VT/W
VT8R
VTRs
VU's
VUaR
VVho
VVhy
VW's
VX+I
VXDs
VXcc
VanB
VbKi
VeLt
ViVa
VirX
VoCo
VvgF
VvqK
VxDs
W'FQ
W+Bd
W+Od
W+Rt
W-Be
W-Cu
W-MO
W-Mo
W-Sn
W/CJ
W/IJ
W/NQ
W2FM
W4GL
W4WG
W8HD
W8IL
W8YY
WA's
WACk
WANs
WATs
WAVs
WC's
WC2B
WC2H
WC2R
WC8D
WCiS
WD's
WE'D
WE-D
WE-I
WEBs
WECo
WEGs
WEeb
WEll
WF'M
WF/D
WFWg
WFWs
WFax
WG+T
WGAw
WH+O
WHEn
WHat
WHen
WI's
WIDs
WITh
WIld
WIll
WIlt
WIth
WK-L
WL's
WM&L
WM'C
WM8S
WMFs
WOWs
WP's
WP4A
WP4B
WPCp
WR's
WS2B
WU's
WV's
WV8Q
WW's
WX2L
WY-P
WaRP
WalK
WeCo
WfWG
WfWg
WiSH
WiTh
WotD
X&DI
X&MV
X+HX
X-Cc
X-EU
X-Id
X-Mm
X-ON
X-OS
X-RT
X-To
X-XH
X-XX
X/LS
X/MP
X/Xt
X2IC
X4EV
X4SB
XA/R
XA8F
XABs
XAdd
XAll
XAnd
XAny
XAsk
XBcc
XBut
XD+I
XD/M
XDay
XE&Z
XE'N
XEUs
XEnd
XFdo
XFer
XFig
XFor
XGet
XHmm
XI&M
XI2F
XLNe
XLet
XLib
XLog
XM&S
XMan
XMas
XMcc
XN-P
XNet
XNow
XONs
XORs
XOne
XOxg
XP's
XP/Q
XPut
XQ+B
XRun
XS+B
XSat
XSee
XSet
XT&G
XT's
XT+B
XT8H
XTPs
XThe
XU/W
XX-T
XXXs
XXcc
XYou
XZ4T
XeuW
XsDc
XtcN
XxXX
Y'OW
Y+OJ
Y+UU
Y+ZA
Y-MP
Y/MP
Y/XO
Y2JX
Y4WS
Y4XC
Y8RD
YA's
YD-X
YG+B
YK+P
YK-Y
YL2H
YM&T
YOur
YP'G
YP'S
YP's
YP+L
YP+Q
YPqs
YQ'I
YQ8S
YUck
YV&H
YV/Z
YZ8X
YhFe
YipS
YoYo
Z&XD
Z'DD
Z'LX
Z+FW
Z+KP
Z+SW
Z+UD
Z-GO
Z-II
Z-VX
Z/DP
Z/QI
Z2JH
Z2TA
Z4DO
Z4YK
Z8FA
Z8Sn
Z8VP
ZA-N
ZFax
ZIPs
ZJ8F
ZOne
ZP+K
ZP/P
ZR+H
ZS-Y
ZS8C
ZSBv
ZVgc
ZW/N
ZX+I
ZZRs
ZiZi
ZqAz
ZvQm
ZyEL
a'ji
a'la
a'ng
a'nh
a'th
a'ya
a+rx
a-PC
a-PM
a-by
a-ha
a-ko
a-la
a-my
a-os
a-tt
a-vm
a-wk
a-zu
a/an
a/ux
a2ps
a4th
aBcv
aDEM
aEQt
aINN
aT&T
aWcm
aXYA
aa's
aaAt
aaHe
aaLo
aaMy
aaRS
aaSo
aaaa
aaaf
aaah
aaai
aaal
aaas
aaau
aabs
aacc
aacg
aack
aacn
aadb
aadl
aads
aadt
aaec
aaed
aaee
aaef
aafc
aafd
aaff
aafi
aage
aagg
aaha
aahb
aahd
aahm
aahs
aahz
aaib
aaic
aaie
aaif
aaii
aaim
aais
aaja
aala
aalb
aalc
aald
aali
aalm
aalr
aama
aamb
aamc
aamh
aaml
aamo
aamp
aams
aamu
aana
aand
aane
aani
aann
aans
aaon
aaor
aapa
aapf
aapi
aapl
aapm
aapo
aapt
aaqb
aara
aarc
aard
aare
aarm
aaro
aarp
aarr
aars
aart
aaru
aarv
aasa
aase
aash
aask
aasr
aass
aasu
aate
aati
aatu
aaua
aaue
aaug
aaui
aauu
aauw
aavl
aavw
aawa
aawx
aaxn
aaya
aaye
aayg
aayi
aazq
ab's
abaa
abab
abac
abad
abae
abal
aban
abap
abar
abas
abax
abay
abba
abbc
abbd
abbe
abbi
abbk
abbl
abbr
abby
abcb
abcc
abcd
abci
abck
abcl
abcm
abcn
abco
abcs
abda
abdb
abdd
abdf
abdg
abdi
abdn
abdo
abdp
abds
abdu
abea
abec
abed
abee
abel
abem
aben
aber
abet
abeu
abex
abey
abez
abfc
abfd
abff
abfr
abfs
abga
abgr
abgx
abhc
abhg
abhi
abho
abhs
abhu
abia
abib
abid
abie
abig
abih
abii
abin
abir
abis
abit
abiv
abiy
abka
abkr
ablE
abla
able
ablt
ably
abma
abme
abmt
abnc
abnr
abns
abol
abon
aboo
abop
abor
abos
abot
abou
abox
abpd
abpe
abpf
abqf
abql
abra
abrc
abre
abrg
abri
abrm
abrt
absi
abso
abss
abst
absw
absx
abtd
abts
abuC
abuc
abue
abuf
abug
abui
abul
abus
abut
abux
abve
abwh
abwr
abye
abys
ac's
acaa
acac
acad
acae
acal
acam
acan
acao
acap
acar
acas
acat
acbb
acbc
acbd
acbf
acbg
acbh
acbi
acbl
acbo
acbp
acbr
acbv
acbw
acca
accd
acce
acci
accm
acco
accp
accs
acct
accu
accy
acda
acdb
acdd
acde
acdg
acdh
acdi
acdm
acdo
acdp
acds
acec
aced
acee
aceg
aceh
acei
acel
acen
acer
aces
acet
aceu
acey
acfb
acfg
acfn
acfo
acfp
acfq
acfr
acft
acfu
acfx
acgi
acgs
acha
ache
acho
acht
achy
aciR
acia
acic
acid
acie
acik
acil
acim
acip
acir
acis
aciv
ackd
ackg
ackn
acks
acle
aclm
acln
aclo
acls
aclu
acma
acmd
acme
acmi
acml
acms
acmy
acnI
acnb
acne
acni
acnp
acns
acnw
acoB
acoa
acob
acoc
acod
acoe
acog
acoi
acoj
acol
acom
acon
acop
acor
acos
acpa
acpp
acps
acpt
acpu
acpy
acrc
acre
acri
acro
acrs
acrt
acsb
acsc
acse
acsi
acsl
acsm
acsp
acss
acst
acsu
acta
actc
acte
actf
actg
acth
acti
actl
actn
acto
acts
actu
actv
actx
acuc
acug
acui
acum
acun
acuo
acur
acus
acvc
acvf
acvo
acwp
acwu
acwy
acxm
acxx
acyf
acyl
ad&d
ad's
ad'x
adaD
adac
adad
adah
adai
adak
adal
adam
adan
adao
adap
adaq
adar
adas
adat
adaw
adax
aday
adbe
adbk
adca
adcb
adcc
adcg
adcs
adct
adda
addb
addd
adde
addf
addg
addh
addi
addl
addm
addn
addp
addq
addr
adds
addu
addv
addw
addx
addy
adeV
adea
adec
adee
adef
adeg
adei
adel
adem
aden
adeo
ader
ades
adet
adeu
adev
adew
adey
adfa
adfi
adfs
adha
adhd
adhe
adhi
adhu
adiA
adiV
adia
adib
adic
adie
adij
adil
adim
adin
adir
adis
adit
adiv
adja
adjg
adji
adjs
adkd
adkg
adkl
adlc
adle
adlg
adlk
adll
adls
adlt
adlu
adlv
adlx
adma
admd
admi
admj
admk
admn
adms
admt
adna
adnd
adne
adnt
adoc
adon
ados
adow
adpa
adpc
adpe
adpi
adpl
adpt
adra
adrb
adre
adrg
adri
adrl
adrs
adry
adsb
adsg
adsi
adsl
adso
adsp
adsu
adtd
adto
adts
adua
aduz
adve
advi
advn
advo
advp
advt
advw
advx
advy
adwa
adwc
adwt
adxe
adxl
adxm
adya
adyh
adyr
adze
ae's
aeac
aead
aeae
aeat
aeba
aebd
aebg
aebi
aeca
aecg
aeck
aecl
aecm
aecp
aect
aedc
aedd
aedf
aedi
aedk
aedt
aeed
aeef
aeeg
aeei
aeek
aeem
aeev
aefd
aeff
aefi
aefj
aefr
aeft
aega
aegi
aegk
aegl
aehR
aehS
aehT
aeha
aehk
aehr
aehs
aeht
aeic
aeka
aelf
aelp
aems
aemt
aend
aenk
aeod
aeok
aeom
aeon
aeos
aepg
aepi
aeps
aera
aerb
aerc
aere
aern
aero
aert
aeru
aery
aesc
aese
aesh
aesm
aesp
aess
aest
aeta
aete
aets
aetv
aeug
aevi
aevo
aevt
aewc
aeyb
aeze
af'p
af2j
af8c
afaa
afac
afae
afaf
afal
afam
afaq
afar
afax
afba
afbd
afbf
afbs
afcc
afco
afcs
afdc
afdd
afds
afdw
afea
afec
afed
afee
afei
afem
afer
afes
afew
affa
affc
affd
afff
affi
affn
afft
affy
afga
afge
afgl
afgp
afgv
afhs
afhu
afif
afin
afio
afip
afir
afis
afit
afix
afiy
afjz
afka
afkc
afke
afkn
afkp
aflc
aflg
afln
afls
afmc
afms
afnl
afns
afoo
afos
afpc
afra
afrc
afrd
afrh
afri
afro
afsa
afsc
afsd
afsg
afsi
afsk
afss
afsx
afta
aftc
afte
aftk
afto
aftp
aftr
afts
afue
afun
afuq
afur
afuu
afuy
afuz
afva
afvn
afvr
afwl
afwp
afya
afzk
ag's
agZG
agad
agae
agag
agal
agam
agao
agar
agas
agat
agau
agaz
agcd
agci
agcj
agcm
agcs
agct
agcy
agdo
ageV
agec
aged
agee
ageh
agek
agen
ager
ages
aget
agev
agez
agfa
agfx
aggh
aggi
aggm
aggr
aggy
agha
aghi
agiR
agib
agie
agin
agio
agip
agir
agis
agit
agja
agjc
agjd
agje
aglO
agla
aglf
agli
aglo
aglq
agly
agma
agmc
agme
agmg
agms
agna
agne
agnh
agni
agno
agnt
agny
agoe
agog
agoh
agon
agoo
agor
agos
agoy
agpa
agpc
agpj
agps
agra
agre
agrg
agri
agro
agrp
agrs
agsc
agse
agsf
agsm
agss
agst
agsv
agti
agua
ague
agur
agus
agut
aguv
agva
agvs
agwe
agwo
agyt
agzp
ah'd
ah'm
ah's
ah'w
ah-A
ah-h
ahab
ahad
ahah
aham
ahap
ahas
ahat
ahau
ahay
ahaz
ahbs
ahby
ahcc
ahdh
ahdi
ahdl
ahds
ahec
ahed
ahee
ahem
aher
ahes
ahet
ahev
ahey
ahfb
ahfc
ahhc
ahhh
ahhk
ahio
ahip
ahir
ahis
ahle
ahlf
ahli
ahma
ahml
ahmm
ahmn
ahmo
ahng
ahnt
ahoi
ahoj
ahok
ahol
ahom
ahoy
ahpc
ahph
ahpi
ahpl
ahpt
ahra
ahro
ahsa
ahsc
ahsi
ahso
ahte
ahti
ahto
ahum
ahus
ahve
ahvo
ahwg
ahyp
ai'a
ai's
ai-j
aiaa
aiah
aiai
aiam
aias
aibb
aibn
aibu
aica
aicc
aicd
aice
aici
aico
aicp
aics
aicu
aicv
aida
aide
aidi
aido
aids
aidt
aidu
aidx
aied
aieg
aiel
aiem
aieo
aifb
aifc
aiff
aifh
aifs
aiga
aigl
aigs
aigu
aihc
aihh
aiia
aiic
aiie
aiil
aiim
aija
aijd
aika
aiko
aila
aile
aili
ails
aily
aima
aimb
aime
aimk
aimm
aimo
aims
aimt
aina
aind
aine
aini
ainn
aino
ains
aint
ainu
aioi
aion
aipc
aipo
aips
aira
airc
aird
aire
airi
airn
airo
airs
airt
airy
aisA
aisa
aisb
aisc
aisd
aise
aisg
aish
aisi
aisl
aiss
aist
aisu
aita
aitc
aitd
aitn
aito
aits
aitt
aiub
aiup
aiuv
aiva
aivi
aivs
aiwa
aiwd
aiwo
aixa
aixv
aiye
aiyi
aiyo
aize
aizu
aj'r
ajaa
ajac
ajah
ajai
ajaj
ajal
ajan
ajar
ajas
ajax
ajay
ajbs
ajcd
ajcf
ajcl
ajdh
ajed
ajee
ajen
ajet
ajfa
ajgd
ajgp
ajhc
ajhd
ajib
ajin
ajio
ajis
ajit
ajjc
ajjd
ajkp
ajlr
ajmu
ajmy
ajna
ajnk
ajog
ajok
ajom
ajop
ajor
ajos
ajoy
ajpo
ajrc
ajsg
ajsj
ajur
ajut
ajvb
ajxx
ak's
akad
akai
akal
akam
akan
akao
akap
akar
akas
akau
akbp
akbs
akcd
akci
akcl
akcs
aked
akee
akef
akel
aken
aker
akeu
akey
akff
akfm
akfr
akgl
akha
akia
akif
akik
akil
akim
akin
akio
akir
akit
akiu
akix
akiy
akjv
akka
akki
akli
akll
akme
akob
akom
akon
akoo
akor
akos
akov
akqj
akra
akre
akru
aksa
akse
aksi
akst
aksu
akte
aktg
akti
aktr
akua
akub
akut
akwa
akxx
akza
akzo
al's
alaa
alab
alad
alae
alag
alah
alai
alak
alal
alam
alan
alap
alar
alas
alat
alau
alaw
alay
alba
albe
albg
albi
albm
albo
albr
albs
alby
alca
alcc
alce
alch
alcm
alcn
alco
alcs
alcu
alda
aldc
aldi
aldo
aldy
aleB
alea
aleb
alec
aled
alee
alef
alei
alej
alek
alem
alen
aleo
alep
aler
ales
alev
alex
aley
alfa
alfg
alfi
alfl
alfp
alfs
alfy
alga
algb
algd
alge
algo
algr
algy
alho
aliL
aliR
alia
alic
alid
alie
alif
alig
alii
alil
alim
alin
alis
alit
aliu
alix
aljs
alka
alki
alku
alky
allE
alla
allc
alle
allf
allg
alli
alll
allm
allo
allq
allr
alls
allt
allu
allx
ally
alma
almc
alme
almi
almo
almr
alms
almy
alne
alns
aloL
aloa
aloc
alod
aloe
alog
aloi
alok
alol
alon
aloo
alop
alos
alot
alou
alow
aloy
alpa
alpd
alpe
alpg
alph
alpi
alpo
alps
alqe
alrm
alro
alsa
alsc
alse
also
alsp
alss
alst
alsu
alsw
alta
alte
altf
altg
alti
alto
altp
altr
alts
altt
alty
aluc
alue
alum
alun
alur
alus
alux
alva
alvi
alvo
alvy
alwd
alwi
alwm
alwr
alws
alwu
alya
alyd
alyn
alys
alyx
alza
alzo
am'd
am's
am-I
amab
amac
amad
amag
amah
amai
amaj
amal
amam
aman
amar
amas
amat
amax
amay
amba
ambc
ambi
ambo
ambp
ambu
ambv
amby
amca
amcb
amcc
amcd
amck
amcm
amco
amcp
amct
amcu
amda
amdj
amdl
amdo
amds
amdt
ameb
amed
amel
amem
amen
amer
ames
amev
amex
amey
amfb
amfm
amfv
amgi
amgn
amhd
amhf
amiL
amia
amic
amid
amie
amig
amih
amii
amil
amin
amir
amis
amit
amiu
amix
amiy
amko
amla
amli
amlr
amls
ammE
amma
ammb
amme
ammg
ammi
ammm
ammo
ammu
ammy
amnc
amnd
amnh
amnj
amns
amnt
amny
amoa
amoc
amod
amoi
amok
amol
amon
amoo
amop
amor
amos
amou
amox
amoy
amoz
ampe
ampi
ampl
ampm
ampr
amps
ampy
amqg
amrI
amra
amrc
amre
amrf
amri
amro
amrs
amry
amsa
amsb
amsc
amsf
amsh
amsk
amsl
amsm
amsr
amss
amst
amsw
amte
amtl
amtp
amtr
amtw
amuD
amud
amug
amuj
amul
amun
amup
amur
amus
amvm
amvt
amye
amyk
amyl
amym
amys
amyx
amzi
an'a
an's
an't
an-d
an-e
anDi
anTR
anaD
anaL
anaS
anab
anac
anad
anag
anah
anak
anal
anam
anan
anap
anar
anas
anat
anax
anay
anba
anbc
anbd
anbg
anca
ancc
ance
anci
anco
ancp
ancr
anct
ancy
andE
anda
andb
andd
ande
andf
andh
andi
andl
ando
andp
andr
ands
andv
andw
andy
aneL
aneR
aneb
aned
anel
anem
anen
anep
aneq
aner
anes
anet
anew
anfd
anfe
anfn
anfo
anga
angb
angd
ange
angi
ango
angr
angx
angy
anha
anho
aniG
aniN
aniT
ania
anid
anie
anig
anii
anik
anil
anim
anin
anio
aniq
anir
anis
anit
anja
anjd
anje
anji
anju
anjy
anka
ankc
anke
ankh
anki
ankj
ankn
anks
anky
anla
anli
anlo
anlz
anme
anmr
annA
anna
annd
anne
anni
annk
annm
anno
annr
anns
annu
anny
anoM
anoa
anob
anoc
anom
anon
anoo
anop
anor
anos
anow
anpa
anpb
anpd
anpe
anpr
anqi
anqj
anre
anri
anro
anrr
anru
ansa
ansc
anse
ansf
ansi
ansp
ansr
anst
ansu
answ
anta
antc
antd
ante
anth
anti
antm
antn
anto
ants
antu
antw
antz
anub
anue
anuj
anul
anum
anup
anus
anut
anwb
anya
anye
anyg
anyo
anyp
anys
anyt
anyw
anza
anzd
anzi
aoac
aoba
aobf
aoce
aocm
aoco
aocs
aoct
aodc
aods
aodu
aoec
aofs
aoga
aogc
aohr
aoht
aohw
aoia
aoki
aoko
aols
aoml
aona
aono
aopa
aopj
aopt
aorg
aort
aosa
aose
aosf
aosg
aosn
aota
aotc
aotp
aots
aoul
aoun
aout
aouv
aovq
aowi
aoyz
ap's
ap'u
apab
apac
apag
apal
apam
apap
apar
apas
apat
apba
apbo
apbt
apcb
apcc
apcd
apcf
apci
apco
apcs
apda
apdc
apdf
apdi
apdl
apdo
apds
apdt
apdx
apec
aped
apej
apel
apen
aper
apes
apex
apey
apfa
apfu
apge
apgf
apgr
apgy
apha
apia
apic
apii
apin
apio
apis
apiz
apjd
apka
aple
apli
apls
apmc
apme
apml
apmt
apmw
apna
apne
apni
apoc
apod
apoe
apok
apol
apom
apon
apop
apos
apot
appa
appc
appe
appi
appl
appn
appr
apps
appt
appx
appy
apqc
apqd
apra
apre
aprf
aprg
apri
aprm
aprs
aprt
aprw
apsa
apsc
apsd
apse
apsg
apsi
apsl
apso
apsp
apss
apsu
apta
apte
apti
aptl
aptr
apts
aptv
apua
apud
apur
apus
apwc
apwu
apwy
apxk
apyk
apyy
aqcr
aqcu
aqdm
aqha
aqig
aqis
aqjb
aqjf
aqko
aqma
aqmd
aqmn
aqnc
aqom
aqpb
aqsa
aqua
aqui
aquo
aqxl
aqzy
ar's
araL
araM
araS
araT
arab
arac
arad
arah
arai
arak
aral
aram
aran
arap
arar
aras
arat
arau
arav
araw
arba
arbd
arbh
arbi
arbo
arbs
arbw
arca
arcb
arcd
arce
arch
arci
arcn
arco
arcs
arct
arcu
arcv
arcy
arda
ardc
arde
ardi
ardo
ards
ardu
ardy
areH
areV
area
arec
aree
aref
areg
areh
arek
arel
aren
arep
ares
areu
arev
arex
arey
arfa
arfc
arfe
arff
arfs
argC
argV
argb
argc
arge
argf
argh
argi
argk
argl
argn
argo
argp
args
argt
argu
argv
argw
arha
arho
ariM
aria
arib
aric
arid
arie
arif
arii
arij
arik
aril
arim
arin
ario
aris
arit
arix
ariz
arja
arke
arkg
arko
arks
arky
arla
arlb
arld
arlk
arlo
arlp
arls
arlx
arly
arma
armb
armc
armd
arme
armi
armm
armo
armp
arms
armt
army
arna
arnd
arne
arni
arno
arns
arnt
arny
aroD
aroN
arod
arog
aron
arop
aros
arot
arow
arox
arpa
arpc
arps
arpw
arqv
arra
arrb
arrc
arre
arrg
arrh
arri
arrl
arrm
arro
arrp
arrr
arrs
arry
arsa
arsb
arsc
arse
arsi
arsk
arsn
arta
artb
artc
artd
arte
artf
artg
arti
artk
artl
artm
artn
arto
arts
arty
artz
aruJ
aruL
arua
arui
aruj
arul
arum
arun
arup
arus
arva
arvc
arve
arvi
arvm
arvn
arvo
arvx
arvy
arxe
arxm
arxt
aryL
aryM
arya
arye
aryk
aryl
arym
aryn
aryp
aryt
arzE
arza
arze
arzt
arzu
as'i
as't
asTR
asac
asad
asae
asaf
asah
asai
asak
asal
asam
asan
asao
asap
asar
asas
asat
asax
asay
asbc
asbd
asbk
asbn
asbt
asca
ascc
asce
asch
asci
asco
ascp
ascq
ascr
ascs
asdf
asdg
asdi
asdl
asdo
asds
asdy
asea
aseb
asec
ased
asee
asel
asem
asen
aseo
asep
aser
aset
asey
asfc
asfe
asfl
asft
asgd
asgr
asgt
asgx
asha
ashc
ashe
ashl
ashp
ashq
ashs
ashu
ashy
asiL
asia
asic
asid
asif
asig
asik
asil
asim
asin
asio
asir
asis
asiv
asix
asiz
asjf
asjk
asjn
aska
aske
askf
askl
asko
askq
askr
asks
askt
asla
aslb
asld
asll
aslm
aslo
aslu
asma
asme
asml
asmo
asmp
asms
asna
asnb
asnc
asnd
asng
asni
asns
asnw
asoR
asoc
asoh
asok
asom
ason
asop
asor
aspa
aspe
aspg
aspi
aspp
aspr
asps
aspx
asqb
asqc
asqk
asqr
asrU
asrc
asre
asri
asrl
asrm
asrp
asrr
asrs
asrt
asru
asry
assb
assd
asse
assh
assi
assm
assn
asso
assp
assq
asss
asst
assy
asta
astc
astd
aste
astg
asti
astk
astm
astr
asts
asty
asug
asuh
asum
asun
asus
asyc
asyl
asym
asyn
asys
aszi
aszr
at&F
at&d
at&t
at&v
at&w
at'a
at'n
at's
atab
atac
atad
atae
ataf
atag
atah
atai
atal
atan
atap
atar
atas
atau
ataw
atax
atbl
atcc
atcd
atcf
atco
atcp
atcq
atcs
atct
atda
atdc
atdd
atdl
atdp
atdt
atea
ateb
atec
ated
atef
ateh
atei
atek
atel
atem
aten
ateo
atep
ater
ates
atex
atez
atfb
atfi
atfj
atfm
atfp
atfs
atgf
atgm
atgo
atgw
atha
athe
athq
athu
atiN
atib
atic
atid
atie
atif
atik
atim
atin
atip
atiq
atis
atit
ativ
atiw
atka
atkv
atla
atle
atli
atlk
atlp
atlu
atma
atme
atmo
atmp
atms
atmt
atnn
atnp
atns
atnt
atob
atoc
atod
atof
atoi
atol
atom
aton
atop
ator
atos
atou
atov
atoy
atpa
atpb
atpg
atps
atqm
atqt
atra
atrc
atre
atri
atrm
atro
atrp
atrq
atrw
atry
atsa
atsc
atse
atsf
atsg
atsh
atsi
atsk
atsm
atso
atsp
atsq
atss
atsz
atta
attc
attd
atte
atti
attk
attn
atto
attr
atts
attu
atty
attz
atua
atug
atul
atun
atus
atvl
atwc
atwg
atwo
atws
atwt
atxa
atxn
atyj
atze
atzh
atzn
atzt
au's
auCS
auaa
aual
aube
aubg
auby
auca
aucc
auch
auck
aucs
auda
aude
audi
audo
audu
audy
aueb
auel
auen
auer
aufe
aufm
aufn
aufs
auft
auga
auge
augh
augl
augs
augu
augv
augx
augy
auhl
auhp
auid
auis
aujs
auke
auks
aula
auld
aule
auli
ault
aulu
aums
aune
aung
auni
auno
aunt
auor
aups
auqa
auql
aura
aure
aurg
auri
auro
aurp
aurs
aurv
aurw
ausa
ause
aush
ausl
ausm
aust
ausu
aute
auth
auto
auts
auty
auug
auuq
auva
auvm
auvo
auwu
av'g
av's
avaJ
avai
avaj
avak
aval
avan
avar
avas
avav
avax
avaz
avbc
avbw
avcc
avcf
avci
avco
avdn
avdp
avdq
aveN
avea
avec
avek
avel
aven
avep
aver
aves
aveu
avex
avey
avez
avga
avge
avgo
avgq
avgr
avgs
avgx
avhv
avia
avic
avid
avie
avif
avik
avil
avim
avio
avis
aviv
avix
avko
avkq
avlA
avla
avlk
avls
avma
avme
avni
avno
avnw
avol
avon
avos
avot
avow
avoy
avpc
avpd
avra
avrb
avri
avro
avsd
avss
avta
avtc
avtk
avtr
avul
avuw
avux
avva
aw'd
awHQ
awOI
awSA
awab
awad
awag
awaj
awak
awam
awan
awat
awaw
away
awbi
awbp
awci
awcw
awdc
awds
awea
awed
awee
awes
awfl
awfu
awgq
awgs
awgu
awhb
awin
awis
awke
awks
awle
awli
awls
awlt
awma
awmr
awnm
awns
awny
awoI
awoi
awol
awos
awpa
awpc
awpg
awqd
awqu
awrc
awrg
awry
awsa
awsd
awsh
awsl
awsw
awta
awua
awwa
awwp
awwq
awwu
awww
awye
ax'p
axaf
axal
axav
axba
axbd
axcb
axcn
axco
axed
axel
axer
axes
axfM
axfb
axfr
axgo
axho
axhr
axid
axil
axip
axis
axjb
axle
axlk
axly
axmm
axon
axos
axpn
axsc
axsh
axsj
axst
axtf
axum
axun
axyo
axys
ayaM
ayad
ayah
ayam
ayao
ayau
ayaz
aybs
ayco
ayda
ayde
aydj
aydn
aydt
aydz
ayeb
ayee
ayeh
ayel
ayen
ayep
ayer
ayes
ayet
ayez
ayfy
aygi
ayim
ayin
ayir
ayka
aykd
aykp
ayla
ayme
aymr
ayni
ayns
ayob
ayod
ayos
aypk
ayqw
ayre
ayri
ayro
ayse
aysh
aysu
ayta
ayth
ayub
ayue
ayup
aywk
ayxa
ayxc
ayxo
ayxx
ayya
ayye
azad
azah
azal
azam
azan
azar
azaz
azdi
azea
azed
azel
azem
azen
azeo
azer
azgw
azha
azhm
azif
azim
azit
aziz
azko
azlk
azmi
azmp
aznb
aznf
azoc
azog
azok
azon
azor
azov
azox
azpc
azra
aztr
azua
azul
azur
azxd
azxe
azxf
azxk
azxl
azxp
azxt
azxy
azza
b'av
b'ax
b'mu
b'wi
b'ye
b-HP
b-UF
b-hp
b-ko
b-vm
bAdv
bI-f
bINN
bIUF
bIuF
bLet
bQMA
bUnk
bVar
bVgu
bXhd
ba'c
ba'i
ba'm
ba'n
ba'o
ba's
ba't
baBy
baaa
baab
baad
baah
baai
baak
baal
baan
baap
baar
baas
baat
baaz
baba
babb
babc
babd
babe
babi
babl
babo
babs
babt
babu
baby
baca
bacc
bach
back
baco
bacs
bact
bacz
bada
badd
bade
badf
badg
badi
badr
bads
badt
badu
bady
baee
baeh
baek
baem
baen
baer
baes
baev
baew
baez
bafa
bafb
bafd
baff
bafh
bafl
bafq
baft
baga
bage
bagg
bagi
bago
bags
baha
bahc
bahl
bahm
bahn
baho
bahp
bahr
bahs
baht
baia
baie
baig
baij
baik
bail
baim
bain
baio
bair
bais
bait
baix
baja
baje
bajo
bajs
baju
baka
bakc
bake
baki
bakk
bako
bakr
baks
baku
bakv
bala
balb
bald
bale
balf
bali
balk
ball
balm
balr
bals
balt
balu
balz
bama
bamb
bamc
bame
bamf
bamm
bamn
bams
bana
banc
band
bane
banf
bang
banh
bani
banj
bank
bann
bano
bans
bant
banu
banw
banz
baoh
bapa
bapi
baps
bapu
baqa
baqi
baqq
barA
bara
barb
barc
bard
bare
barf
barg
barh
bari
bark
barm
barn
baro
barr
bars
bart
baru
barw
barx
bary
barz
basa
basd
base
basf
basg
bash
basi
bask
basm
basr
bass
bast
basu
bata
batb
bate
batf
bath
bati
batl
bato
bats
batt
baty
batz
baud
baue
baul
baum
baun
bauq
baur
baut
bauv
baux
bava
bavi
bawa
bawd
bawk
bawl
bawn
baws
baxi
baxt
baxy
baya
bayh
bayl
baym
bays
bazd
baze
bazi
bazo
bazu
bazz
bb's
bbaa
bbab
bbat
bbbb
bbbf
bbbj
bbbn
bbbs
bbca
bbcb
bbcc
bbce
bbci
bbcm
bbcs
bbcx
bbdb
bbdc
bbdd
bbdo
bbeW
bbee
bbem
bbep
bber
bbew
bbfb
bbfc
bbfd
bbfe
bbff
bbgf
bbgh
bbho
bbib
bbin
bbiw
bbkt
bblk
bbls
bblt
bbma
bbmc
bbmh
bbmq
bbmv
bbnf
bbnj
bbnz
bboC
bboc
bbog
bbor
bbox
bbpm
bbpu
bbpx
bbqh
bbqi
bbrb
bbrc
bbrf
bbrg
bbri
bbrn
bbrr
bbrw
bbsc
bbse
bbsr
bbss
bbtf
bbth
bbtw
bbuf
bbug
bbum
bbur
bbus
bbvl
bbvt
bbwn
bbwr
bbww
bbyl
bbyt
bbyx
bc'i
bc's
bcaa
bcab
bcac
bcad
bcaf
bcas
bcba
bcbb
bcbc
bcbr
bcca
bccb
bccc
bccd
bcce
bcci
bccm
bcco
bccp
bccs
bccx
bcdb
bcdc
bcde
bcdg
bcdy
bceh
bcfb
bcfh
bcfi
bcfr
bcha
bchm
bcho
bchs
bchz
bcid
bcie
bcip
bcis
bcit
bcjt
bclk
bclr
bcmd
bcmm
bcmp
bcne
bcnj
bcnt
bcnu
bcoc
bcom
bcos
bcox
bcpa
bcpl
bcpp
bcqk
bcrc
bcrl
bcsc
bcsd
bcse
bcsi
bcsl
bcso
bcsp
bcss
bcst
bctf
bctl
bctv
bcub
bcud
bcue
bcur
bcwf
bcwp
bcws
bcyl
bczz
bd's
bdaa
bdaf
bdag
bdaj
bdaq
bdat
bdav
bday
bdba
bdbb
bdbg
bdbx
bdca
bdcd
bdce
bdcs
bdcv
bddn
bdec
bdee
bdef
bdej
bdes
bdex
bdfd
bdfe
bdfm
bdft
bdgs
bdhr
bdim
bdir
bdis
bdje
bdji
bdlc
bdle
bdlg
bdls
bdmc
bdmp
bdms
bdnm
bdnn
bdoc
bdon
bdor
bdos
bdot
bdow
bdpa
bdpc
bdpi
bdpm
bdpt
bdqb
bdql
bdrc
bdrm
bdsf
bdsi
bdsm
bdso
bdsw
bdtc
bdtg
bdti
bdtk
bdum
bdun
bdus
bduu
bdwm
bdxi
be'n
be'o
be's
be't
beaT
beaa
beab
beac
bead
beae
beaf
beah
beak
beal
beam
bean
bear
beas
beat
beau
beav
beba
bebb
bebd
bebe
bebg
bebo
beca
becd
bece
bech
beci
beck
becl
becn
beco
becu
becy
beda
bedb
bedd
bede
bedf
bedi
bedo
beds
bedu
beeb
beec
beed
beee
beef
beeg
beeh
beej
beek
beem
been
beep
beer
bees
beet
beey
beez
befc
befd
beff
befl
befo
befs
bega
begg
begl
bego
begp
begs
begv
begx
begy
behe
behg
behi
behl
behm
behn
behr
behu
beid
beig
beih
beil
beim
bein
beis
beit
beja
bejc
beju
beka
beke
beki
beko
bekr
bela
beld
bele
belg
beli
belk
bell
belo
bels
belt
belv
bely
belz
bema
bemb
bemo
bemp
bems
bena
benc
bend
bene
beng
benh
beni
benj
benn
beno
bens
bent
benu
beny
benz
beoL
beoe
beol
beom
beon
beor
beow
bepc
beps
beql
beqp
beqz
bera
bere
berg
beri
berk
berl
berm
bern
bero
berp
berr
bers
bert
beru
bery
besa
bese
beso
besp
besq
bess
best
beta
bete
beth
beti
beto
bets
bett
betw
betz
beuf
beuk
beun
beus
beut
beux
beva
bevb
bevi
bevm
bevy
bewi
bewl
bewt
bewy
bext
beya
beyf
beyl
beys
bf'p
bfaa
bfab
bfac
bfae
bfbb
bfbc
bfbd
bfbg
bfbi
bfcc
bfcd
bfce
bfch
bfco
bfcs
bfdf
bfea
bfeb
bfec
bfee
bffa
bffc
bffd
bffe
bfff
bffh
bffp
bffs
bfgd
bfgf
bfhp
bfic
bfig
bfjo
bfld
bflg
bfli
bflv
bfly
bfmh
bfmi
bfmq
bfmt
bfmu
bfnm
bfnn
bfoo
bfou
bfpf
bfpq
bfpv
bfpx
bfqn
bfrg
bfrs
bfry
bfuc
bfue
bfun
bfuu
bfve
bfvw
bfxb
bgak
bgal
bgat
bgax
bgbg
bgbl
bgbq
bgdx
bgea
bgep
bgeq
bget
bgeu
bgez
bggq
bghn
bgid
bgio
bgjc
bgjd
bgje
bgjw
bgka
bgko
bgli
bgll
bgmc
bgmq
bgms
bgmt
bgnd
bgnm
bgnw
bgop
bgpa
bgqt
bgra
bgsb
bgsc
bgsm
bgsu
bgtr
bgtu
bgtz
bgub
bguf
bgur
bgvj
bgvs
bgyc
bgyv
bgzv
bhag
bhai
bhal
bham
bhan
bhar
bhat
bhbc
bhbh
bhce
bhcf
bhch
bhdr
bhee
bhel
bheq
bhhd
bhhf
bhhs
bhic
bhif
bhii
bhil
bhip
bhis
bhiv
bhjb
bhjo
bhjr
bhkc
bhld
bhlf
bhmi
bhnz
bhof
bhoy
bhpl
bhpr
bhqg
bhqi
bhqq
bhqr
bhre
bhri
bhrq
bhsb
bhsc
bhsj
bhsk
bhsu
bhsw
bhti
bhut
bi's
biab
biac
biad
biag
bial
bian
biao
biaq
biar
bias
biay
biba
bibb
bibi
bibl
bibo
bibr
bibs
biby
bicb
bicc
bice
bich
bick
bicl
bics
bicw
bidc
bide
bidi
bidm
bido
bids
bied
biel
bien
bier
bies
biev
biff
bifp
bifs
biga
bigb
bigd
bige
bigg
bigk
bign
bigs
bigx
bigy
bihi
bihl
biin
biip
biis
bija
bijl
bijo
biju
bike
bikh
biko
biku
bila
bild
bile
bilf
bilg
bili
bilk
bill
bilo
bils
bilt
bily
bima
bimc
bimi
bimo
bimp
bimt
bimv
bina
binc
bind
bine
bing
binh
bini
bink
binn
bino
binr
bins
bint
binw
binx
binz
bioc
biod
biog
biol
biom
bion
bior
bios
biot
biow
biox
bipe
bipi
bips
biqa
bira
birc
bird
bire
biri
birk
birl
birm
birn
biro
birr
birt
biru
bisa
bisb
bisc
bise
bish
bisk
bisl
biso
biss
bist
bisw
bita
bitb
bitc
bite
bith
biti
bitk
bitl
bitn
bito
bits
bitt
bitw
bity
bitz
biuf
bivi
bivl
biwa
biwb
biwi
biwk
biwm
bixa
biya
bize
bizi
bizs
bizz
bj's
bjag
bjav
bjck
bjcp
bjdt
bjfb
bjgu
bjha
bjja
bjjc
bjjd
bjke
bjkt
bjla
bjlp
bjml
bjmo
bjmq
bjnf
bjoh
bjor
bjpc
bjpm
bjqc
bjrl
bjrt
bjsg
bjst
bjta
bjur
bjvh
bjvi
bjwh
bjwo
bjyg
bjyh
bk's
bkac
bkah
bkbb
bkbd
bkbg
bkbt
bkcc
bkco
bkdi
bkey
bkfp
bkgd
bkgm
bkgs
bkie
bkii
bkil
bkim
bkis
bkks
bkla
bkli
bklo
bknd
bkng
bknq
bkod
bkqf
bkra
bkso
bksp
bktq
bkup
bkwb
blaa
blab
blad
blae
blah
blai
blak
blal
blam
blan
blap
blas
blat
blau
blaw
blay
blaz
blbc
blbs
blck
bldg
bldr
blea
bleb
bled
blee
bleh
blei
blem
blen
bleo
bleq
bler
bles
blet
bleu
blev
blew
blex
bley
blez
blff
blga
blgm
blgq
blgx
blht
blia
blib
blif
blij
blim
blin
blip
blir
blis
blit
bliv
blix
bljk
blkb
blkl
blkr
blks
blku
blkw
blla
bllm
blls
bllw
blmb
blmp
blmx
blnk
blnt
blob
bloc
blog
bloh
blok
blom
blon
bloo
blos
blot
blow
blox
blpn
blql
blqt
blrj
blrr
blrv
blsi
blss
bltn
bltu
bltz
blub
bluc
blue
bluf
bluh
bluk
blum
blup
blur
blus
blut
bluu
bluw
blva
blvd
blvp
blvr
blvx
blxj
bm's
bmac
bmag
bmaj
bmal
bman
bmap
bmbc
bmbl
bmcc
bmcj
bmco
bmcw
bmda
bmdo
bmdp
bmdu
bmdv
bmec
bmen
bmfe
bmft
bmgl
bmgt
bmhd
bmhp
bmih
bmil
bmir
bmjo
bmjq
bmkq
bmlc
bmnl
bmoL
bmob
bmoc
bmok
bmol
bmom
bmot
bmow
bmoz
bmps
bmpx
bmrg
bmrk
bmrl
bmrm
bmrr
bmrs
bmsc
bmsi
bmsr
bmsu
bmta
bmtc
bmtq
bmud
bmug
bmun
bmwf
bmwg
bmws
bmzk
bmzo
bn's
bnce
bncs
bnda
bndl
bnec
bnef
bnei
bneq
bnet
bnew
bnez
bnfl
bnhe
bnil
bnin
bnkl
bnks
bnkw
bnlh
bnlk
bnlx
bnng
bnnj
bnot
bnph
bnrq
bnrz
bnsc
bnso
bnug
bnum
bnvv
bo'p
bo's
boaa
boad
boag
boah
boak
boal
boam
boar
boas
boat
boay
boaz
boba
bobb
bobc
bobd
bobe
bobf
bobg
bobh
bobi
bobj
bobk
bobl
bobm
bobn
bobo
bobp
bobr
bobs
bobt
bobu
bobv
bobw
boby
bobz
boca
bocc
boce
boch
bock
bocl
boco
bocr
bocs
boda
bode
bodi
bodo
bods
body
boeb
boek
boel
boem
boen
boer
boes
boet
boev
boey
bofa
bofb
bofe
boff
bofh
bofm
bofr
bofs
boga
boge
bogg
bogo
bogs
bogt
bogy
bohe
bohg
bohh
bohl
bohm
bohn
boho
bohr
bohs
boht
boib
boid
boii
boil
bois
bojd
boje
bojk
bojo
bojt
boke
boki
bokm
boks
boku
bola
bolb
bolc
bold
bole
bolg
boli
bolk
boll
bolm
boln
bolo
bolp
bols
bolt
bolu
boly
bolz
boma
bomb
bomc
bomh
bomi
bomm
bomp
bomq
bomr
boms
bona
bond
bone
bonf
bong
boni
bonk
bonl
bonn
bono
bons
bont
bony
bonz
boob
bood
boof
booh
booi
book
bool
boom
boon
booo
boop
boor
boos
boot
booz
bope
bopp
bops
boqe
bora
borc
bord
bore
borg
borh
bori
bork
borl
born
boro
bors
bort
boru
bory
bosa
bosc
bose
bosh
bosi
bosk
bosn
boss
bost
bosx
bosy
bota
botb
botd
bote
botf
both
botl
botn
botp
bots
bott
botx
boty
botz
bouc
boud
boue
bouk
boul
boum
boun
bour
bout
bouw
boux
bouy
bova
bove
bovi
bovj
bovo
bovy
bowa
bowd
bowe
bowk
bowl
bown
bowo
bows
boxc
boxe
boxh
boxi
boxj
boxs
boxv
boxw
boxx
boxy
boyc
boyd
boye
boyg
boyo
boys
boyu
boyw
boyz
boza
bozo
bpaa
bpad
bpal
bpas
bpat
bpbf
bpbi
bpbj
bpbk
bpda
bpdb
bpdg
bpds
bpdu
bpen
bpfh
bpgc
bpgj
bphc
bphl
bphn
bpix
bpjd
bpjl
bpjt
bpll
bplp
bplq
bpmi
bpod
bpos
bpps
bpqk
bprc
bpri
bprp
bprs
bpsb
bpsc
bpsd
bpsg
bpsm
bpth
bptr
bpts
bptt
bpvc
bpvl
bpxq
bpzt
bq'o
bq/m
bqdw
bqeb
bqfr
bqhp
bqkv
bqlm
bqmd
bqnc
bqpq
bqqa
bqqc
bqqr
bqrj
bqsb
bqtl
bqtr
bqxl
bqxm
bqxx
bqzr
brab
brac
brad
brae
braf
brag
brah
brak
bral
bram
bran
brar
bras
brat
brau
braw
brax
bray
braz
brba
brbe
brbu
brcc
brch
brcs
brdc
brdf
brdm
brdn
brdo
brdp
brdr
brds
brdu
brea
bred
bree
bref
breg
breh
brei
brek
brel
brem
bren
breo
brep
brer
bres
bret
breu
brev
brew
brey
brez
brfd
brga
brgg
brgm
brgv
brhl
bria
brib
bric
brid
brie
brig
brik
bril
brim
brin
brio
briq
bris
brit
brix
brjg
brjz
brkc
brks
brkt
brlk
brmc
brmr
brnf
brni
brnn
brno
brns
broa
brob
broc
brod
broe
brog
broh
broj
brok
brom
bron
broo
bros
brot
brou
brow
brox
broy
broz
brpo
brqe
brrc
brrr
brsi
brti
brtn
bruc
brue
brug
bruk
brul
brum
brun
bruo
brup
brus
brut
brux
bruz
brvf
brvk
brya
bryd
bryg
bryk
bryn
brys
brzj
brzl
bsac
bsad
bsai
bsam
bsan
bsba
bsbb
bsbc
bsbw
bscc
bsce
bscf
bscg
bscr
bscs
bsdd
bsdi
bsdl
bsdr
bsds
bsee
bseh
bsep
bseq
bset
bsfa
bsfc
bsfl
bsga
bshj
bsim
bsiu
bsiz
bsjc
bskt
bsmc
bsme
bsmk
bsmp
bsnp
bsoa
bsod
bsoh
bson
bspl
bsps
bsqd
bsqm
bsqr
bssh
bssi
bssl
bssv
bstj
bstn
bstr
bsum
bsun
bsus
bsva
bsww
bsys
bt's
btab
btam
btan
btas
btbg
btcc
btcl
btco
btcs
btec
btee
bten
btex
btfc
btgc
btgg
bthc
bthp
bthr
bths
btjz
btkh
btko
btkq
btle
btma
btnc
btne
btng
btni
btnl
btns
btoa
btoi
btol
bton
btos
btoy
btpd
btrc
btrd
btrl
btro
btrv
btry
btsb
btsc
btsd
btsh
btsl
btsp
btss
btst
bttf
btul
btus
btuv
btwn
btyl
btys
bu'i
bu'n
bu't
buaa
buad
buaf
buag
bual
buan
buas
buat
buay
buba
bubb
bube
bubi
bubl
bubo
bubs
bubu
buch
buck
buco
bucs
bucu
buda
budd
bude
budh
budi
buds
budu
budy
bueR
bueb
buec
buen
buer
buex
bufd
buff
bufi
bufo
bufp
bufr
bufs
bufu
buga
bugc
buge
bugf
bugg
bugh
bugi
bugl
bugs
bugu
bugw
buhc
buhg
buhl
buhn
buho
buhr
buic
buie
buil
buin
buis
buit
buja
buju
buka
bukb
buke
bukh
buks
buku
bukv
buky
bula
bulb
bulc
buld
bulf
bulg
bulk
bull
bult
bulz
bumP
buma
bume
bumf
bumh
bumi
bumm
bump
bums
buna
bund
bune
bung
bunk
bunn
buns
bunt
bunu
bunz
buoj
buon
buoy
bupd
bura
burb
burc
burd
bure
burg
buri
burj
burk
burl
burm
burn
buro
burp
burr
burs
burt
bury
busa
busc
buse
bush
busi
busk
busl
buss
bust
busu
busy
busz
butI
buta
butb
bute
butl
butn
buts
butt
butz
buug
buuk
buus
buut
buvx
buyi
buys
buyu
buzi
buzo
buzy
buzz
bval
bvar
bvat
bvba
bvbh
bvcp
bvec
bvei
bvej
bvgn
bvgp
bvhv
bvjl
bvld
bvlo
bvlp
bvol
bvoo
bvpd
bvpq
bvps
bvpx
bvra
bvrp
bvrs
bvrx
bvsd
bvsr
bvwo
bvxm
bwah
bwam
bwav
bwbb
bwca
bwcc
bwco
bwed
bwfj
bwhf
bwhm
bwip
bwli
bwnt
bwox
bwpa
bwpd
bwpr
bwqi
bwrs
bwst
bwwb
bwwl
bwyd
bx+c
bxgl
bxiu
bxlv
bxns
bxrr
bxti
bxxh
by'r
by't
byan
byau
bybn
byce
bych
byct
bydb
byed
byee
byer
byes
bygc
bygg
bygo
byis
byiz
byja
byke
byla
byle
byli
bylo
byly
byma
bynd
byng
byns
byon
bypy
byra
byrd
byre
byrl
byse
byte
byth
byto
byts
bytw
byuh
byun
byxm
byyy
bzan
bzed
bzef
bzgl
bzin
bzns
bzqi
bzyb
bzyl
bzzt
c'db
c'en
c'me
c'ya
c-oo
c-vm
c-ya
c/ps
c2cu
c2cy
c2es
c4or
c4sa
c4sd
cCeo
cHEh
cINN
cTmp
ca'c
ca'i
ca'm
ca'n
ca'o
ca's
ca't
caLL
caaa
caac
caad
caaf
caah
caai
caam
caan
caap
caaq
caar
caba
cabe
cabg
cabi
cabl
cabm
cabo
cabp
cabq
cabr
cabs
cabx
caby
caca
cacc
cacd
cace
cacg
cach
caci
cack
cacl
cacm
caco
cacr
cacs
cact
cacy
cada
cadc
cadd
cade
cadi
cadm
cado
cadp
cadr
cads
cadv
cadx
cady
caeb
caed
caee
caef
caeg
caej
caem
caen
caep
caer
caes
caeu
caev
caey
caez
cafc
cafe
cafh
cafi
cafk
cafl
cafm
cafp
cafu
cafv
cafx
cage
cagf
cagi
cagn
cago
cagp
cagu
cagx
cagy
cagz
caha
cahb
cahc
cahg
cahi
cahl
cahn
caho
caia
caib
caid
caie
caig
cail
cain
caio
caip
cair
cais
cait
caiu
caiv
caix
caja
cajb
cajc
cajf
cajn
cake
cakf
cakj
cakn
cako
caks
cakt
caky
cakz
cala
calc
cald
cale
calf
calg
cali
calk
call
calm
calo
calp
calq
cals
calt
calu
calv
calw
calx
caly
cama
camb
camd
came
camg
cami
caml
camm
camo
camp
camq
camr
cams
camt
camu
camv
camz
cana
canb
canc
cand
cane
canf
cang
canh
cani
cank
cann
cano
cans
cant
canu
canv
canw
cany
canz
caoe
caog
caoh
caoo
caoq
caos
capa
capc
capd
cape
caph
capi
capl
capm
capo
capp
caps
capt
caqa
caqs
cara
carb
carc
card
care
carf
cari
cark
carl
carm
carn
caro
carp
carr
cars
cart
carv
carw
cary
carz
casa
casb
casc
case
casg
cash
casi
cask
casl
casn
caso
casp
casq
casr
cass
cast
casv
casx
cata
catb
catc
catd
cate
catg
cath
cati
catn
cato
catp
catq
catr
cats
catt
catv
catw
catx
caty
cauc
caud
cauf
cauh
cauk
caul
caum
caun
caup
caus
cauv
cava
cave
cavk
cavo
cavq
cavr
cavs
cavt
cavu
cavx
cavy
cawc
cawf
cawh
cawj
cawk
cawo
cawq
caws
cawt
cawu
cawz
caxf
caxh
caxl
caxm
caxo
caxq
caxu
caxv
caxy
caxz
cayd
caye
cayo
cays
cayv
caza
cazf
cazh
cazm
cazn
cazq
cazy
cb's
cbON
cbab
cbad
cbaf
cbag
cbaj
cbal
cbam
cban
cbap
cbar
cbas
cbat
cbav
cbay
cbba
cbbc
cbbe
cbbf
cbbg
cbbh
cbbi
cbbp
cbbr
cbbs
cbbt
cbby
cbca
cbcb
cbcc
cbce
cbcg
cbch
cbci
cbck
cbcl
cbcp
cbcs
cbct
cbda
cbdc
cbdf
cbdj
cbdo
cbds
cbdv
cbdz
cbec
cbef
cbeh
cbek
cbep
cber
cbfd
cbfi
cbfl
cbfm
cbfo
cbfz
cbgb
cbge
cbgg
cbgh
cbgq
cbgr
cbgv
cbgx
cbhe
cbhg
cbho
cbhu
cbhv
cbhw
cbhy
cbhz
cbia
cbib
cbie
cbif
cbig
cbih
cbii
cbil
cbip
cbis
cbit
cbiu
cbiv
cbix
cbiy
cbiz
cbjd
cbjl
cbjo
cbjp
cbjq
cbjt
cbjv
cbjx
cbkb
cbkc
cbkg
cbki
cbkn
cbks
cbkw
cblb
cblc
cble
cblh
cblk
cblm
cbln
cblo
cblq
cblt
cblu
cblx
cblz
cbma
cbmc
cbmd
cbme
cbmg
cbml
cbmq
cbmr
cbms
cbna
cbnb
cbnd
cbne
cbnf
cbnh
cbnm
cbnr
cbns
cbnu
cbnw
cbnx
cboe
cbof
cbog
cbok
cbol
cbon
cbos
cbot
cbox
cbpc
cbpf
cbpg
cbpi
cbpj
cbpk
cbpl
cbpm
cbpn
cbpp
cbpu
cbpv
cbqr
cbrb
cbrc
cbrf
cbrh
cbrk
cbrl
cbrr
cbrs
cbrt
cbrv
cbrx
cbsa
cbsd
cbse
cbsg
cbsi
cbss
cbsz
cbta
cbte
cbtf
cbti
cbtj
cbtp
cbts
cbtu
cbtz
cbuf
cbug
cbuh
cbup
cbur
cbus
cbut
cbux
cbuz
cbvc
cbve
cbvf
cbvg
cbvh
cbvi
cbvp
cbvq
cbvr
cbwb
cbwf
cbwi
cbwp
cbwr
cbws
cbwu
cbwv
cbww
cbwx
cbxd
cbxe
cbxg
cbxh
cbxk
cbxn
cbxx
cbyc
cbyk
cbyl
cbym
cbyo
cbyp
cbyr
cbyt
cbyx
cbzh
cbzj
cbzk
cbzo
cbzr
cbzz
cc'd
cc's
ccaa
ccab
ccac
ccad
ccae
ccaf
ccag
ccah
ccai
ccal
ccam
ccap
ccaq
ccar
ccas
ccat
ccav
ccbd
ccbf
ccbg
ccbi
ccbk
ccbl
ccbm
ccbn
ccbo
ccbr
ccbs
ccbx
ccbz
ccca
cccc
cccd
ccce
cccf
ccci
cccl
cccm
cccp
cccs
ccct
cccx
ccdb
ccde
ccdh
ccdm
ccdp
ccdr
ccds
ccdt
ccdw
cceb
ccec
ccee
ccef
cceh
ccei
ccel
ccen
cceo
cceq
cces
ccfa
ccfb
ccfc
ccfd
ccff
ccfg
ccfj
ccfl
ccfm
ccfs
ccft
ccfw
ccgb
ccge
ccgh
ccgj
ccgl
ccgm
ccgs
ccgw
ccha
cchd
cchh
cchi
cchn
cchp
cchs
cchv
cchw
ccic
ccid
ccie
ccik
ccim
ccip
ccir
ccis
ccit
cciw
ccix
ccji
ccjm
ccjw
ccjy
cckb
cckk
ccko
cckq
cckr
cckw
ccla
cclb
cclc
ccld
ccle
cclf
cclg
ccli
cclp
cclq
cclr
cclu
cclv
ccly
ccmc
ccmd
ccmg
ccmh
ccmi
ccmk
ccml
ccmr
ccms
ccmu
ccmv
ccmw
ccmx
ccmy
ccmz
ccnb
ccnc
ccni
ccnj
ccnk
ccns
ccnt
ccnw
ccny
ccoa
ccod
ccoe
ccof
ccog
ccoi
ccoj
ccol
ccom
ccon
ccoo
ccop
ccos
ccot
ccox
ccoz
ccpa
ccpb
ccpc
ccpd
ccpm
ccpp
ccpq
ccpr
ccps
ccpt
ccpu
ccqb
ccqd
ccqe
ccqg
ccqh
ccqi
ccqj
ccqk
ccqt
ccqu
ccqx
ccqz
ccrd
ccrf
ccrn
ccro
ccrp
ccrs
ccrt
ccrx
ccsa
ccsb
ccsc
ccsd
ccse
ccsf
ccsg
ccsh
ccsi
ccsk
ccsm
ccsn
ccso
ccsp
ccsq
ccsr
ccss
ccst
ccsu
ccsv
ccsy
ccta
cctb
cctc
cctd
ccti
cctk
cctl
cctr
ccts
cctu
cctv
ccub
ccuc
ccug
ccuo
ccur
ccut
ccux
ccvf
ccvi
ccvm
ccvr
ccvs
ccvv
ccwe
ccwf
ccwn
ccwr
ccws
ccwv
ccwz
ccxl
ccxn
ccxt
ccxu
ccxx
ccyb
ccyc
ccyg
ccyj
ccys
ccyv
cczc
cczg
cczk
cczl
cczo
cczq
cczr
cczx
cd'd
cd'p
cd's
cd-d
cd-i
cd-s
cdaa
cdac
cdaf
cdag
cdak
cdan
cdap
cdar
cdas
cdav
cdax
cdba
cdbd
cdbe
cdbf
cdbg
cdbi
cdbj
cdbm
cdbn
cdbo
cdbr
cdbs
cdbw
cdbx
cdby
cdcc
cdcd
cdch
cdcm
cdcn
cdco
cdcp
cdcr
cdcs
cdcx
cddb
cddf
cddi
cddn
cddr
cdds
cddx
cdea
cdec
cdef
cdeh
cdej
cdek
cden
cdeo
cdep
cdeq
cder
cdes
cdev
cdez
cdfa
cdfc
cdff
cdfg
cdfh
cdfi
cdfj
cdfk
cdfs
cdgg
cdhe
cdhf
cdhg
cdia
cdic
cdid
cdif
cdii
cdim
cdin
cdir
cdis
cdiw
cdjs
cdke
cdlc
cdlm
cdln
cdlr
cdls
cdlv
cdma
cdmd
cdmg
cdna
cdnd
cdnr
cdoj
cdoo
cdos
cdot
cdov
cdpa
cdpc
cdpd
cdpi
cdpk
cdpp
cdpt
cdqp
cdqt
cdrb
cdrf
cdrh
cdrk
cdrl
cdro
cdrs
cdsa
cdsc
cdsi
cdsl
cdsm
cdsp
cdst
cdta
cdte
cdth
cdti
cdtl
cdtn
cdtt
cdtv
cdub
cduo
cdup
cdut
cdvc
cdvm
cdwr
cdxa
cdxf
cdxl
cdzd
cdzl
cdzz
ce's
ceaa
ceab
ceac
cead
ceae
ceag
ceal
cean
ceao
ceap
cear
ceas
ceat
ceba
cebu
ceca
cecc
cecd
cece
cecf
cecg
cech
ceci
cecj
cecm
ceco
cecp
cecs
cecw
ceda
cedb
cede
cedi
cedo
cedt
cedu
ceec
ceed
ceee
ceef
ceej
ceek
ceen
cees
cefa
cefc
cefo
cefv
cega
cege
cegh
cegm
cegr
cegt
ceht
ceib
ceic
ceil
ceio
ceiq
ceis
ceja
cejh
cejj
celA
cela
celc
cele
celg
celi
cell
celm
celo
celp
celq
cels
celt
celv
cely
cema
cemc
cemm
cemn
cemo
cemp
cems
cemu
cena
cenf
ceng
cenj
cenm
cent
cenx
ceny
ceof
ceol
ceop
ceor
ceos
cepa
cepb
cepe
ceph
cepi
cepo
cepp
ceps
cept
cepu
ceqa
ceqk
ceqv
cera
cerc
cerd
cere
cerf
cerg
ceri
cerj
cerl
cern
cero
cerr
cers
cert
cesa
cesg
cesi
cesn
cesp
cesr
cess
cest
ceta
cetc
cete
ceth
ceti
cets
cett
ceuj
ceus
ceux
cevc
cewi
cewn
cexp
ceyx
ceze
cezo
cf's
cfae
cfaf
cfan
cfao
cfar
cfat
cfav
cfbc
cfbd
cfbi
cfbs
cfbx
cfcb
cfcc
cfcd
cfce
cfcf
cfci
cfcl
cfcp
cfcs
cfda
cfdc
cfdi
cfdp
cfds
cfdt
cfea
cfec
cfee
cfen
cfer
cfes
cfex
cffc
cfff
cffs
cfft
cfgl
cfgm
cfgo
cfgr
cfhg
cfht
cfii
cfis
cfit
cfix
cflg
cfli
cfls
cfmo
cfmr
cfmt
cfmu
cfnr
cfns
cfnu
cfny
cfoc
cfoh
cfoo
cfor
cfos
cfpf
cfps
cfqh
cfqy
cfra
cfrb
cfre
cfrx
cfsb
cfsc
cfsf
cfsh
cfsi
cfsk
cfsm
cfsr
cftc
cftj
cftm
cftq
cftr
cfun
cfvi
cfvm
cfvs
cfvz
cfzc
cgac
cgad
cgag
cgai
cgal
cgay
cgba
cgbk
cgbl
cgcd
cgce
cgch
cgcj
cgcq
cgdj
cgdk
cgdm
cgee
cgei
cgem
cget
cgfb
cgfc
cgff
cgfg
cgge
cggl
cghb
cghc
cghl
cghm
cgia
cgic
cgid
cgie
cgih
cgii
cgik
cgil
cgim
cgin
cgip
cgjb
cgjc
cgjd
cgje
cgji
cgjj
cgjk
cgjl
cgkb
cgkc
cgkj
cgla
cglc
cgld
cgle
cglf
cglg
cglh
cglj
cgma
cgmb
cgmi
cgmo
cgmp
cgms
cgol
cgos
cgpa
cgpg
cgph
cgpz
cgqq
cgra
cgrb
cgro
cgrp
cgsa
cgsd
cgsf
cgsm
cgss
cgti
cgtp
cgtr
cgvs
cgzc
cgzx
ch'a
ch'i
ch's
ch'u
chGO
chaa
chab
chac
chad
chae
chaf
chag
chah
chai
chaj
chak
chal
cham
chan
chao
chap
char
chas
chat
chau
chaw
chay
chaz
chba
chbc
chbg
chbp
chbs
chca
chcc
chce
chcf
chcg
chch
chck
chcl
chcp
chcs
chcv
chda
chde
chdf
chdg
chdi
chdk
chdm
chdo
chdr
chea
cheb
chec
ched
chee
chef
cheg
cheh
chei
chek
chel
chem
chen
cheo
cheq
cher
ches
chet
cheu
chev
chew
chex
chey
chez
chfa
chfb
chfc
chfd
chfg
chfi
chfj
chfk
chfl
chfm
chfn
chfo
chfr
chga
chgd
chge
chgg
chgo
chgs
chhb
chhf
chhk
chhl
chhv
chia
chic
chid
chie
chih
chii
chij
chik
chil
chim
chin
chio
chip
chir
chis
chit
chiu
chiz
chjb
chjd
chjl
chjo
chkf
chks
chlc
chld
chlf
chlj
chll
chlm
chlo
chlv
chma
chmb
chmc
chmd
chme
chmg
chmh
chmj
chmk
chml
chmm
chmn
chms
chmu
chmx
chng
chnh
chnl
chns
chnt
chnv
chob
choc
chod
choe
choh
choi
chok
chol
chom
chon
choo
chop
chor
chos
chou
chow
choy
chpc
chpi
chpl
chpn
chpp
chps
chpt
chpv
chql
chqm
chqp
chrb
chrd
chrg
chri
chrj
chrk
chrl
chrs
chru
chsb
chsc
chsd
chse
chsh
chsn
chso
chst
chsv
chtb
chtd
chti
chtm
chto
chts
chua
chub
chud
chue
chug
chui
chuj
chuk
chul
chum
chun
chuo
chup
chuq
chur
chus
chut
chuv
chux
chuy
chve
chwa
chwe
chwu
chxs
chye
chyh
chyi
chyl
chyu
chzs
ci's
ciaa
ciab
ciac
ciaf
ciah
ciak
cial
cian
ciao
ciap
ciar
cias
ciau
ciba
cibc
cibn
cibo
cica
cicb
cicc
cicg
cici
cicn
cico
cicq
cics
cict
cida
cidc
cide
cidh
cidi
cidl
cido
cidp
cidr
cidt
cidu
cidx
ciec
ciel
ciem
cien
ciep
cier
cies
cife
cifi
cifj
cifo
cigb
cign
cigu
ciha
cihc
cihi
ciid
ciii
ciip
ciir
ciit
ciiu
cija
cije
cijf
ciji
cijq
cijs
cikm
cikn
ciko
cikz
cila
cile
cili
ciln
cils
cilt
cima
cimd
cime
cimf
cimi
ciml
cimm
cimo
cims
cimu
cina
cinc
cind
cine
cinf
cing
cini
cinj
cinn
cino
cinq
cinr
cint
cinz
cioe
cioh
cion
ciop
cios
cipa
cipb
cipc
cipe
cipi
cipo
cipr
cips
cipy
ciqa
ciqc
ciqj
ciqn
ciqv
cirE
cira
circ
cire
ciri
cirl
cirm
ciro
cirp
cirr
cirs
cirt
cisa
cisb
cisc
cise
cisi
cisl
cism
ciso
cisp
cisq
cisr
ciss
cist
cisv
cita
cite
citi
citn
cito
citr
cits
citt
citu
citv
city
ciuc
ciug
ciul
ciup
ciuw
civa
civc
cive
civl
civm
civs
civv
ciwg
ciws
cixo
cixs
cjab
cjal
cjav
cjaz
cjbm
cjcc
cjcr
cjdc
cjdv
cjej
cjeq
cjfc
cjfm
cjfr
cjgg
cjgo
cjgu
cjha
cjhd
cjhj
cjhu
cjin
cjiq
cjjc
cjjd
cjjl
cjjs
cjkc
cjkm
cjko
cjle
cjll
cjmj
cjmp
cjnf
cjnm
cjoa
cjoy
cjqc
cjqr
cjrr
cjrt
cjsa
cjsf
cjsm
cjst
cjtb
cjtt
cjud
cjuj
cjuu
ckab
ckai
ckak
ckas
ckba
ckbc
ckbe
ckbf
ckbh
ckbi
ckbo
ckbs
ckbt
ckcd
ckce
ckcf
ckch
ckci
ckcj
ckck
ckcl
ckcq
ckcw
ckdb
ckdd
ckde
ckdf
ckdh
ckds
ckdv
ckeb
ckec
cked
ckee
ckef
ckei
ckej
ckel
cken
ckep
ckeq
cker
ckey
ckfa
ckfc
ckfd
ckfe
ckfi
ckfl
ckfn
ckfr
ckgc
ckgd
ckge
ckgg
ckgk
ckgm
ckgo
ckgp
ckgs
ckha
ckhb
ckhc
ckhd
ckhe
ckhf
ckhg
ckhh
ckhi
ckhj
ckhk
ckhp
ckia
ckib
ckic
ckid
ckie
ckif
ckih
ckii
ckij
ckik
ckil
ckin
ckis
ckja
ckjb
ckjc
ckje
ckjh
ckkf
ckkg
ckkh
ckkk
ckkv
cklf
cklg
cklm
cklv
ckmb
ckmc
ckmd
ckme
ckml
ckoa
ckon
ckpj
ckpm
ckpn
ckpr
ckqe
ckqk
cksd
cksh
cksk
ckst
ckts
ckty
ckub
ckum
ckvn
ckzf
clab
clac
clad
clag
clai
clam
clan
clap
clar
clas
clat
clau
claw
clay
clba
clbe
clbk
clcd
clcn
clcu
clda
cldc
clds
cldu
clea
cled
clee
clef
cleg
clei
clem
clen
cleo
clep
cler
cles
clet
clev
clew
clex
clfc
clfo
clfs
clgd
clhd
clhs
clia
clib
clic
clid
clif
clim
clin
clio
clip
clis
clit
cliu
cliv
clix
cljd
clje
cljk
clki
clkl
clkq
clli
cllm
clln
clmb
clmf
clml
clmn
clmp
clmu
clnl
clno
clnp
clns
clnt
clob
cloc
clod
cloe
clog
clon
clop
clos
clot
clow
cloy
clpd
clpl
clpx
clpy
clra
clrb
clrc
clrd
clrf
clrg
clrh
clri
clrl
clro
clrp
clrq
clru
clrv
clrw
clsa
clsh
clsi
clss
clst
cltb
clth
cltl
cltp
clts
cltv
cltx
club
clue
cluf
cluj
clup
clus
clut
clvf
clvm
clvs
clvu
clxx
clyo
cmac
cmaj
cmao
cmap
cmaq
cmas
cmat
cmax
cmay
cmba
cmbg
cmbi
cmbk
cmbm
cmbt
cmbx
cmcd
cmch
cmci
cmcl
cmcn
cmco
cmcq
cmcs
cmdQ
cmda
cmdb
cmdc
cmde
cmdg
cmdi
cmdl
cmdo
cmdp
cmdr
cmds
cmdt
cmea
cmed
cmej
cmel
cmen
cmer
cmet
cmex
cmff
cmfi
cmfn
cmfs
cmgm
cmhc
cmhl
cmhs
cmia
cmic
cmid
cmie
cmil
cmin
cmip
cmis
cmix
cmiy
cmjk
cmkk
cmli
cmlz
cmmc
cmmd
cmme
cmmi
cmmr
cmnd
cmns
cmnu
cmob
cmoc
cmon
cmos
cmot
cmov
cmpa
cmpb
cmpc
cmpd
cmpf
cmpg
cmph
cmpi
cmpk
cmpl
cmpn
cmpp
cmpr
cmps
cmpt
cmpu
cmpv
cmpw
cmpx
cmpy
cmqa
cmqd
cmra
cmrc
cmri
cmrn
cmrr
cmrs
cmsa
cmsc
cmsd
cmse
cmsg
cmsi
cmsl
cmsm
cmsn
cmsr
cmss
cmsu
cmsw
cmsy
cmte
cmti
cmtk
cmtl
cmtm
cmtn
cmts
cmtt
cmty
cmud
cmus
cmvc
cmvs
cmyk
cmzk
cn's
cn't
cnad
cnaf
cnai
cnam
cnap
cnar
cnas
cnbb
cnbc
cnbr
cnbs
cnca
cncc
cncn
cncp
cndc
cndn
cndx
cnee
cnes
cnet
cnew
cngl
cngs
cngt
cnhv
cnib
cnid
cnil
cnix
cniz
cnjk
cnlh
cnlp
cnmc
cnmi
cnmw
cnnj
cnns
cnoc
cnop
cnor
cnpf
cnpp
cnpq
cnpr
cnps
cnqi
cnrc
cnri
cnrm
cnrs
cnsk
cnss
cnsu
cnsy
cntl
cntp
cntr
cnts
cntx
cnty
cnul
cnum
cnuu
cnvb
cnve
cnvt
cnxu
cnyb
cnzh
co's
coac
coad
coag
coak
coal
coam
coan
coar
coat
coaw
coax
coba
cobb
cobe
cobi
cobj
cobk
cobo
cobs
coby
coca
cocc
coch
cock
coco
cocq
cocs
coda
codd
code
codg
codi
codo
cods
cody
coed
coee
coef
coei
coel
coen
coes
coeu
coey
cofa
cofb
cofc
cofd
coff
cofi
cofm
cofr
coft
coge
cogg
cogo
cogs
cogu
coha
cohl
cohn
coho
cohu
coib
coie
coif
coil
coin
coir
coiu
coix
coke
cokg
cokl
coky
cola
colb
colc
cold
cole
colf
colh
coli
colk
coll
colm
coln
colo
colp
colr
cols
colt
colu
colw
coly
comU
coma
comb
comd
come
comi
coml
comm
comn
como
comp
comr
coms
comu
comv
comx
cona
conc
cond
cone
conf
cong
coni
conj
conk
conn
cono
conp
cons
cont
conu
conv
cony
conz
cooC
coob
cooc
cood
coof
cooh
cook
cool
coom
coon
cooo
coop
coor
coos
coot
coou
cooz
copa
copd
cope
copi
copp
copr
cops
copt
copu
copy
cora
corb
corc
cord
core
corf
corg
cori
cork
corl
corm
corn
coro
corp
corr
cors
cort
corv
cory
cosa
cosb
cosc
cosd
cose
cosh
cosi
cosl
cosm
cosn
coso
cosp
coss
cost
cosx
cosy
cosz
cota
cotb
cotc
cotd
cote
coth
cotm
coto
cotp
cotr
cots
cott
coty
coud
coue
coul
coum
coun
coup
cour
cout
cova
covb
cove
covi
covo
covp
covr
covt
cowb
cowe
cowi
cowl
cown
cows
cowy
coxa
coxb
coxe
coxg
coxm
coxs
coxw
coxy
coye
coyo
coys
coyt
coyz
coza
coze
cozm
cozy
cozz
cp's
cpac
cpaf
cpal
cpat
cpav
cpaw
cpbi
cpbs
cpbv
cpcc
cpcd
cpco
cpcp
cpcs
cpct
cpcu
cpdc
cpdi
cpdo
cpef
cpeh
cpen
cpeq
cper
cpet
cpev
cpfe
cpfj
cpfr
cpgg
cpgl
cpha
cphf
cphi
cphk
cphn
cpic
cpid
cpim
cpin
cpio
cpix
cpjd
cpke
cpla
cpls
cplt
cplu
cplv
cpmc
cpms
cpmu
cpmx
cpnd
cpni
cpok
cpol
cpoo
cpos
cppb
cppc
cppd
cppo
cppp
cppr
cppv
cpqd
cpqm
cpra
cpre
cpri
cprm
cprn
cpro
cprs
cpsa
cpsc
cpsg
cpsi
cpsr
cpsu
cptc
cpti
cptr
cpts
cpuc
cpue
cpuf
cpus
cput
cpva
cpvb
cpvc
cpxk
cq'o
cqaf
cqcg
cqde
cqek
cqfd
cqfp
cqfs
cqgv
cqip
cqiu
cqjo
cqjr
cqka
cqkg
cqmm
cqng
cqof
cqok
cqpi
cqpr
cque
cqvb
cqvu
cqvw
cqwe
cqwk
cqxx
cr's
cr'w
cr-O
cr2a
craM
crab
crac
crad
crae
crag
crai
cral
cram
cran
crap
cras
craw
crax
cray
crbo
crbs
crca
crcc
crcl
crcp
crcr
crcs
crcx
crda
crdc
crdj
crdm
crds
crea
cred
cree
cref
crei
cren
creo
crep
creq
crer
cres
cret
crew
crex
crfc
crfd
crft
crfu
crgb
crgd
crgn
crgr
crhc
crho
cria
crib
cric
crid
crie
crif
crig
crik
cril
crim
crin
crip
criq
cris
crit
crix
criz
crki
crkr
crla
crlf
crlr
crls
crmc
crna
crne
crno
croc
crom
cron
crop
cror
cros
crot
crow
croy
crpe
crpg
crpp
crra
crrk
crsa
crsc
crse
crsh
crsi
crsp
crsr
crss
crtb
crtc
crtl
crts
crub
cruc
crud
crue
crug
cruk
crum
crun
crus
crux
cruz
crvl
crvn
crwf
crye
cryo
cryp
cryq
crys
cryu
crzc
crzd
cs'z
csaa
csab
csae
csag
csah
csai
csak
csal
csam
csap
csar
csas
csat
csav
csbg
csbh
csbs
csbv
cscc
csce
cscf
csch
csci
cscl
cscm
cscn
csco
cscp
cscs
cscw
csda
csdb
csdc
csdi
csdm
csds
cseb
csec
csed
csee
cseg
cseh
cser
cses
cset
csfb
csfc
csfl
csfn
csfp
csfr
csfs
csfw
csgb
csgf
csgi
csgp
csgv
cshl
cshp
cshw
csia
csib
csic
csid
csie
csii
csil
csim
csip
csir
csis
csjm
cska
cske
cskf
csko
cskp
csla
csld
cslf
cslg
csli
cslp
csma
csmc
csmd
csme
csmg
csmi
csmp
csms
csna
csno
csnw
csoc
csof
csom
csop
csos
cspa
cspd
cspi
cspp
cspr
csps
cspt
cspw
csrc
csrd
csre
csrf
csrg
csri
csrl
csrs
csrt
csrv
csrx
cssa
cssc
cssd
csse
cssg
cssl
cssn
csso
cssq
cssr
csss
cssu
csta
cstb
cstc
cstd
csti
cstk
cstl
cstm
cstp
cstr
csts
cstw
csua
csub
csud
csuf
csug
csuh
csum
csun
csus
csux
csuy
csvf
csvn
csws
csww
cswy
csxi
csxq
csxt
csym
csys
ct's
ctab
ctac
ctam
ctan
ctar
ctas
ctbx
ctcg
ctci
ctcp
ctcr
ctcs
ctct
ctdi
ctds
ctec
cted
ctel
ctem
cten
ctep
ctet
ctex
ctfa
ctfs
ctgc
ctge
ctgs
ctha
cthe
cthq
ctia
ctio
ctis
ctix
ctko
ctkt
ctlc
ctlf
ctli
ctlp
ctlr
ctls
ctlt
ctly
ctmc
ctme
ctmf
ctmp
ctnm
ctob
ctoc
ctoi
ctol
cton
ctor
ctos
ctpm
ctqb
ctql
ctqw
ctrb
ctre
ctrk
ctrl
ctrn
ctrs
ctry
ctsc
ctsj
ctss
ctsv
ctsx
cttk
ctty
ctuy
ctvs
ctvt
ctwm
ctxp
ctxt
ctyf
ctyo
ctzg
ctzn
cu'c
cu'i
cu's
cuac
cuak
cual
cuan
cuas
cuax
cuba
cube
cubi
cubn
cubo
cubs
cubx
cuca
cucc
cuch
cuck
cucl
cucs
cucu
cuda
cudd
cude
cudh
cuds
cudv
cued
cues
cufa
cufb
cuff
cufs
cuga
cuhh
cuhk
cuhr
cuhz
cuid
cuif
cuir
cuis
cuiv
cuja
cujo
cukd
cuke
culd
cule
cull
culm
culo
culp
culr
cult
culv
culy
cuma
cumc
cume
cumi
cumk
cumm
cumo
cump
cums
cuna
cunb
cune
cung
cuni
cuno
cunt
cuny
cuod
cuoi
cuok
cuon
cupa
cupl
cupm
cupp
cups
cura
curb
curd
cure
curf
curh
curi
curl
curm
curn
curp
curr
curs
curt
curv
curx
cury
cusa
cusb
cusc
cuse
cush
cusk
cuso
cusp
cuss
cust
cutb
cutd
cute
cutg
cuth
cuts
cutt
cuug
cuum
cuun
cuvy
cuya
cuyo
cval
cvar
cvax
cvbi
cvbs
cvcs
cvdl
cvdq
cvdv
cvec
cvei
cvev
cvfH
cvfb
cvfe
cvfr
cvhd
cvhg
cvia
cvic
cvig
cvii
cvir
cvit
cvjs
cvmb
cvms
cvns
cvnv
cvos
cvpe
cvpv
cvqj
cvrd
cvrs
cvrt
cvrv
cvsd
cvsq
cvsu
cvtb
cvtc
cvts
cvui
cvut
cvxd
cvzf
cwbc
cwbs
cwcw
cweb
cwep
cwes
cwfs
cwgv
cwia
cwic
cwik
cwin
cwis
cwjt
cwka
cwla
cwms
cwnd
cwns
cwob
cwps
cwru
cwsc
cwsg
cwsi
cwtb
cwtc
cwtd
cwti
cwxi
cwzb
cxai
cxar
cxas
cxed
cxeo
cxev
cxir
cxiu
cxix
cxlh
cxmp
cxmt
cxpg
cxsm
cxsz
cxux
cxvc
cxwx
cxyb
cyac
cyan
cybc
cybe
cybk
cyby
cycl
cyco
cycu
cydf
cyee
cyeh
cyen
cyhf
cyke
cyls
cyma
cyme
cynu
cyou
cyra
cyri
cyro
cyst
cyte
cyto
cyul
cyxd
czad
czar
czct
czcu
czec
czeh
czei
czes
czik
czim
czjo
czlo
czma
czos
czsc
czsk
czxr
czym
czyx
czyz
czzu
d'Or
d'de
d'eh
d'en
d'ew
d'fi
d'gl
d'ha
d'oh
d'op
d'or
d'ou
d'pc
d'ph
d'st
d'ti
d'un
d've
d'ya
d'ye
d'zh
d-hk
d-lk
d-oc
d4hp
dADR
dATH
dB's
dBUG
dBmr
dCpy
dFlB
dHow
dINN
dImg
dThe
da'm
da's
daaa
daab
daac
daad
daag
daai
daak
daal
daam
daan
daar
daas
daba
dabb
dabc
dabe
dabi
dabl
dabo
dabs
daca
dacc
dace
dach
dack
dacl
daco
dacs
dacu
dacy
dada
dadc
dadd
dade
dadf
dadi
dado
dadr
dads
dadu
dady
daeb
daec
daed
daee
daeh
daei
dael
daem
daeo
daer
daes
dafa
dafe
daff
dafj
dafr
dafs
daft
daga
dagg
dagn
dago
dags
dagw
dahC
daha
dahc
dahh
dahi
dahl
dahm
dahn
dahp
dahs
daid
daig
daih
daii
dail
dain
daio
dair
dais
daiv
daja
daje
daka
dake
daki
daks
daku
dala
dalc
dald
dale
dalg
dali
dalk
dall
dalo
dals
dalt
dalu
dalv
daly
dama
damb
dame
dami
damm
damn
damp
dams
damu
dana
danb
danc
dand
dane
danf
dang
danh
dani
danj
dank
danl
dann
dano
danp
danr
dans
dant
danu
danw
dany
danz
daog
daol
daor
daot
daou
dapc
dapi
dapn
dapo
dapp
dapr
daps
dapt
dara
darb
dard
dare
darf
darg
dari
darj
dark
darl
darn
daro
darr
dars
dart
daru
dary
dasa
dasc
dasd
dase
dash
dasi
dasl
dasm
dasn
dasp
dass
dast
dasu
dasz
data
date
dath
dati
datn
dato
datp
dats
datu
datv
datx
daty
datz
daub
dauc
daud
daue
daul
daum
daun
dauq
daur
daus
daut
dauw
daux
dauz
dava
davd
dave
davh
davi
davo
davs
davy
dawa
dawe
dawf
dawg
dawi
dawk
dawn
daws
dawt
dawu
daya
dayd
daye
dayl
dayo
dayr
days
dayt
dayu
dayx
daza
daze
dazu
dazy
dazz
db's
db-A
dbab
dbag
dbai
dban
dbar
dbas
dbbf
dbca
dbcc
dbce
dbcf
dbcp
dbcs
dbda
dbdd
dbde
dbdu
dbdx
dbdy
dbed
dbfe
dbff
dbfp
dbfs
dbga
dbhi
dbhp
dbhs
dbig
dbio
dbis
dbkf
dbld
dble
dblk
dblm
dblu
dbmb
dbms
dbmv
dbne
dbos
dbox
dbpa
dbpl
dbpt
dbqu
dbra
dbrb
dbri
dbsa
dbsd
dbsj
dbsr
dbss
dbsx
dbth
dbti
dbts
dbua
dbuf
dbug
dbup
dbut
dbwr
dbxb
dbxl
dbyl
dbyp
dbzd
dbzp
dc's
dcaa
dcab
dcac
dcad
dcal
dcam
dcat
dcba
dcbf
dcca
dccc
dccg
dcci
dccp
dccr
dccs
dcct
dcdp
dceb
dcec
dcem
dcen
dcet
dcfa
dcfb
dcfc
dcfd
dcfs
dcgc
dcgh
dcgi
dcgs
dcha
dche
dchf
dcho
dcis
dcjg
dcjs
dcls
dcmc
dcmd
dcmk
dcml
dcmp
dcmr
dcms
dcmw
dcna
dcns
dcnt
dcny
dcoc
dcod
dcok
dcom
dcos
dcox
dcpa
dcpb
dcpn
dcpp
dcps
dcpt
dcpu
dcra
dcrb
dcri
dcrl
dcrn
dcro
dcrp
dcrs
dcrt
dcsb
dcsc
dcsd
dcse
dcsi
dcso
dcss
dcst
dcsx
dctb
dctl
dctn
dcts
dctv
dcvf
dcxp
ddab
ddan
ddas
ddau
dday
ddbb
ddbd
ddbi
ddbj
ddbs
ddcc
ddcd
ddcf
ddco
ddcs
ddcu
ddcx
dddd
dddg
dddi
dddy
ddec
ddee
ddef
ddel
ddem
dden
dder
ddes
ddev
ddew
ddfb
ddfj
ddfk
ddfr
ddfs
ddfx
ddhv
ddid
ddie
ddif
ddih
ddim
ddin
ddiq
ddis
ddiv
ddjd
ddkr
ddlc
ddlp
ddmi
ddmp
ddmt
ddnh
ddnl
ddnn
ddno
ddnt
ddoD
ddoT
ddoa
ddod
ddon
ddos
ddot
ddou
ddov
ddpc
ddph
ddpm
ddpy
ddqa
ddqe
ddqo
ddqr
ddra
ddrb
ddrd
ddre
ddrg
ddrw
ddsa
ddsc
ddsi
ddsr
ddss
ddsw
ddtc
ddts
dduB
dduJ
dduM
ddua
ddub
dduj
ddum
dduo
ddup
ddvl
ddvp
ddyc
ddyn
ddzh
de'c
de'p
de's
de-o
deEf
deaa
deac
dead
deae
deaf
deai
deak
deal
dean
dear
deas
deat
deau
deba
debe
debg
debh
debi
debo
debs
debt
deby
deca
decb
decc
decd
decf
deci
decj
deck
decl
decm
decn
deco
decr
decs
dect
decu
decw
dede
dedi
dedo
deds
dedt
dedu
deeb
deed
deee
deef
deeg
deeh
deei
deej
deek
deel
deem
deen
deep
deeq
deer
dees
deet
deev
deew
defa
defd
defe
defh
defi
defl
defn
defp
defs
deft
defy
degC
degc
dege
degf
degi
degn
dego
degr
degs
degu
dehn
dehp
dehr
dehs
dehy
deid
deii
deil
dein
deir
deis
deit
deja
deji
dejo
deka
deke
dekh
deko
deks
dela
delb
delc
dele
delf
delh
deli
dell
delo
delp
delq
delr
dels
delt
delu
delw
dely
dema
demb
deme
demi
demk
demm
demo
dems
demy
dena
dend
dene
deng
deni
denk
denm
denn
deno
dens
dent
denu
denv
denx
deny
deoc
deog
deok
deol
deom
deon
deop
deor
deos
depa
depc
depo
depp
depr
deps
dept
depv
derF
dera
derb
dere
derf
deri
derk
derl
derm
dern
dero
derr
ders
dert
dery
desa
desc
dese
desh
desi
desj
desk
desp
desq
dess
dest
desu
desy
deta
detd
dete
detg
deth
deti
detn
deto
detr
dets
deug
deuh
deui
deul
deum
deun
deus
deut
deux
deva
deve
devi
devk
devl
devo
devp
devr
devs
devt
devy
dewa
dewe
dewi
dewl
dews
dewy
dexa
dexx
deye
deyj
deyl
deyo
deys
deza
deze
df'a
dfaa
dfac
dfae
dfag
dfas
dfax
dfba
dfbe
dfby
dfca
dfce
dfcf
dfci
dfcs
dfcv
dfdg
dfdh
dfdr
dfds
dfea
dfec
dfer
dfey
dffa
dffd
dffe
dfff
dfft
dfii
dfil
dfin
dfjm
dfjt
dfki
dflg
dfln
dflp
dflt
dfmp
dfmw
dfno
dfnq
dfns
dfor
dfox
dfpl
dfqd
dfra
dfre
dfrf
dfsc
dfsd
dfsk
dftb
dfte
dftk
dftm
dftp
dfua
dfue
dfuf
dfuo
dfut
dfuu
dfve
dfxx
dfyc
dfyy
dg's
dgac
dgad
dgaf
dgah
dgaj
dgal
dgas
dgaw
dgay
dgbc
dgbt
dgbu
dgby
dgcc
dgcd
dgce
dgcp
dgcu
dgdb
dgdc
dgdx
dgdy
dgem
dghj
dgik
dgil
dgim
dgis
dgjc
dgjd
dgje
dgjv
dgld
dgle
dgmc
dgmp
dgms
dgnu
dgoa
dgob
dgoc
dgoe
dgol
dgon
dgpd
dgpn
dgpr
dgps
dgpt
dgqp
dgrc
dgrs
dgry
dgsc
dgsd
dgse
dgsi
dgsv
dgtb
dgte
dgtl
dgts
dgud
dgue
dguk
dgux
dguy
dgxv
dhai
dhak
dhal
dhan
dhar
dhas
dhaw
dhcf
dhcp
dhdh
dhdr
dhea
dhec
dhfd
dhha
dhhm
dhhs
dhie
dhii
dhir
dhjz
dhku
dhmc
dhng
dhnm
dhnt
dhob
dhog
dhow
dhpk
dhrd
dhry
dhss
dhsu
dhua
dhun
dhuy
dhva
dhvx
dhwa
dhzb
di'a
di'd
di's
diaa
diab
diac
diae
diag
diah
diak
dial
diam
dian
diao
diap
diar
dias
diat
diau
diaz
dibb
dibe
dibi
dibm
dibs
dica
dice
dicg
dich
dici
dick
dico
dics
dict
dida
dide
didi
didn
dido
didr
dids
didt
didx
didy
dieR
dieb
diec
died
diee
dieh
diek
diel
diem
dien
diep
dier
dies
diet
dieu
diex
diez
difa
difc
diff
difh
difi
difm
difp
diga
digi
digo
digs
digt
dihr
diht
diig
diih
diis
dijc
dije
dijf
dijh
dijk
dijo
dijs
diju
dika
dikd
dike
diki
diks
diku
dila
dile
dilf
dilg
dilh
dili
dill
dilo
dils
dilv
dima
dime
dimi
dimm
dimp
dims
dimx
dimy
dinE
dina
dinc
dine
dinf
ding
dinh
dini
dink
dinn
dino
dins
dint
dinu
dioc
diol
dion
diop
dior
dios
diot
diov
dipa
dipe
dipl
dips
dipt
dira
dirb
dird
dire
dirf
dirg
dirh
diri
dirk
dirl
dirm
dirn
diro
dirp
dirr
dirs
dirt
dirx
disa
disb
disc
disd
dise
disg
dish
disi
disk
dism
disn
diso
disp
disq
diss
dist
disu
disx
disy
dita
dite
dith
ditl
dito
dits
ditt
dity
ditz
diuq
diur
divO
diva
divb
divd
dive
divf
divg
divh
divi
divl
divo
divp
divs
divu
divv
divw
diwa
diwe
dixi
dixy
diya
diyd
diye
dizl
dizx
dizz
dj's
djac
djam
djax
djcf
djcl
djct
djdk
djee
djet
djgb
djgn
djhb
djhc
djhk
djhn
djhs
djia
djil
djin
djjc
djjd
djjl
djjx
djkc
djkj
djla
djlg
djlo
djlp
djnr
djoe
djoj
djor
djpk
djqj
djrd
djrn
djua
djue
djuj
djul
djum
djur
djvd
djvp
djyi
djzx
dk's
dkah
dkar
dkch
dkdu
dkeu
dkfl
dkfz
dkhc
dkhe
dkim
dkio
dkit
dkjp
dkkp
dklf
dklg
dklz
dkmy
dknf
dkon
dkpi
dkps
dkrz
dksc
dktc
dktd
dkvb
dkve
dkvo
dkwr
dl'd
dl's
dlab
dlag
dlai
dlas
dlbd
dlbl
dlcd
dlci
dldt
dled
dlee
dleg
dleh
dlem
dlen
dler
dlew
dlfi
dlfp
dlga
dlgg
dlgl
dlgm
dlgu
dlhf
dlhv
dlib
dlig
dlim
dlin
dlis
dliu
dliw
dllc
dlld
dlln
dllr
dlls
dlma
dlmh
dlmk
dlne
dlnk
dloa
dlob
dloc
dlod
dlof
dlog
dloh
dlok
dlom
dlon
dlos
dlot
dlou
dlov
dlow
dlpb
dlpc
dlpi
dlpo
dlpx
dlrs
dlsa
dlsc
dlsf
dlsn
dlsp
dlsq
dlss
dlst
dlth
dltt
dlva
dlvd
dlve
dlvf
dlvg
dlvo
dlyd
dm's
dmac
dmae
dmag
dmaj
dmak
dmam
dman
dmap
dmar
dmas
dmat
dmax
dmbg
dmbk
dmbw
dmca
dmcc
dmcg
dmcs
dmdb
dmdc
dmdi
dmds
dmea
dmei
dmer
dmfi
dmge
dmgk
dmgr
dmic
dmii
dmin
dmio
dmis
dmit
dmjb
dmjd
dmjs
dmlb
dmls
dmmv
dmng
dmnh
dmoc
dmog
dmoj
dmon
dmoq
dmox
dmpc
dmpe
dmpf
dmpi
dmpl
dmps
dmqs
dmrn
dmrt
dmsd
dmsg
dmsj
dmso
dmsp
dmtd
dmtf
dmts
dmua
dmuo
dmut
dmvn
dmvr
dmzs
dn't
dnaR
dnaa
dnab
dnae
dnah
dnak
dnal
dnap
dnar
dnas
dnaw
dnbf
dnbr
dnbu
dncb
dncd
dncp
dndi
dndn
dndq
dndx
dneb
dnef
dneg
dnel
dnem
dneo
dnep
dner
dnes
dnet
dnev
dnew
dnex
dnfc
dnfj
dnfv
dnhr
dnhs
dniL
dnib
dnif
dnih
dnik
dnil
dnim
dnis
dniw
dnix
dnjp
dnjt
dnke
dnks
dnlu
dnmc
dnmx
dnng
dnny
dnob
dnof
dnop
dnot
dnoy
dnpc
dnqs
dnsa
dnsb
dnsl
dnss
dnuL
dnuf
dnul
dnvk
dnyl
do's
do't
doab
doak
doal
doan
doao
doas
doat
doba
dobb
dobe
dobj
dobs
doby
docc
docd
doce
doch
dock
docm
doco
docq
docs
docu
docw
doda
dodd
dode
dodi
dodo
dods
dodu
dody
doed
doee
doef
doeg
doei
doej
doek
doel
doen
doer
does
doet
doeu
doff
dofw
dofy
doge
dogg
dogh
dogm
dogs
dogu
dogy
doha
dohc
dohi
dohk
dohl
dohm
doho
dohs
doig
doim
doin
doio
dois
doit
doji
dojo
dokb
doke
doki
dokj
dokm
doko
doku
doky
dola
dolb
dolc
dold
dole
dolf
doli
dolj
doll
dolp
dols
dolt
dolu
doma
domb
dome
domf
domi
domn
domo
doms
domy
dona
donb
donc
dond
done
dong
donh
doni
donj
donk
donl
donm
donn
dono
donp
donq
donr
dons
dont
donw
dony
donz
doob
dood
doof
doog
dooh
dook
dool
doom
doon
dooo
doop
door
doos
doot
doow
dopa
dope
dopo
dopr
dops
dopt
dopy
doql
dora
dord
dore
dorf
dori
dork
dorl
dorm
dorn
doro
dorp
dorr
dors
dort
dory
dosa
dosc
dose
dosh
dosi
dosk
doso
doss
dost
dosu
dosx
dosy
dota
dotc
dote
doth
doti
dotj
doto
dotp
dotr
dots
dott
dotv
dotw
doty
doua
doub
douc
doud
doue
doug
doum
doup
douq
dour
dous
dout
doux
dova
dove
dowa
dowd
dowe
dowf
dowk
dowl
dowm
down
dowp
dowr
dows
doxa
doxn
doxy
doyw
doze
dozy
dozz
dp's
dpVG
dpac
dpal
dpas
dpbs
dpbx
dpca
dpcb
dpcc
dpce
dpci
dpcm
dpcr
dpcs
dpcx
dpda
dpdk
dpdt
dpdx
dpfo
dpgp
dphi
dpic
dpie
dpix
dpiy
dpjd
dpje
dpkg
dpld
dpma
dpmc
dpmd
dpmi
dpmo
dpmp
dpms
dpmt
dpns
dpok
dpon
dpow
dppd
dppf
dppg
dpph
dppi
dpqx
dprk
dpro
dprs
dprt
dpsc
dpsi
dpsk
dpsl
dptg
dpth
dpto
dptr
dpuc
dpud
dpwb
dpwe
dpwt
dpxd
dpxj
dpys
dq'x
dqav
dqbb
dqbz
dqdb
dqed
dqfl
dqha
dqih
dqjv
dqjy
dqla
dqmq
dqnj
dqou
dqpc
dqrs
dqud
dqum
dqxp
dqzu
dr'l
dr's
drab
drac
drad
drag
drah
drak
dral
dram
dran
drao
drap
dras
drat
draw
drax
dray
draz
drbi
drbk
drca
drch
drcs
drda
drdb
drdo
drdr
drdx
drdy
drea
drec
dred
dree
dreg
dreh
drei
drek
drel
drem
dren
dreo
dreq
dres
dret
drev
drew
drgn
drgs
drgt
drgx
drhg
drhj
drhm
drhs
drib
drie
drig
dril
drin
drip
dris
drit
driv
drjm
drkj
drlc
drli
drmd
drmo
drms
drno
droc
drof
drol
drom
droo
drop
dror
dros
drou
drow
droz
drpc
drpd
drqe
drqn
drrb
drsc
drsi
drst
drtg
drtq
drts
druH
druK
drub
druc
drud
drue
drug
druh
druk
drum
drun
druq
drut
drva
drve
drvh
drvi
drvn
drvr
drvs
drwx
drxr
dryB
dryb
drye
drys
dryv
dryw
ds's
dsaa
dsab
dsac
dsai
dsap
dsas
dsat
dsav
dsaz
dsbc
dsbe
dsbi
dscc
dscf
dsch
dscl
dscn
dsco
dscs
dsdd
dsde
dsdi
dsdl
dsdm
dsdo
dsds
dsdx
dsea
dsee
dseg
dsep
dseq
dset
dsew
dsfs
dsgi
dsgm
dsgn
dsha
dshd
dshk
dshm
dshp
dshs
dsid
dsif
dsil
dsin
dsir
dsis
dsjs
dska
dsks
dsku
dslc
dslj
dsmc
dsmd
dsmt
dsmv
dsna
dsnc
dsnv
dsny
dsom
dsos
dsou
dspb
dspe
dspi
dspl
dspo
dsps
dsqa
dsqb
dsqi
dsql
dsra
dsrc
dsrd
dsre
dsri
dsrm
dsrp
dsrq
dsrs
dssa
dssd
dssf
dssi
dsso
dssv
dstc
dstd
dsth
dstl
dstn
dsto
dstr
dsts
dstx
dsty
dsub
dsum
dsun
dsus
dsvr
dsvs
dswa
dswf
dswt
dsym
dsys
dsyu
dtMF
dtaa
dtag
dtal
dtam
dtan
dtas
dtcb
dtcc
dtcl
dtcs
dtdh
dtds
dted
dtek
dtft
dtge
dtgo
dtha
dthn
dtho
dtic
dtix
dtjn
dtkd
dtlc
dtlm
dtmb
dtmc
dtmf
dtmg
dtmp
dtmr
dtmx
dtnd
dtng
dtnh
dtoa
dtob
dtof
dtog
dtol
dtop
dtor
dtos
dtox
dtpg
dtpp
dtqp
dtrc
dtrd
dtrf
dtri
dtrj
dtrn
dtro
dtrt
dtry
dtsa
dtsc
dtsi
dtso
dtsp
dtss
dtst
dtte
dtth
dttm
dtts
dtty
dtua
dtup
dtvl
dtvm
dtvs
dtwt
du's
du/s
duaS
duab
duad
dual
duan
duap
duar
duas
duat
duba
dubb
dube
dubi
dubo
dubs
dubu
dubw
duby
duca
duce
duch
duci
duck
duco
ducs
duct
duda
dude
dudl
dudo
duds
dudu
dudy
dueb
dued
duee
duef
duel
duen
duep
duer
dues
duet
duey
dufe
duff
dufi
dufk
duft
duga
dugc
dugo
dugs
duha
duhe
duhh
duhr
duht
duim
duis
duit
duka
duke
duks
duky
dula
dulj
dull
dult
dulu
duly
dulz
duma
dumb
dumc
dumi
dumm
dumn
dump
dumy
duna
dunc
dune
dunf
dung
dunk
dunn
duno
duns
dunt
dunx
duny
duol
duos
dupa
dupc
dupe
dupf
dupm
dups
duqq
dura
durc
dure
durf
durg
duri
durk
durm
durn
duro
durr
dury
dusa
duse
dusg
dush
dusi
dusk
dusq
dust
duta
dutp
duts
dutt
dutw
duty
duul
duva
duve
duvm
duwe
duwm
duwp
duye
duzo
dv's
dval
dvco
dvet
dvew
dvfs
dvgr
dvgt
dvif
dvih
dvim
dvin
dvip
dvis
dvkt
dvlB
dvlb
dvlc
dvlk
dvlt
dvma
dvmd
dvme
dvmp
dvms
dvop
dvpn
dvpt
dvqh
dvqp
dvri
dvrp
dvrs
dvsg
dvsi
dvss
dvtd
dvva
dvwr
dwab
dwan
dwas
dwbj
dwbv
dwdp
dwdx
dweb
dwel
dwex
dwfa
dwfs
dwgs
dwhl
dwim
dwin
dwjj
dwjm
dwjq
dwjz
dwlf
dwma
dwoc
dwoh
dwon
dwoo
dwpf
dwrd
dwrg
dwrk
dwso
dwtk
dwtv
dwuc
dwuw
dwwf
dwwx
dwzv
dx's
dxCI
dxac
dxal
dxbm
dxcc
dxdp
dxdt
dxdy
dxer
dxhb
dxld
dxma
dxmc
dxme
dxmj
dxml
dxpc
dxpt
dxrn
dxsw
dxtn
dxue
dxwd
dxwm
dxyl
dy'd
dyad
dyak
dyal
dyan
dyas
dyba
dybd
dybe
dyce
dyck
dycp
dydd
dydt
dydx
dyec
dyed
dyer
dyes
dyfl
dyha
dyin
dyjo
dyke
dylp
dymo
dyna
dyne
dynh
dyno
dynt
dyoB
dyob
dyon
dyor
dypd
dyra
dyre
dytc
dytt
dyun
dyuv
dz's
dzdt
dzeb
dzfd
dzfr
dzfz
dzgk
dzik
dzil
dzjl
dzjy
dzkl
dzle
dzog
dzou
dzrj
dzro
dztp
dzui
dzus
dzuy
dzwa
dzwg
dzxm
dzzr
e'aa
e'en
e'eq
e'er
e'my
e'pp
e're
e'to
e-es
e2fs
eDOS
eINN
eNBc
eNFS
eNTP
eOjm
eVil
eXgc
ea's
eaaa
eaab
eaad
eaae
eaaf
eaaj
eaal
eaas
eaat
eabc
eabd
eabf
eabt
eabu
eaca
eacb
eacg
each
eaci
eacj
eack
eacm
eaco
eada
eadb
eadd
eade
eadf
eadi
eadj
eadl
eads
eadv
eady
eaec
eaed
eaeg
eaeo
eaeq
eaer
eaeu
eafa
eafd
eafe
eaff
eafn
eafp
eafr
eafs
eafu
eage
eagf
eagg
eagk
eago
eagv
eahk
eaia
eaic
eaie
eair
eaiu
eaja
eajn
eajt
eaju
eakg
ealc
eald
eale
eall
ealo
ealp
ealr
ealt
ealu
ealy
eama
eamf
eamg
eamm
eamr
eamy
eana
eanc
eand
eane
eang
eano
eany
eaoe
eaol
eaou
eapg
eapi
eapl
eapp
eaps
eapu
eaqo
eaqr
eaqt
earb
eard
eare
earf
earg
earl
earm
earn
earo
earp
earr
ears
eart
earv
easa
easc
ease
easg
easi
eask
easl
east
easu
easx
easy
eata
eate
eath
eatl
eats
eauc
eaue
eaug
eauh
eauu
eaux
eavb
eave
eavn
eavs
eawg
eaxb
eaxp
eaye
eazy
ebab
ebad
ebaf
ebag
ebal
ebar
ebat
ebaw
ebay
ebba
ebbb
ebbd
ebbe
ebbf
ebbs
ebca
ebcb
ebcd
ebcw
ebda
ebdf
ebeH
ebeb
ebed
ebee
ebeh
ebel
ebem
eben
eber
ebfd
ebff
ebfl
ebfr
ebgl
ebgs
ebib
ebig
ebij
ebin
eblc
eble
eblk
ebln
ebly
ebmh
ebmr
ebms
ebna
ebnf
ebob
ebod
eboe
ebol
ebon
ebop
ebor
ebow
ebox
eboy
ebpb
ebpl
ebps
ebpt
ebqu
ebra
ebrd
ebri
ebro
ebsd
ebsi
ebsl
ebtf
ebth
ebuR
ebub
ebuc
ebuf
ebug
ebuk
ebur
ebus
ebut
ebuy
ebvn
ebvu
ebwe
ebye
ebzi
ec's
ecac
ecad
ecaf
ecag
ecai
ecaj
ecal
ecam
ecan
ecao
ecap
ecar
ecas
ecat
ecav
ecbe
ecbi
ecbn
ecbr
ecbs
ecca
eccb
ecce
ecch
ecci
eccl
eccm
eccn
ecco
eccs
eccv
eccx
ecdc
ecdf
ecdr
ecds
ecea
ecec
ecee
ecel
ecen
ecer
eces
ecfa
ecfd
ecff
ecfg
ecfi
ecfp
ecfs
ecgo
ecgq
echa
eche
echh
echi
echl
echo
echp
echt
echz
ecid
ecij
ecil
ecim
ecin
ecip
ecir
ecis
eciv
ecke
ecki
eckl
ecku
eckx
ecla
eclb
eclc
eclx
ecma
ecmc
ecme
ecml
ecmm
ecmp
ecms
ecmu
ecne
ecno
ecnp
ecoa
ecog
ecok
ecol
ecom
econ
ecoo
ecop
ecor
ecos
ecov
ecow
ecpa
ecpt
ecpu
ecrc
ecrm
ecru
ecsa
ecsb
ecsc
ecse
ecsh
ecsi
ecss
ecst
ecsu
ecte
ecti
ectk
ectl
ecto
ecua
ecul
ecus
ecut
ecuz
ecvi
ecvt
ecwa
ecyl
eczf
ed's
edaD
edab
edac
edad
edaf
edag
edah
edai
edaj
edak
edam
edan
edar
edas
edat
edav
edaw
edax
eday
edbm
edbt
edbx
edcc
edcd
edco
edcr
edcs
edct
edda
eddd
edde
eddi
eddm
eddo
edds
eddu
eddy
edea
edec
edee
edef
edeh
edei
edek
edel
eden
eder
edes
edet
edey
edfa
edfc
edfd
edff
edfm
edgc
edge
edgh
edgs
edgy
edhs
edia
edib
edid
edie
edif
edih
edii
edik
edil
edim
edin
edio
edip
edir
edis
edit
ediv
ediw
edjo
edjs
edju
edkd
edlg
edlh
edln
edlw
edly
edme
edmi
edmm
edms
edmu
edmx
edna
ednd
edni
edno
edob
edoc
edog
edok
edom
edon
edor
edos
edot
edou
edqf
edql
edrc
edrd
edrk
edro
edry
edsi
edsp
edsr
edst
edta
edtv
eduJ
edub
educ
edue
eduh
eduj
edul
edun
edup
edur
edus
eduv
edvg
edvz
edwa
edxa
edyH
edyh
ee's
eead
eeaf
eeam
eean
eeap
eeat
eeba
eebd
eebf
eebi
eebo
eebr
eecc
eece
eecg
eech
eeci
eecl
eeco
eecs
eecv
eeda
eedd
eedi
eedq
eeee
eeef
eeei
eeek
eeel
eeep
eeet
eeeu
eefd
eeff
eefl
eefq
eegA
eega
eegl
eegs
eegt
eehb
eehh
eehp
eeht
eehu
eehv
eehw
eeia
eeid
eeif
eein
eeje
eejg
eeji
eejr
eeka
eeke
eekp
eela
eelf
eelg
eelm
eelr
eels
eely
eema
eems
eend
eenk
eenm
eens
eenv
eeny
eeoc
eeor
eepm
eerc
eerf
eeri
eero
eerp
eers
eert
eeru
eerx
eery
eerz
eesa
eesc
eese
eesh
eesn
eesq
eesy
eetc
eetd
eeti
eetu
eeuu
eeva
eeve
eevi
eevn
eevo
eewi
eeww
eeye
eeyo
eezr
ef'o
efaa
efac
efaf
efag
efah
efam
efan
efap
efaq
efar
efas
efat
efax
efbd
efbf
efbg
efbi
efbm
efbv
efcc
efco
efcr
efcs
efdc
efdd
efdf
efeb
efef
efeg
efer
efes
effb
effc
effd
effe
efff
effi
effo
effs
effv
efgh
efgq
efhd
efhl
efia
efib
efic
efid
efif
efig
efik
efil
efim
efis
efit
efiw
efjn
efkl
efkr
eflg
efln
eflt
efmh
efmn
efmt
efnc
efoh
efoo
efop
efoq
efor
efos
efox
efpc
efph
efps
efpy
efqh
efqi
efqv
efra
efri
efrm
efrt
efru
efsb
efsc
efsg
efsh
efss
efta
eftf
efto
eftp
efts
eftw
efua
efud
efuf
eful
efun
efur
efvs
efwe
egac
egad
egag
egal
egam
egan
egao
egap
egar
egas
egat
egaw
egay
egba
egbo
egbt
egcc
egcd
egcn
egct
egda
egdb
egde
egdl
egdn
egdr
egea
egeb
egee
egeg
egel
egen
eger
eget
egfc
egfd
egfj
egfo
eggc
egge
eggk
eggl
eggo
eggs
eggv
eggy
eght
egia
egid
egil
egio
egiq
egis
egjc
egjd
egje
egjf
egjt
egli
eglo
egly
egma
egmb
egmn
egne
egnu
egnv
egoD
egod
egof
egol
egon
egoo
egor
egos
egot
egpc
egqe
egre
egri
egrt
egru
egse
egss
egtf
egth
egtn
egtt
eguh
eguk
egul
egun
egur
eguu
egve
egvl
egxa
egye
egzl
egzn
egzp
ehab
ehad
ehai
ehak
eham
ehaq
ehas
ehbj
ehbt
ehca
ehcd
ehdb
ehec
ehee
eheh
ehei
ehem
eheo
ehep
eher
ehet
eheu
ehey
ehfd
ehfl
ehfm
ehfp
ehft
ehfv
ehgl
ehhh
ehig
ehir
ehis
ehit
ehiv
ehje
ehle
ehlo
ehme
ehmm
ehms
ehnm
ehno
ehoa
ehol
ehoo
ehop
ehot
ehow
ehpm
ehqo
ehra
ehrd
ehre
ehrs
ehsn
ehss
ehts
ehud
ehug
ehuh
ehup
ehvb
ei'd
ei'm
ei's
ei'z
eiad
eiag
eias
eiba
eibe
eibl
eibm
eibw
eicc
eice
eich
eick
eicn
eico
eict
eida
eidd
eide
eidj
eids
eidt
eiea
eieb
eied
eiei
eien
eies
eifa
eiff
eifg
eifi
eifp
eift
eiga
eigg
eigi
eign
eigo
eigv
eihd
eihn
eihq
eiin
eiis
eija
eijb
eiji
eijk
eijr
eijs
eika
eike
eikf
eikh
eiki
eiko
eila
eild
eile
eilj
eils
eilu
eimd
eimi
eiml
eimq
eimv
eind
eine
eing
eini
eink
einn
eino
einp
eins
eint
eioa
eioc
eioj
eios
eipe
eips
eiqa
eiqs
eiqt
eirE
eira
eire
eirh
eirl
eirn
eirp
eisa
eisb
eisn
eisr
eiss
eist
eita
eitc
eith
eitj
eits
eiud
eivi
eivp
eiwk
eixe
eixv
eiyo
eiyu
eizo
ejaa
ejah
ejam
ejan
ejap
ejaq
ejay
ejaz
ejbb
ejcp
ejed
ejee
ejem
ejen
ejes
ejet
ejev
ejfx
ejge
ejgf
ejha
ejid
ejim
ejip
ejjc
ejjd
ejjg
ejjo
ejjy
ejlb
ejld
ejlf
ejlh
ejlm
ejlz
ejmp
ejnt
ejob
ejoe
ejon
ejoo
ejpa
ejpj
ejqh
ejsb
ejtb
ejvc
ejvd
ejvp
ejyz
ek's
ekaJ
ekab
ekac
ekaf
ekai
ekaj
ekal
ekam
ekan
ekar
ekas
ekat
ekau
ekaw
ekay
ekba
ekcf
ekco
ekdh
eked
ekeh
eken
ekep
ekeq
eker
ekes
eket
ekeu
ekey
ekfk
ekfp
ekfu
ekgo
ekgu
ekgx
ekho
ekib
ekid
ekie
ekih
ekil
ekim
ekip
ekit
ekjj
ekjo
ekjv
ekka
ekki
ekkn
ekky
eklf
ekly
ekma
ekmi
ekms
ekoc
ekoi
ekoj
ekon
ekop
ekow
ekoy
ekpm
ekpq
ekrd
ekrk
ekrl
ekro
eksf
eksi
eksn
eksq
eksu
ektf
ekth
ektp
ekuL
ekud
ekui
ekuj
ekul
ekup
ekus
ekuv
ekvm
ekvt
ekwa
ekwh
ekxi
ekyD
ekyd
el's
elaY
elab
elad
elag
elah
elai
elak
elam
elan
elap
elar
elas
elat
elav
elaw
elay
elba
elbe
elbi
elbm
elby
elca
elcb
elcg
elci
elcn
elco
elcs
elct
elda
eldc
elde
eldi
eldo
eldp
elds
elec
eled
elee
elef
eleg
elei
elek
elem
elen
eleo
eles
elet
elev
elex
eley
elfi
elfp
elfs
elfu
elga
elgd
elgo
elgv
elhi
elho
eliN
elia
elib
elic
elie
elif
elig
elii
elij
elik
elim
elin
elio
elip
elis
elit
eliv
eliw
elix
eliz
eljo
elka
elke
elkk
elko
elks
elku
ella
elle
elli
ello
ellq
ells
elly
elma
elmc
elmd
elmf
elmi
elmo
elmq
elms
elmv
elmy
elna
elne
elng
elni
elnk
elns
eloC
elob
eloc
elod
elof
elog
eloh
eloi
elok
elom
elon
elop
elor
elos
elot
elow
eloy
elpg
elpp
elpq
elpr
elqu
elre
elsa
elsc
else
elsi
elsj
elsk
elso
elst
elsy
elta
eltc
elte
elti
elts
elul
elum
elur
elus
eluy
elva
elve
elvi
elvy
elwe
elxa
elxr
elxs
elyK
elyL
elyP
elya
elye
elyk
elyl
elyn
elyp
elys
elza
elze
em's
em'u
emab
emac
emad
emaf
emag
emah
emai
emaj
emal
eman
emap
emas
emat
emav
emax
emay
emba
embd
embe
embi
embl
embm
embo
embq
embr
embu
emby
emca
emcb
emcc
emce
emcf
emco
emcs
emde
emdh
emds
emea
emed
emee
emem
emen
emep
emeq
emer
emes
emeu
emex
emfs
emgs
emgt
emha
emht
emhu
emia
emib
emid
emif
emig
emii
emik
emil
emim
emin
emir
emis
emit
emke
emkt
emkv
emll
emlm
emma
emmc
emme
emmh
emmi
emmk
emmo
emmp
emms
emmy
emna
emoL
emoR
emoc
emod
emoh
emol
emom
emon
emor
emos
emot
empa
empb
empc
empf
emph
empi
empl
empo
empr
emps
empt
empy
emqu
emqv
emrb
emrc
emre
emrg
emri
emro
emrs
emru
emsa
emsc
emse
emsg
emsi
emsl
emsn
emso
emsp
emsr
emss
emsy
emti
emts
emuf
emul
emus
emvc
emve
emvh
emvi
emwc
emwn
emwp
emws
emyd
emys
emyw
emzl
en's
en't
en-c
enaD
enaJ
enaK
enab
enac
enad
enag
enai
enaj
enak
enal
enam
enan
enao
enap
enaq
enar
enas
enav
enaw
enbg
ence
encg
ench
enck
encl
enco
encr
encs
ency
enda
endc
ende
endh
endl
endm
endo
endp
endq
endr
ends
endu
endv
endy
eneR
enea
ened
enee
eneg
enel
eneo
ener
enes
enet
enew
enex
eney
enfa
enfi
enfj
enfm
enfo
enfp
enfs
enga
engb
engc
enge
engf
engg
engh
engi
engj
engl
engn
engp
engr
engs
engu
enhd
enhi
enic
enid
enif
enil
enim
enin
enip
eniq
enis
enit
eniv
eniw
enix
enja
enji
enjn
enjt
enka
enke
enki
enku
enkw
enky
enle
enlf
enlj
enlo
enlu
enly
enmd
enmq
enmu
ennA
enna
enne
ennh
enni
enno
enns
ennu
enob
enoc
enod
enog
enoh
enok
enol
enon
enop
enos
enot
enov
enow
enoz
enpc
enpl
enqp
enqw
enre
enrg
enri
enru
enry
ensa
ensb
ensc
ensd
ense
ensl
ensm
enso
ensr
enss
enst
ente
entg
enth
enti
entj
entk
entm
ento
entp
entr
ents
entu
enty
enuJ
enud
enuf
enuj
enum
enun
enup
enur
enut
envP
envc
enve
envh
envi
envm
envp
envr
envt
envy
enws
enxt
enya
enyd
enye
enyo
enyu
enyx
enza
enzo
eo's
eoan
eobb
eobc
eobd
eobi
eobj
eobk
eobl
eobo
eobp
eobs
eocc
eocp
eodo
eodt
eoeb
eoes
eofc
eoff
eofr
eoft
eofw
eofx
eofy
eogc
eogg
eogh
eogm
eogq
eogr
eogs
eohb
eoho
eohs
eoin
eojh
eoka
eola
eold
eole
eolf
eoln
eolp
eols
eone
eons
eonu
eooh
eope
eopf
eopj
eoqs
eoqv
eora
eorb
eork
eorl
eorp
eors
eosc
eosd
eosh
eosp
eosq
eoss
eost
eotb
eotc
eotl
eotp
eots
eotw
eouk
eour
eous
eout
eovf
eovj
eovo
eown
eoyo
ep's
epab
epac
epag
epan
epar
epas
epat
epaw
epbh
epbs
epca
epcc
epcd
epci
epcr
epdf
epdi
epdm
epdp
epds
epec
epee
epel
epen
epeq
eper
epex
epey
epfl
epgg
epha
epia
epic
epid
epie
epig
epil
epip
epir
epis
epiu
epiw
epix
epjc
epjd
epkc
eple
eplf
epls
eply
epmd
epng
epnk
epnm
epoc
epod
epoh
epol
epop
epor
epos
eppa
eppd
eppi
eppp
epps
eppu
eppy
epqs
eprb
epre
epri
epro
eprp
epsd
epsf
epsg
epsi
epsl
epsm
epso
epsp
epsr
epsv
epsx
epsy
epta
epth
eptr
eptt
epub
epud
epuf
epup
eput
epuv
epvb
epvf
epvp
epvt
epvu
epwd
epxy
epyt
epyx
eq's
eqaj
eqbm
eqcd
eqci
eqeo
eqfn
eqic
eqii
eqkB
eqme
eqop
eqpt
eqqi
eqrm
eqsl
eqtx
equa
eque
equi
equr
equs
eqvi
eqyy
er's
erab
erac
erad
eraf
erah
eral
eram
eran
erao
erap
erar
eras
erat
erau
eraw
eray
erba
erbe
erbi
erby
erca
ercc
ercd
erce
erck
ercm
erco
ercv
erda
erde
erdf
erdo
erds
erdy
ered
eree
eref
ereg
ereh
erek
erem
eren
ereq
eres
eret
erev
erew
erex
erez
erfc
erfi
erfm
erga
erge
ergh
ergj
ergo
ergs
erhc
erhd
erhs
erhx
eriE
eria
eric
erid
erie
erif
erig
erih
erik
erim
erin
erip
eriq
eris
erit
eriw
erix
erja
erjb
erki
erkl
erks
erle
erli
erly
erma
ermc
ermm
ermo
ermp
erms
erna
erne
erni
ernk
erno
ernq
erns
erny
erob
eroc
erof
erog
eroi
erol
erom
eron
erop
eror
eros
erot
erow
eroy
erpe
erql
erra
errc
erre
errg
errm
errn
erro
errp
errr
errs
erse
ersh
erss
erst
erta
erth
ertl
ertp
erts
erty
ertz
eruc
eruj
erul
erun
erup
erus
eruv
erve
ervi
ervk
erxz
eryg
eryk
eryn
eryp
erys
eryx
erzo
es's
esab
esac
esae
esaf
esah
esal
esam
esan
esar
esas
esat
esau
esav
esay
esbe
esca
escb
escc
escd
esce
escf
esch
esci
esco
escp
escr
escs
esda
esdc
esde
esdg
esdi
esds
esdt
esea
esec
esed
esee
eseg
esek
esel
esen
esep
eses
eset
esex
esfh
esfj
esfp
esha
eshe
eshi
eshu
esiL
esia
esic
esie
esif
esig
esii
esil
esim
esin
esio
esir
esis
esit
esiu
esiv
esiw
esix
eska
eski
eskk
eskl
esko
esky
esla
esle
esli
esma
esmc
esmd
esme
esmi
esmr
esmt
esne
esng
esni
esns
esoB
esoJ
esoR
esob
esoc
esod
esoh
esoj
esol
eson
esop
esor
esos
esot
esox
espa
espe
espf
espi
espn
espr
esps
espy
esql
esqr
esra
esrc
esrd
esrf
esri
esrj
esry
essa
esse
essg
essi
essl
esso
essq
essr
essx
essy
esta
estd
este
esth
esti
estj
esto
estp
estr
ests
estx
esty
esua
esub
esuf
esug
esuk
esum
esun
esur
esus
esvk
esvm
esvx
esws
esys
eszc
eszp
et's
etaK
etaN
etab
etac
etad
etae
etaf
etag
etah
etai
etak
etal
etam
etan
etao
etap
etar
etas
etat
etbh
etbr
etca
etch
etcl
etcp
etcs
etcv
etdl
eteP
etea
etec
etee
etef
etek
etel
etem
eten
etep
eteq
eter
etes
etet
etex
etfa
etfe
etfm
etgz
etha
ethc
ethe
eths
ethu
ethx
ethy
ethz
etib
etic
etik
etim
etin
etip
etir
etis
etke
etkr
etla
etme
etms
etna
etne
etni
etoc
etod
etog
etoh
etoi
etom
eton
etoo
etop
etor
etos
etot
etov
etpn
etps
etpu
etqu
etra
etre
etri
etrw
etry
etsa
etsi
etsp
etsu
etta
ette
etti
ettm
ettu
etty
etua
etuc
etui
etuj
etuk
etul
etum
etup
etwa
etwg
etwo
etwv
etxu
etyb
etyc
etym
etzk
etzl
euaL
eual
euan
euap
euas
euax
eubc
eubj
eucc
euch
eucl
euco
eucs
eudy
eueb
euee
euer
euex
eufa
eufb
eufm
eufo
euga
euge
eugg
eugh
euid
euit
eula
eulb
eulc
eulf
eulg
eumc
eune
eung
eunh
euni
euod
euox
eupd
eupm
eurb
eure
eurl
eurm
euro
eurt
eusa
eusb
euse
eusf
eusg
eush
eusi
eusm
euss
eutc
euth
euug
euuj
euul
euva
euve
euvi
euvm
euvv
euwe
euyr
ev'I
ev'i
ev'n
ev's
ev8o
evaD
evaa
evac
evad
evae
evaf
evag
evah
evai
eval
evan
evap
evar
evas
evat
evaw
evax
evbd
evco
evdf
evdh
evea
evec
evee
evel
evem
even
ever
eves
evet
evev
evey
evga
evge
evgn
evia
evic
evid
evie
evif
evig
evih
evij
evil
evin
evip
eviw
evjl
evjs
evlz
evms
evnt
evoJ
evoc
evod
evoe
evoh
evoj
evol
evom
evon
evor
evow
evoy
evps
evro
evrx
evry
evtc
evti
evtl
evvy
evyn
ew's
ewag
ewai
ewal
ewam
ewan
ewar
ewas
ewat
eway
ewbr
ewcb
ewdl
eweb
ewee
ewen
ewer
ewes
ewho
ewhy
ewig
ewin
ewir
ewis
ewit
ewjs
ewnt
ewoH
ewoL
ewoR
ewoh
ewoi
ewok
ewol
ewor
ewos
ewow
ewpo
ewpt
ewpv
ewrt
ewry
ewsd
ewtf
ewwt
ewww
ewyk
ex's
ex'x
exEX
exaa
exac
exad
exam
exar
exby
exca
exce
exch
excl
exco
excp
excr
exdm
exec
exed
exei
exel
exer
exes
exhd
exhr
exim
exin
exis
exit
exiy
exjt
exmh
exmt
exmy
exnc
exoc
exon
exor
exos
expb
expc
expd
expe
expi
expl
expm
expn
expo
expr
exps
expt
expv
expx
expy
exrc
exrx
exsa
exse
exsu
exta
extb
extc
exte
extg
extl
extn
extp
extr
exts
extv
exua
exud
exug
exul
exum
exus
exvz
exxx
ey'd
eyad
eyah
eyal
eyar
eyas
eyay
eyck
eyde
eyea
eyed
eyee
eyeh
eyen
eyep
eyer
eyes
eyet
eyey
eyfa
eyfi
eyho
eyjn
eykS
eyks
eyle
eymb
eyne
eyoh
eyol
eyot
eyou
eypo
eyrF
eyra
eyre
eyrf
eyry
eysd
eyss
eyup
eyxh
eyyl
eyyy
ez's
ezab
ezad
ezaf
ezag
ezah
ezal
ezam
ezap
ezar
ezay
ezba
ezcd
ezek
ezel
ezem
ezen
ezer
ezez
ezhu
ezik
ezio
ezis
ezkl
eznh
ezod
ezoo
ezor
ezpi
ezra
ezri
ezxu
ezyo
f'ap
f'ax
f'ed
f'ee
f'gb
f'ij
f-HP
f-ed
f-hk
f-hp
fBCS
fBDL
fBMB
fBMD
fBMG
fBMX
fBPt
fBUu
fBac
fBar
fBas
fBat
fBbc
fBbg
fBbj
fBbs
fBcb
fBcc
fBcd
fBce
fBcp
fBcr
fBcu
fBcv
fBdb
fBdc
fBdd
fBdf
fBdn
fBdo
fBdu
fBed
fBex
fBfb
fBfd
fBff
fBfg
fBfp
fBfs
fBgp
fBgt
fBid
fBie
fBif
fBin
fBip
fBis
fBjn
fBkb
fBko
fBld
fBle
fBlf
fBli
fBln
fBlo
fBlp
fBls
fBma
fBme
fBmp
fBms
fBmt
fBmv
fBnd
fBnl
fBnm
fBno
fBod
fBon
fBpc
fBpg
fBpi
fBpp
fBpr
fBps
fBrc
fBre
fBrm
fBsa
fBsc
fBsd
fBse
fBsg
fBsh
fBsm
fBso
fBsr
fBst
fBsu
fBsv
fBte
fBti
fBtm
fBtr
fBue
fBug
fBul
fBus
fBvd
fBvi
fBvs
fBvx
fBwc
fBxd
fBxt
fBxy
fByn
fByp
fBzs
fESn
fEdZ
fGyW
fI-e
fICC
fICc
fIDG
fING
fINN
fIOK
fIRe
fITV
fITo
fIad
fIas
fIcc
fIdp
fIds
fIex
fIfd
fIfr
fIhh
fIif
fIii
fIin
fImr
fInc
fInn
fIno
fIon
fIor
fIpa
fIqm
fIre
fIst
fItp
fIts
fIvi
fIvv
fIxx
fIxy
fKNc
fLGP
fLPS
fLac
fLar
fLas
fLat
fLbc
fLbg
fLbj
fLcb
fLcc
fLcd
fLcp
fLcu
fLcv
fLdc
fLdd
fLdf
fLdn
fLdo
fLdp
fLdt
fLdu
fLed
fLex
fLfb
fLfd
fLfg
fLfi
fLfp
fLfs
fLgt
fLid
fLie
fLif
fLip
fLis
fLjn
fLkb
fLld
fLle
fLln
fLlo
fLlp
fLls
fLmc
fLmt
fLmv
fLnl
fLnm
fLno
fLod
fLog
fLon
fLpg
fLpp
fLpr
fLps
fLrc
fLre
fLrm
fLsa
fLsd
fLsh
fLsm
fLsr
fLst
fLsu
fLsv
fLtm
fLtr
fLul
fLva
fLvc
fLvi
fLvx
fLwc
fLxd
fLxt
fLxy
fLyn
fLyp
fLzs
fP's
fPRE
fPed
fR's
fR'u
fRck
fRed
fRes
fZPc
fa's
faaa
faac
faad
faaf
faai
faan
faas
faat
faba
fabc
fabd
fabe
fabf
fabi
fabo
fabs
faca
face
fach
faci
fack
facl
facm
faco
facs
fact
facv
facy
fadb
fadd
fade
fadi
fadj
fado
fadr
fads
fady
fadz
faed
faef
faeh
fael
faes
faez
fafa
fafb
fafd
faff
fafm
fafs
fage
fagg
fagp
fags
fahd
fahl
fahn
fahr
fahs
fahy
fahz
faic
faid
fail
faim
fain
faiq
fair
fais
fait
faix
faiz
fajb
fajo
fajr
fajw
fake
fakt
faky
falO
fala
falb
falc
fale
fali
falk
fall
faln
falo
fals
falt
falx
fama
famc
famd
fame
famf
fami
famm
famo
famr
famu
fana
fand
fane
fang
fani
fanl
fann
fano
fans
fant
fanu
fany
fanz
faol
faon
faou
fape
fapi
fapq
fapu
faqc
faqe
faqg
faql
faqp
faqs
faqu
fara
farb
farc
fard
fare
farg
fari
fark
farl
farm
farn
faro
farp
farr
fars
fart
fasa
fasb
fasc
fasd
fase
fash
fasl
faso
fasp
fass
fast
fasu
fasz
fata
fate
fath
fatn
fato
fatr
fats
fatt
fatu
fatw
faui
faul
faun
faus
faut
faux
fava
fave
favn
favo
fawd
fawe
fawn
faxa
faxb
faxd
faxe
faxp
faxs
faxt
faxx
faye
fays
faze
fazz
fb's
fbac
fbad
fbaf
fbaq
fbas
fbbc
fbbd
fbbf
fbbv
fbcb
fbcv
fbdd
fbfa
fbfc
fbfd
fbff
fbfh
fbgk
fbhe
fbhj
fbhr
fbii
fbin
fbio
fbip
fbis
fbkl
fblh
fblk
fbmn
fbmo
fbna
fbnb
fbnc
fbne
fbof
fbop
fbor
fbos
fbox
fbpf
fbpp
fbpq
fbps
fbqy
fbso
fbsw
fbsz
fbtx
fbuf
fbug
fbyt
fbzr
fcab
fcap
fcar
fcat
fcba
fcbf
fcbs
fcca
fccc
fccl
fccm
fccn
fcer
fces
fcfc
fcfe
fcff
fcfr
fcfs
fcft
fchc
fchs
fcia
fcic
fcig
fcii
fcin
fcit
fcjt
fclr
fcmc
fcmd
fcmp
fcmr
fcms
fcnb
fcnl
fcnn
fcnr
fcnt
fcnz
fcoj
fcom
fcon
fcor
fcos
fcpa
fcps
fcpt
fcra
fcre
fcrf
fcrh
fcrt
fcsa
fcsc
fcsi
fcsl
fcst
fctn
fctr
fcts
fctx
fcty
fcun
fcur
fcut
fcva
fcvt
fcwe
fcws
fd's
fd2p
fdab
fdal
fdap
fdav
fday
fdbt
fdca
fdcc
fdcp
fdcq
fdcs
fdda
fddi
fddn
fdea
fdec
fdes
fdet
fdev
fdfa
fdfc
fdfd
fdfe
fdff
fdfm
fdgl
fdhd
fdic
fdin
fdir
fdis
fdjm
fdle
fdlq
fdma
fdmi
fdml
fdnh
fdnl
fdny
fdot
fdpd
fdpi
fdqn
fdrc
fdrs
fdsk
fdsl
fdsw
fdte
fdtu
fdub
fdvp
fdwg
feIt
feab
fead
feaf
feak
feal
fear
feat
feau
feba
febc
febd
febf
febi
febr
feca
fece
fecf
feck
fecm
fecn
fect
fecv
feda
fedc
fede
fedf
fedn
feds
feeb
feed
feee
feef
feel
feep
feer
fees
feet
fefc
fefd
fefe
feff
fefy
fega
fegf
fegs
fegt
fehb
fehc
fehl
fehn
fehr
feif
feig
feil
fein
feir
feis
feit
feix
feka
feke
feki
fekt
fela
feld
fele
feli
felk
fell
felo
fels
felt
felv
fely
fema
femc
feme
femi
fems
fend
fene
feng
feni
fenk
fenn
fens
fent
feny
feod
feof
feoh
feps
fept
fera
ferc
ferd
fere
ferg
feri
ferk
ferm
fern
ferp
ferr
fers
fert
feru
fery
fesa
fesl
fess
fest
fesz
feta
fete
feto
fets
fett
fety
fetz
feud
feul
feur
feus
feve
fevs
fewi
fewk
fews
fexp
fext
feyr
feys
feza
fezc
fezl
ff's
ffab
ffae
ffaf
ffag
ffba
ffbb
ffbc
ffbd
ffbe
ffbf
ffca
ffcc
ffcf
ffco
ffdd
ffde
ffdf
ffdp
ffeJ
ffeN
ffed
ffee
ffef
ffej
ffen
fffc
fffd
fffe
ffff
fffh
fffp
ffhc
ffii
ffil
ffim
ffiu
ffix
fflg
ffls
fflw
fflx
ffmc
ffnf
ffoG
ffoH
ffob
ffod
ffog
ffoh
ffom
ffpa
ffpr
ffrr
ffsa
ffsb
ffsf
ffsh
ffsn
ffst
ffsw
fftd
fftn
ffts
ffub
ffuc
ffud
ffuh
ffum
ffup
ffur
ffut
ffvi
ffvu
ffwv
ffyb
ffys
fg's
fgan
fgcs
fgdc
fgen
fget
fgfn
fghg
fghi
fgic
fgir
fgis
fgjc
fgjd
fgje
fgjr
fglc
fgmp
fgmr
fgnp
fgoe
fgoh
fgsm
fgtp
fgts
fgxa
fgxn
fhda
fhde
fhdl
fheq
fher
fhho
fhin
fhiw
fhjv
fhlb
fhld
fhmy
fhng
fhof
fhom
fhpa
fhpc
fhps
fhsa
fhst
fhsu
fhte
fhtw
fhuv
fhvz
fhwa
fhwn
fhyu
fhze
fi'l
fi's
fiam
fiar
fias
fiat
fiax
fiaz
fiba
fibc
fibg
fibi
fibo
fibs
fica
ficc
fice
fich
fick
fico
fics
fict
fida
fidc
fide
fidf
fidi
fido
fids
fiec
fied
fiee
fief
fiel
fiem
fier
fies
fiet
fiez
fifa
fifd
fife
fifi
fifk
fifo
fifq
fift
figg
figi
figo
figs
fihe
fiif
fiip
fiis
fija
fije
fiji
fijl
fijm
fijn
fike
fila
fild
file
fili
filk
fill
film
filo
filp
fils
filt
fima
fime
fimi
fimo
fina
finb
finc
find
fine
finf
fing
fini
fink
finl
finn
fino
fins
fint
finz
fioc
fiol
fior
fios
fiot
fipe
fipj
fipp
fipq
fips
fipv
fipw
fiqh
fiqt
fira
firc
fire
firk
firl
firm
firn
firq
firr
firs
firt
fisa
fisc
fisd
fise
fish
fisi
fisk
fisl
fism
fiss
fist
fisv
fita
fitb
fite
fith
fiti
fitl
fitr
fits
fitt
fitz
fiva
fivb
five
fivi
fivr
fivs
fiwj
fixd
fixe
fixp
fixs
fixt
fixx
fiza
fize
fizi
fizz
fjar
fjaz
fjcc
fjch
fjed
fjfs
fjip
fjjc
fjjd
fjji
fjkx
fjms
fjuz
fjvo
fkac
fkam
fkap
fkbr
fkco
fkdn
fkey
fkip
fkjs
fkkg
fkla
fklh
fknb
fkqn
fkrb
fkti
fkts
fkve
fkyg
fl's
flab
flac
flad
flaf
flag
flah
flai
flak
flam
flan
flap
flat
flav
flaw
flax
flay
flba
flck
flcs
fldc
fldp
fldr
flds
fldz
flea
fled
flee
flem
flen
fles
flet
flev
flew
flex
fley
flfc
flgo
flgs
flhs
flib
flic
flid
flie
flig
flim
flin
flip
flir
flis
flit
flix
flkh
fllt
fllx
flly
flng
flnv
flob
floc
flod
floe
flog
floi
flom
flon
flop
flor
flot
flow
floy
flpl
flpy
flqd
flqj
flrm
flrp
flsa
flsc
flse
flsh
flss
flst
fltc
fltk
flub
flue
flug
fluo
flur
flus
flut
flux
flva
flye
flys
fm'f
fm's
fmag
fmaj
fman
fmap
fmas
fmat
fmav
fmax
fmaz
fmba
fmbi
fmbk
fmbs
fmcc
fmcg
fmch
fmcs
fmdl
fmea
fmel
fmfc
fmfr
fmgr
fmgs
fmgu
fmha
fmhv
fmia
fmin
fmiw
fmje
fmjp
fmla
fmlh
fmli
fmln
fmly
fmnh
fmnt
fmnu
fmod
fmol
fmpa
fmpc
fmph
fmpl
fmps
fmpy
fmrc
fmrs
fmsa
fmsb
fmsc
fmsf
fmsm
fmss
fmsy
fmta
fmtb
fmtc
fmti
fmts
fmtx
fmul
fmvs
fnac
fnai
fnal
fnam
fnan
fnar
fnat
fnbc
fnbl
fncc
fncd
fnci
fncl
fncs
fndg
fndp
fndr
fneb
fnet
fnfc
fnff
fngb
fnha
fnic
fnin
fnjq
fnjs
fnld
fnlf
fnma
fnmc
fnno
fnoc
fnoi
fnok
fnox
fnpm
fnpr
fnpu
fnpx
fnrg
fnrs
fnrv
fnsc
fnsf
fnsi
fnsn
fnsp
fnta
fnth
fnts
fntv
fnuc
fnum
fnut
fnvf
fnvq
fnvr
fnxy
foad
foae
foaf
foah
foal
foam
fobj
fobs
foby
foca
foch
foci
fock
focl
foco
focs
fodd
foei
foer
foes
foex
foff
fofp
foft
fofv
foga
fogg
fogh
fogo
fogs
fogt
fogy
fohe
fohl
fohn
foia
foid
foil
foin
fois
foix
foje
foks
folb
folc
fold
fole
folk
foll
fols
folx
folz
foma
fomc
fome
fonc
fond
fone
fong
fonk
fono
fons
font
fonu
fony
fonz
fooM
fooc
food
fooe
foof
foog
fooh
fooi
fook
fool
foom
foon
foop
foor
foos
foot
foov
foox
fooy
fooz
fopc
fops
fopt
foqi
forP
fora
forb
forc
ford
fore
forg
fork
form
forn
foro
forp
fors
fort
forw
forz
fosh
fosi
fosn
foss
fost
fosw
fote
foth
foti
foto
fotr
fots
foud
foul
foun
four
fous
fout
fowk
fowl
foxe
foxi
foxj
foxk
foxp
foxs
foxx
foxy
foye
foyj
foyp
foys
foyt
fozj
fozp
fozy
fpad
fpbs
fpca
fpcc
fpcp
fpcr
fpcu
fpdl
fpds
fpdt
fpem
fpfd
fpga
fpgq
fpgs
fphb
fphj
fpic
fpil
fpin
fpis
fpja
fpjd
fpje
fpkg
fpla
fpnh
fpnr
fpos
fppe
fppn
fpps
fpre
fprt
fpsf
fpsi
fpsp
fpsr
fpst
fpti
fptp
fptr
fpts
fptu
fpus
fput
fpvx
fpxj
fpxp
fpyj
fpyp
fpzj
fpzp
fq't
fqan
fqar
fqaw
fqdn
fqdp
fqhc
fqhn
fqja
fqjv
fqlb
fqof
fqqb
fqsd
fqsf
fqvk
fqyn
fr'm
fr's
fr/g
frAQ
frab
frac
frad
frae
frag
frak
fram
fran
frap
fraq
frar
fras
frat
frau
frav
fray
fraz
frbc
frbo
frcc
frcl
frcs
frcu
frdc
frdi
frdj
frdp
frea
freb
frec
fred
free
fref
freg
freh
frei
frej
frek
frel
frem
fren
frep
freq
frer
fres
fret
frev
frew
frex
frey
frfa
frfd
frfu
frfv
frgl
frhr
frhy
fria
frib
fric
frid
frie
frig
fril
frim
frin
frio
frip
fris
frit
frix
friz
frju
frlk
frlp
frmd
frms
frmt
frnc
frnd
frnk
frns
frob
froc
froe
frog
froh
frol
from
from
fron
frop
fros
frot
frou
frow
frox
frpg
frpn
frps
frqs
frrc
frre
frri
frsc
frso
frst
frta
frth
frtt
frua
frug
fruh
frum
frus
frut
fruu
frvs
frwd
frwy
frya
frye
fryi
fryq
frys
frze
fs's
fsac
fsag
fsal
fsar
fsat
fsba
fsbe
fsbi
fsbn
fsbo
fscc
fsck
fscn
fsco
fscv
fsdb
fsde
fsdo
fseb
fsec
fsed
fseq
fset
fseu
fsev
fsfc
fsfp
fsgw
fshg
fsho
fsic
fsid
fsii
fsin
fsio
fsis
fsky
fslg
fsln
fsmd
fsms
fsnc
fsnd
fsnw
fsol
fsov
fspd
fspl
fsqp
fsrc
fsrg
fsrz
fssa
fssd
fssm
fssr
fstc
fste
fstp
fstr
fsts
fstx
fsua
fsub
fsud
fsui
fsuj
fsum
fsun
fsus
fsut
fsuw
fsvc
fsvs
fswa
fswv
fsyb
fsys
fszt
ft's
ft/s
ftab
ftac
ftag
ftam
ftan
ftap
ftas
ftbc
ftbp
ftcc
ftce
ftcn
ftcs
ften
fter
ftes
ftfc
fthe
fthr
ftid
ftig
ftio
ftir
ftjm
ftjo
ftkl
ftld
ftmo
ftmp
ftms
ftmu
ftnc
ftng
ftod
ftok
ftol
ftou
ftpD
ftpa
ftpc
ftpd
ftpe
ftph
ftpm
ftpo
ftps
ftpt
ftpw
ftqc
ftsc
ftse
ftsi
ftsr
ftsz
ftth
fttt
ftww
ftwx
ftxe
ftxt
ftyp
ftzs
ftzt
fu'd
fu's
fuZG
fuad
fuan
fuat
fuba
fubb
fubc
fubs
fuca
fuci
fuck
fudd
fude
fudg
fuds
fued
fuel
fuen
fuer
fuff
fufg
fuga
fuge
fugi
fugo
fugs
fugu
fuhd
fuhr
fuhs
fuhu
fuit
fuji
fula
fuld
fule
fuli
fulk
full
fulp
fumc
fume
fumi
fuml
fumo
fums
fumy
funa
funb
func
fund
fune
fung
funk
funn
funs
funt
fupm
fura
furb
furi
furl
furo
furr
furs
furt
furu
furx
fury
fusa
fusc
fuse
fush
fusi
fuso
fuss
fust
fute
futh
futl
futo
futz
fuug
fuut
fuvg
fuwe
fuye
fuyy
fuyz
fuze
fuzi
fuzz
fval
fvar
fvbp
fvec
fvep
fvhs
fvio
fvir
fvjk
fvkl
fvmk
fvoh
fvqn
fvut
fvwm
fvwu
fwbi
fwbz
fwca
fwco
fwcw
fwdh
fwdv
fwdy
fweb
fwes
fwgt
fwin
fwiw
fwjz
fwnb
fwpa
fwqe
fwqq
fwrl
fwrt
fwsr
fwst
fwub
fwum
fwva
fwwm
fwyo
fxch
fxfd
fxhp
fxif
fxis
fxkj
fxlz
fxmt
fxog
fxot
fxpt
fxrs
fxrt
fxsa
fxst
fxtv
fxuc
fxwg
fxxx
fyao
fyce
fydu
fyeo
fyfe
fyhg
fyhu
fyig
fyit
fyke
fyle
fylz
fynd
fyns
fyoo
fyot
fyou
fypt
fyrd
fyrm
fysb
fysh
fysw
fyta
fyuv
fyvn
fyvz
fyzn
fz's
fzan
fzey
fzij
fzot
fzpp
fzpt
g'jm
g'kp
g'mr
g'ps
g-pa
g/cm
gArY
gINN
gNew
gPHN
gSDu
gSfW
gXMS
ga'i
ga'n
ga's
gaaH
gaac
gaag
gaah
gaai
gaak
gaal
gaam
gaan
gaap
gaar
gaas
gaat
gaau
gaba
gabe
gabf
gabi
gabr
gabs
gabu
gaby
gacc
gach
gack
gaco
gacs
gacy
gada
gadd
gade
gadi
gado
gads
gaea
gaed
gael
gaen
gaes
gaet
gaey
gafa
gafd
gafe
gaff
gafx
gaga
gage
gago
gags
gahc
gahe
gahn
gahr
gahs
gaia
gaic
gaik
gail
gaim
gain
gair
gait
gaja
gake
gaku
gala
gald
gale
galf
gali
galk
gall
galo
galp
gals
galt
galv
galz
gama
gamb
game
gamf
gami
gamm
gamo
gamp
gams
gamy
gana
gand
gane
gang
ganh
gani
gann
gano
gans
gant
ganu
ganz
gaoa
gaob
gaoe
gaog
gaol
gaon
gaoo
gaos
gapa
gapd
gape
gapg
gaph
gapo
gapp
gaps
gapy
gaqs
gara
garb
garc
gard
gare
garf
garg
gark
garm
garn
garo
garp
garr
gars
gart
garu
garv
gary
gasa
gasd
gase
gasf
gash
gasl
gasm
gasp
gass
gast
gasu
gasv
gata
gate
gatg
gath
gato
gats
gatt
gatw
gatx
gatz
gaub
gaud
gaul
gaum
gaun
gaup
gaur
gaus
gaut
gauu
gauw
gaux
gava
gave
gawd
gawf
gawk
gawm
gawn
gaws
gaya
gaye
gayi
gayl
gayr
gays
gaza
gaze
gazi
gazo
gazy
gb's
gb/s
gbai
gbal
gbaz
gbbb
gbbs
gbcm
gbcs
gbds
gbed
gbel
gbgo
gbgx
gbii
gbij
gbin
gblc
gblo
gbly
gbnu
gbol
gbop
gbpb
gbps
gbrf
gbrs
gbsi
gbtn
gbtp
gbua
gbuf
gbup
gbvi
gbvw
gbxn
gbxz
gbyx
gc's
gcai
gcal
gcan
gcat
gcay
gcba
gcbb
gcbe
gcbk
gcbp
gcca
gccb
gcce
gccv
gccx
gced
gcel
gcgn
gcgo
gchp
gchq
gcia
gcic
gcie
gcig
gcio
gcjt
gcka
gclZ
gclp
gcnd
gcng
gcni
gcnp
gcns
gcom
gcon
gcor
gcos
gcox
gcpp
gcqk
gcrc
gcri
gcrl
gcrt
gcsd
gcse
gcsi
gcsl
gcsp
gctc
gcti
gctp
gctu
gcvo
gcvt
gcxx
gdad
gday
gdbg
gdbm
gdbq
gddm
gddy
gdea
gdef
gdev
gdfn
gdfr
gdfw
gdgy
gdha
gdim
gdir
gdje
gdlg
gdls
gdmf
gdml
gdmo
gdos
gdps
gdpt
gdpy
gdqe
gdrs
gdsf
gdsm
gdsn
gdss
gdtr
gdts
gdun
gdvb
gdwb
gdyu
ge's
geac
geah
geal
geam
gean
gear
geas
geat
geba
gebe
gebo
gebr
geca
gecc
gece
gecf
geck
geco
gecr
gedi
gedo
geds
geeb
geed
geee
geef
geek
geel
geen
geep
geer
gees
geet
geez
gefd
geff
gefh
gegg
gegm
gegu
geha
gehe
gehl
gehm
gehr
geht
geib
geik
geil
gein
geir
geis
geiv
geiz
gejg
geki
geko
gela
gelb
gelc
geld
gele
geli
gell
gelo
gelp
gels
gelt
gelu
gema
gemc
gemi
geml
gemm
gemr
gems
gemt
gena
genb
genc
gend
gene
geng
geni
genk
genl
genn
geno
genp
genr
gens
gent
genu
genz
geoc
geod
geoe
geof
geog
geoh
geok
geol
geom
geon
geor
geos
gepa
gepe
gepi
gepl
gepp
gept
geqn
gerG
gera
gerb
gerc
gerd
gere
gerg
gerh
geri
germ
gern
gero
gers
gert
gery
gese
gess
gest
gesu
geta
getb
getc
getd
gete
getf
geti
getj
getn
gets
gett
getu
getw
getx
gety
getz
geui
geum
geva
gexa
gexe
gexh
geye
geyt
geza
gfai
gfap
gfaw
gfax
gfci
gfcp
gfct
gfdi
gfdl
gffw
gfga
gfgo
gfic
gfis
gfit
gfjy
gfka
gflg
gfms
gfnc
gfng
gfrw
gfsa
gfsh
gfsn
gfsr
gfta
gftc
gftz
gfua
gfui
gfuj
gfxb
gfyn
gg's
ggaa
ggbj
ggbs
ggcs
ggcv
ggdb
ggdt
ggee
gget
ggfg
gggg
gggs
gggx
gghc
ggia
ggic
ggjc
ggjd
ggje
ggkc
ggns
ggod
ggoj
ggpd
ggpw
ggrt
ggsp
ggsx
gguk
gguv
ggvl
ggvo
ghKX
ghai
gham
ghan
ghar
ghas
ghat
ghay
ghaz
ghba
ghbr
ghct
ghec
ghee
gheg
gher
ghfs
ghgs
ghhe
ghia
ghie
ghih
ghij
ghim
ghin
ghis
ghkx
ghlc
ghnk
ghod
ghpk
ghqn
ghrs
ghst
ghsu
ghul
ghuz
ghvl
ghvt
ghys
gi'd
gi's
giac
giah
giai
giam
gian
giao
giap
giat
giau
giav
gibb
gibe
gibi
gibs
gibt
gici
gick
gidd
gide
gidh
gidi
gido
gidp
gids
gidw
gidx
giec
gied
giem
gien
gier
gies
giff
gifs
gift
gifu
gifv
giga
gigi
gigo
gigs
giha
gihf
gihq
gihw
giii
giir
giis
gijd
gijs
gila
gilb
gild
gile
gilg
gilh
gili
gill
gilo
gilt
gime
gimj
gimm
gimp
gimt
gimu
gina
ginc
gine
ging
gini
gink
ginn
gino
gins
gint
giok
giol
gion
gior
giot
giov
gipe
gipp
gips
gira
girb
gird
giri
girl
girn
giro
girp
girr
girt
gisa
gisd
gise
gish
gisi
giso
giss
gist
gita
gite
gith
gitn
gitr
gits
gitt
gitu
giuk
giup
giva
givc
give
givi
givj
givn
givw
giws
giwt
giza
gize
gizw
gizz
gjar
gjea
gjee
gjhz
gjii
gjjc
gjjd
gjli
gjnw
gjpc
gjti
gjxi
gjyx
gkae
gkba
gkco
gkeb
gkeq
gkjk
gkld
gkql
gkqp
gkqr
gkss
gktw
gkvh
gkyw
glab
glac
glad
glai
glak
glam
glan
glar
glas
glav
glaw
glay
glaz
glbc
glbd
glbl
glbo
glbp
glbs
glcc
glcq
gldl
gldr
gleb
gled
glee
gleg
glei
glek
glen
glep
gles
glew
glex
gley
glgd
glgt
glia
glib
glie
glim
glin
glip
glis
glit
gljq
glku
gllk
gllp
glmt
glnd
glob
gloe
glok
glom
gloo
glop
glor
glos
glow
gloy
glpa
glpl
glub
glue
glug
glum
glup
glut
glvc
glwz
glyn
gm's
gmac
gmai
gmaj
gman
gmap
gmay
gmbh
gmca
gmcc
gmcf
gmdh
gmec
gmem
gmen
gmes
gmev
gmgr
gmhe
gmis
gmkw
gmlz
gmns
gmon
gmpl
gmrs
gmrv
gmsg
gmsk
gmsl
gmtc
gmuy
gmvc
gmvt
gmwd
gmwg
gmzp
gn'r
gnaL
gnaW
gnaa
gnab
gnad
gnaf
gnag
gnah
gnal
gnap
gnar
gnas
gnat
gnau
gnaw
gnax
gnay
gnbE
gnbh
gnbs
gnct
gncx
gndx
gnea
gnet
gnew
gnfc
gngb
gnib
gnid
gnik
gnip
gnir
gnis
gniw
gniz
gnlv
gnma
gnmm
gnmp
gnni
gnnn
gnoK
gnoW
gnob
gnog
gnoh
gnok
gnol
gnoo
gnop
gnos
gnot
gnow
gnpg
gnql
gnss
gnto
gntp
gnua
gnuc
gnud
gnug
gnuh
gnui
gnul
gnum
gnup
gnur
gnus
gnut
gnxr
gnyd
gnyf
go'a
go'i
go'p
go's
goad
goaf
goal
goan
goas
goat
goav
goay
goba
gobe
gobi
gobl
gobo
gobs
goby
goce
gock
goda
godc
godd
gode
godo
gods
godz
goec
goed
goei
goek
goel
goem
goen
goer
goes
goet
gofa
gofc
goff
gofi
goft
goga
gogh
gogo
gogs
gogu
gohl
gohs
goid
goik
goil
goin
gois
goit
goju
goko
goku
gola
golc
gold
golf
goli
goll
golo
golq
gols
goma
gomf
gomi
gomm
gomo
goms
gomu
gona
gonc
gond
gone
gong
goni
gonk
gonn
gony
gonz
goob
good
gooe
goof
goog
gooi
gook
gool
goon
goop
goor
goos
goot
gopa
gope
goph
gopi
gops
gora
gorb
gorc
gord
gore
gorf
gorg
gori
gorj
gork
gorm
gorn
goro
gorp
gorr
gort
goru
gory
gosa
gose
gosh
goss
gost
gota
gotd
gote
gotg
goth
goto
gots
gott
gotz
gouc
goun
goup
gour
gout
goux
gove
govi
govs
govt
gowd
gowf
gowj
gowk
gowl
gown
gows
goya
goys
goyt
goza
goze
gozo
gp's
gpaa
gpam
gpar
gpav
gpca
gpci
gpcm
gpcs
gpdc
gpeu
gpfi
gpfm
gpfs
gphh
gphs
gphx
gpia
gpib
gpic
gpid
gpie
gpif
gpio
gpit
gpix
gpjd
gpje
gple
gpmg
gpms
gpnm
gpod
gppg
gppm
gpra
gprc
gpre
gprj
gpry
gpsg
gpsk
gpsl
gpss
gptb
gptr
gpws
gpxa
gqPz
gqai
gqbj
gqcq
gqew
gqfm
gqfq
gqgo
gqhr
gqiu
gqkh
gqkp
gqqc
gqsd
gqtg
gqvb
gqvl
gqvy
gr&d
gr's
grab
grad
graf
grag
grai
gral
gram
gran
grap
grar
gras
grat
grau
grav
graw
grax
gray
graz
grbb
grbs
grcc
grci
grcl
grdm
grdo
grdp
grdz
grea
greb
grec
gree
greg
grei
grek
gren
grep
gres
gret
grev
grew
grex
grey
grfp
grfx
grge
grgf
grgg
grhs
grib
grid
grif
grig
grik
gril
grim
grin
grip
griq
gris
grit
griz
grji
grjl
grjt
grle
grlp
grlu
grmi
grmy
grnd
grnj
grnk
grns
grnt
groB
groa
grob
grod
grof
grog
groh
grok
grom
groo
grop
gros
grot
grov
grow
groy
grph
grps
grrc
grrl
grrr
grrs
grsd
grsi
grsm
grte
grtr
grtv
grtx
grtz
grub
gruc
grue
grug
gruk
grul
grum
grun
grup
grus
gruy
gruz
grvi
grvk
grwa
gryc
gryt
grzi
gs's
gsal
gsar
gsba
gsbc
gsbg
gscc
gscg
gsco
gscs
gsdf
gsds
gsed
gsel
gset
gsfc
gsfm
gsfq
gsgw
gshk
gsia
gsid
gsin
gsio
gsjb
gskb
gslp
gslv
gsmc
gsne
gson
gsos
gsph
gspl
gspm
gspn
gsps
gsrg
gsrm
gsrp
gsrv
gssd
gssm
gssw
gstc
gstg
gsti
gstm
gstv
gsub
gsui
gsum
gsun
gsus
gsvt
gswl
gsxr
gsyw
gszf
gszy
gt'f
gtPt
gtac
gtak
gtam
gtan
gtar
gtbl
gtbr
gtca
gtcc
gtdq
gted
gtel
gtem
gter
gtev
gtex
gtfl
gtfw
gtgc
gthe
gtia
gtii
gtin
gtis
gtju
gtlc
gtlq
gtlv
gtmq
gtms
gtmx
gtnm
gtnw
gtob
gtog
gtoh
gtoo
gtpp
gtpq
gtqt
gtrd
gtri
gtrs
gtry
gtsi
gtsl
gtsm
gtty
gtul
gtuq
gtur
gtuu
gtvv
gtwi
gtwy
gtxb
guac
guad
guai
guak
guam
guan
guao
guar
guat
guav
guay
gucc
guck
gucu
gude
gudi
gudy
gudz
guek
guel
guen
guer
gues
guet
guez
gufa
guff
guga
gugs
gugu
guha
guhb
guhc
guhl
guhr
guht
guia
guib
guic
guid
guil
guin
guis
guix
gujm
gula
gule
gulf
gull
gulo
gulp
guls
gulu
gumb
gumi
gumo
gump
gumr
gums
gumz
guna
gund
gune
gung
guni
gunj
gunk
gunl
gunm
gunn
guns
gunt
gunu
gunz
guoD
guoc
guod
guoe
gupi
gups
gupt
gura
gurd
gure
guri
gurk
gurl
gurp
gurr
gurt
guru
gurz
gusa
guse
gush
gusi
gusm
gusn
guss
gust
gutb
gute
guth
guti
guts
gutt
guty
gutz
guue
guug
guuk
guus
guux
guvf
guvm
guxu
guya
guyd
guye
guys
guyz
guze
guzv
guzy
guzz
gvab
gvav
gvax
gvdg
gvec
gvfh
gvga
gvhg
gvhs
gvhx
gvjp
gvkt
gvlf
gvls
gvlv
gvmt
gvpn
gvrq
gvsa
gvsk
gvsu
gvta
gvul
gvvd
gvvm
gvwr
gvzr
gvzs
gw2k
gwag
gwai
gwan
gwar
gwcc
gwdg
gwdu
gwee
gweg
gwei
gwek
gwen
gwes
gwha
gwhs
gwia
gwim
gwin
gwis
gwop
gwov
gwpq
gwps
gwrc
gwsp
gwth
gwts
gwtw
gwyn
gx's
gxas
gxav
gxax
gxeb
gxie
gxin
gxis
gxjf
gxlm
gxma
gxop
gxor
gxqf
gxqx
gxrr
gxsF
gxsb
gxtz
gxug
gxwc
gxwm
gxxq
gyan
gyar
gyav
gyaw
gybc
gybe
gybp
gyda
gyde
gyes
gyfl
gyfp
gygp
gyha
gyji
gyle
gyma
gyme
gymn
gymq
gyms
gyne
gyon
gyor
gype
gyps
gyra
gyre
gyri
gyro
gysi
gyte
gyth
gyto
gyum
gyun
gyur
gyus
gyuu
gyve
gyye
gyyh
gyyk
gyzi
gzag
gzdr
gzei
gzfv
gzht
gzim
gzip
gzlt
gzmo
gzon
gzqf
gzrx
gzsn
gztd
gzun
gzxn
h'kd
h'lo
h'ox
h-na
h/ah
h8zb
hDlg
hFoM
hGKe
hGis
hINN
hWnd
ha'n
ha's
ha't
haVe
haaa
haab
haad
haaf
haag
haak
haal
haan
haar
haas
haat
haay
haba
habb
habe
habf
habi
habl
habs
habt
habu
hacc
hace
hach
haci
hack
hact
hada
hadd
hade
hadf
hadi
hadj
hadn
hads
hady
haeL
haeb
haec
haee
haeg
haeh
hael
haem
haen
haes
haet
haev
haex
haey
hafa
hafb
hafe
haff
hafg
hafi
hafo
hafs
haft
haga
hage
hagg
hagi
hago
hags
hagy
haha
hahh
hahm
hahn
haho
hahs
hahz
haid
haie
haig
haik
hail
haim
hain
hair
haja
haje
haji
hajj
hajo
hajr
haka
hakc
hake
hakm
hako
haks
haku
halF
hala
halb
halc
hald
hale
half
hali
halk
hall
halm
halo
halp
hals
halt
hama
hamd
hame
hami
hamm
hamo
hamp
hams
hana
hanc
hand
hane
hanf
hang
hanh
hani
hanj
hank
hann
hano
hans
hant
hanu
hanx
hany
hanz
haoN
haon
haoq
haow
hapa
hapc
hapi
hapn
happ
haps
hapu
hapy
haqp
haqq
hara
harb
harc
hard
hare
harf
harg
hari
hark
harl
harm
harn
haro
harp
harr
hars
hart
haru
harv
hary
hasa
hasc
hase
hash
hasi
hask
hasl
hasn
haso
hasp
hass
hast
hasu
hatU
hata
hate
hath
hati
hatm
hato
hats
hatt
hatu
hatz
haud
hauf
haug
hauk
haul
haum
haun
haus
haut
hava
have
havl
havn
havo
havw
hawa
hawb
hawc
hawe
hawg
hawi
hawk
hawm
hawn
haws
hawx
haya
haye
hayn
hayo
hayr
hays
hayz
haze
hazo
hazt
hazu
hazy
hb's
hbae
hban
hbar
hbbs
hbcs
hbcu
hbfc
hbfi
hbfm
hbga
hbge
hbhc
hbhh
hbhs
hbhv
hbls
hblx
hbmp
hbna
hboc
hbol
hbox
hbpr
hbre
hbsg
hbsi
hbsk
hbtb
hbuf
hbuq
hbux
hbwc
hbwg
hbwr
hbws
hcaB
hcaM
hcab
hcad
hcae
hcam
hcap
hcar
hcat
hcbb
hccc
hccs
hccw
hcda
hcdb
hcdm
hcdz
hceb
hcep
hces
hcet
hcfa
hcfc
hcfw
hcgl
hcgs
hcgy
hcho
hcia
hcii
hcir
hcjb
hcjc
hcla
hcls
hclx
hcmc
hcmd
hcni
hcno
hcoK
hcok
hcom
hcop
hcou
hcpc
hcpr
hcqb
hcra
hcrc
hcrr
hcsc
hcsd
hcsf
hcst
hcte
hcti
hctl
hcua
hcub
hcud
hcuf
hcuh
hcum
hcuo
hcus
hcuu
hcws
hcya
hcyb
hd's
hdas
hdat
hdav
hday
hdbc
hdbk
hdbn
hdbt
hdca
hdcb
hdch
hdco
hdcp
hdcv
hdcx
hdds
hdeb
hdec
hdee
hdet
hdev
hdfc
hdfd
hdfu
hdgr
hdgx
hdib
hdir
hdkf
hdki
hdlc
hdlg
hdls
hdmo
hdms
hdnb
hdos
hdpe
hdpf
hdrp
hdrs
hdru
hdsc
hdsf
hdsl
hdsm
hdss
hdsx
hdtv
hdur
hdvs
hdwe
hdwr
hdxu
he'd
he'p
he's
heUd
head
heaf
heal
heam
hean
heao
heap
hear
heas
heat
heav
hebb
hebc
hebe
hebl
hebo
hebt
hebu
hech
hecj
heck
hecn
heco
hecp
hecs
heda
hede
hedi
hedl
hedu
hedy
hedz
heeb
heed
heee
heeg
heek
heel
heem
heen
heep
heer
heet
hefe
heft
hege
hegf
hegg
hegm
hegr
hehe
hehl
hehn
hehr
hehs
heia
heid
heii
heik
heil
heim
hein
heir
heis
heit
heiz
heja
hejl
hejn
heka
heki
heks
hela
held
hele
helf
heli
helj
hell
helm
helo
help
helq
hels
helt
helu
helv
hely
helz
hema
hemd
heme
hemi
hemm
hemo
hemp
hems
hena
hend
hene
heng
henh
henk
henn
henq
henr
hens
hent
henv
heny
heoh
heoi
heok
heol
heom
heon
heop
heos
hepa
hepc
hepl
hepp
hera
herb
herc
herd
here
herf
heri
herk
herl
herm
hern
hero
herp
herr
hers
hert
heru
herv
hery
herz
hesc
hese
hesh
hesk
hess
hest
heta
hetc
heth
heti
hetm
hets
hett
heui
heun
heur
heus
heut
hevi
hewa
hewe
hewm
hewn
hews
hewt
hexa
hexe
hexi
hexl
hexs
heya
heye
heyl
heyn
heyo
heys
heza
hezb
hezu
hfaa
hfac
hfae
hfaf
hfag
hfbd
hfbe
hfbp
hfbt
hfbu
hfbw
hfcb
hfcl
hfcs
hfdc
hfdg
hfdl
hfec
hfel
hfes
hffs
hfhf
hfht
hfil
hfim
hfin
hfiq
hfjj
hflg
hfll
hflo
hfor
hfqd
hfqt
hfrd
hfro
hfsc
hfsf
hfsi
hfss
hfuh
hfun
hfvq
hfyt
hfzm
hgag
hgai
hgap
hgcb
hgda
hgef
hgen
hgex
hgfd
hghg
hghw
hgih
hgin
hgis
hgja
hgjc
hgjd
hgje
hgkc
hgkm
hgkv
hgmc
hgmp
hgnd
hgoG
hgob
hgog
hgoh
hgon
hgoq
hgpi
hgps
hgpw
hgsi
hgts
hguH
hguP
hguh
hgup
hgur
hgvr
hgwy
hgyo
hgzp
hh'f
hhaa
hhas
hhbb
hhbl
hhbx
hhcc
hhcd
hhcp
hhcs
hhdf
hhep
hhes
hhfd
hhfl
hhgg
hhgp
hhgv
hhha
hhhg
hhhh
hhhm
hhij
hhis
hhli
hhll
hhmh
hhmi
hhmm
hhoj
hhok
hhos
hhot
hhou
hhow
hhpn
hhqe
hhrf
hhrr
hhse
hhsp
hhuc
hhws
hhzs
hiaa
hiab
hiah
hian
hiap
hias
hiax
hibm
hibn
hibp
hibs
hibv
hicd
hice
hich
hick
hicl
hico
hicv
hida
hide
hids
hieb
hied
hief
hiei
hiel
hien
hiep
hier
hies
hieu
hifg
hifi
hifk
hifs
higa
higg
high
hihi
hihn
hiho
hiip
hiit
hija
hijk
hijo
hike
hiko
hiks
hiku
hilL
hila
hilb
hild
hile
hilh
hili
hill
hilo
hilp
hils
hilt
hima
hime
himp
himr
hims
hina
hinc
hind
hine
hing
hink
hinn
hino
hinr
hins
hint
hinv
hinz
hioe
hioh
hiok
hios
hiot
hiov
hipa
hipc
hipe
hipj
hipl
hipo
hipp
hips
hira
hirc
hird
hire
hirf
hirl
hirn
hiro
hirr
hirt
hiru
hisa
hisd
hise
hish
hisn
hiss
hist
hisw
hitc
hite
hith
hitk
hitl
hito
hits
hitt
hitx
hity
hitz
hiul
hiup
hive
hivs
hiwa
hiya
hiyu
hizb
hizk
hizo
hizz
hj's
hjas
hjbd
hjbg
hjbk
hjdn
hjfz
hjgj
hjhv
hjjc
hjjd
hjkl
hjkq
hjme
hjmj
hjnf
hjnl
hjpu
hjsz
hjvb
hjvj
hjvm
hjvp
hjwp
hkaz
hkbc
hkbg
hkcb
hkcf
hkco
hkcq
hkdf
hkds
hken
hker
hkey
hkgf
hkhh
hkhr
hkia
hkie
hkim
hkiz
hkkk
hkku
hkme
hkmu
hknc
hkno
hkoc
hkoo
hkov
hkox
hkpa
hkpc
hkpq
hkpu
hksa
hkse
hksu
hktx
hkuc
hkva
hkyz
hlah
hlam
hlat
hlaw
hldh
hldi
hlds
hled
hlen
hleo
hlep
hler
hlhz
hlia
hlix
hljd
hlkn
hlli
hlmp
hlng
hloc
hloq
hlpd
hlqn
hlrz
hlsr
hlsw
hlth
hlts
hltv
hlut
hlwm
hm's
hman
hmar
hmax
hmbr
hmbx
hmcg
hmco
hmcs
hmda
hmdc
hmdm
hmem
hmgh
hmhd
hmhs
hmhz
hmin
hmix
hmkp
hmls
hmmf
hmmh
hmmm
hmmn
hmmp
hmmu
hmmx
hmns
hmnt
hmnu
hmnv
hmod
hmon
hmos
hmou
hmpf
hmph
hmrk
hmrs
hmsa
hmsi
hmsl
hmso
hmsp
hmta
hmtx
hmzb
hnan
hnat
hnbc
hnbu
hndl
hndv
hneP
hnep
hnet
hnfm
hnia
hnic
hnis
hnjy
hnku
hnmh
hnno
hnoc
hnos
hnpt
hnpv
hnqs
hnrc
hnsx
hntb
hnul
hnym
hnyt
ho'a
ho's
ho't
ho'y
ho-i
hoad
hoag
hoai
hoan
hoar
hoat
hoax
hoay
hobe
hobj
hobl
hobo
hobs
hoby
hoca
hoce
hoch
hock
hocs
hoda
hodc
hodd
hodh
hodi
hods
hoea
hoec
hoed
hoef
hoeg
hoeh
hoej
hoek
hoel
hoem
hoen
hoep
hoeq
hoer
hoes
hoey
hoff
hofu
hoga
hoge
hogg
hogh
hogi
hogm
hogn
hogo
hogs
hogy
hoha
hohe
hohl
hohn
hoho
hohp
hoin
hois
hoit
hoiw
hoja
hoje
hojl
hojo
hoju
hoke
hola
hold
hole
holf
holi
holk
holl
holm
holo
holp
holr
hols
holt
holy
holz
homa
home
homf
homi
homm
homn
homo
homu
homw
homy
hone
hong
honi
honk
honn
hono
hons
hoob
hood
hoof
hoog
hooh
hooi
hook
hool
hoom
hoon
hoop
hoor
hoos
hoot
hoov
hopd
hope
hopf
hopi
hopl
hopp
hopq
hops
hopt
hopw
hoqe
hoqt
hoqv
hora
horb
hord
hore
hori
horj
horn
hors
hort
horv
hory
horz
hose
hoso
hosp
hoss
host
hosy
hota
hotb
hotc
hote
hoth
hoti
hotp
hots
hott
hotz
houd
houh
houk
houn
hour
hout
hova
hovc
hovd
hove
hovi
hovp
hovy
howe
howf
howk
howl
hows
hoxo
hoxy
hoya
hoyn
hoyo
hoys
hoyt
hoza
hozl
hozn
hozo
hp's
hpai
hpal
hpan
hpar
hpax
hpbp
hpbs
hpca
hpcc
hpce
hpci
hpcl
hpcn
hpcs
hpda
hpdc
hpdd
hpdj
hpds
hpdt
hpec
hpen
hper
hpfe
hpff
hpfs
hpgd
hpgl
hphs
hphx
hpib
hpic
hpii
hpil
hpin
hpjb
hpjd
hpje
hpjf
hplb
hplc
hpld
hplg
hplj
hplu
hplx
hpme
hpmk
hpms
hpna
hpnl
hpnp
hpoe
hpon
hpos
hppa
hppe
hppi
hppp
hpqu
hprc
hprf
hprm
hprn
hprt
hpsa
hpsc
hpsg
hpsi
hpsj
hpsl
hpsr
hpss
hptc
hptr
hptt
hput
hpux
hpvl
hpwd
hpxk
hpys
hq's
hqbc
hqbd
hqda
hqdb
hqdj
hqdq
hqfn
hqia
hqie
hqiw
hqkr
hqle
hqlp
hqmt
hqmy
hqnu
hqrm
hqse
hqtb
hqts
hque
hqum
hqxy
hr's
hrad
hram
hraw
hrba
hrca
hrcd
hrcf
hrcg
hrcn
hrcp
hrcq
hreb
href
hrem
hren
hrer
hres
hret
hrfg
hrgp
hriq
hris
hrjk
hrjy
hrlc
hrld
hrli
hrlm
hrmn
hrms
hron
hrow
hrpb
hrpp
hrpt
hrrh
hrrm
hrry
hrsa
hrsg
hrsm
hrst
hrsv
hrsw
hruh
hrvs
hryc
hryy
hrzn
hsaN
hsab
hsac
hsad
hsag
hsah
hsal
hsam
hsan
hsar
hsas
hsaw
hsbc
hsbj
hsbk
hsca
hscf
hsch
hscp
hscs
hsct
hsda
hsdl
hsdr
hsel
hsem
hses
hsfp
hsfr
hsfs
hshd
hshg
hshj
hshs
hsia
hsib
hsid
hsif
hsii
hsim
hsin
hsis
hsiu
hsiw
hsju
hski
hsko
hslc
hsle
hsli
hsls
hsnj
hsoc
hsof
hsog
hsop
hsor
hsoy
hspa
hsps
hspx
hsrc
hsrd
hsrp
hssi
hstd
hsts
hstx
hsub
hsuc
hsug
hsuh
hsul
hsum
hsun
hsup
hsur
hsus
hswa
hszc
ht's
htab
htah
htal
htam
htao
htap
htat
htav
htbb
htbl
htbp
htbr
htdw
hteB
hteS
hteb
htec
htee
hten
htes
htfs
htgh
htho
htic
htio
htip
htis
htit
htiw
htlt
htlv
htly
html
htmp
htmr
htng
htoR
htob
htoc
htol
htom
htoq
htor
htps
htqg
htsa
htsd
http
httr
htuR
htur
htym
hu's
huac
huad
huah
huai
huan
huap
huat
huay
huba
hubb
hube
hubl
hubo
hubs
hubt
huby
hucg
huch
huck
hucn
huda
hude
hudi
hudj
hudm
hudy
hued
huei
hues
huet
huey
huff
huft
hufz
huge
hugh
hugo
hugs
hugw
huhh
huhn
huhs
huhu
huia
huib
huic
huie
huil
huis
huit
huix
huji
hujo
hujp
hujv
huke
hukm
huky
hula
hulk
hull
hulp
huls
hult
hulu
huma
hume
humm
hump
hums
humu
hunc
hund
hune
hung
hunh
huni
hunk
hunn
huns
hunt
huoc
huoh
huon
huor
huot
hupa
hupe
hupf
huph
hupi
hupp
hups
hupy
hura
hurb
hurd
hure
hurf
hurh
huri
hurj
hurl
hurm
hurn
huro
hurr
hurt
hurz
husa
husb
husc
huse
hush
husk
husn
huso
husq
huss
hust
husw
huta
hutb
huth
huts
hutt
hutu
huty
hutz
huub
huug
huur
huvj
huwa
huwe
huwi
huwo
huxx
huye
huyn
huyt
huzo
huzz
hvac
hvad
hval
hvas
hvbo
hvcc
hvcf
hvcq
hvcz
hvdc
hvde
hvdm
hvdt
hvem
hvfd
hvft
hvis
hvjc
hvli
hvlp
hvmf
hvnb
hvno
hvpb
hvqv
hvro
hvrp
hvxw
hvzw
hwab
hwai
hwal
hwan
hwav
hway
hwcc
hwci
hwcs
hwee
hwei
hwen
hwes
hwey
hwga
hwhs
hwhx
hwin
hwms
hwnd
hwpc
hwqn
hwqs
hwre
hwrl
hwsw
hwtc
hwwo
hwwy
hwxj
hwyl
hwys
hxam
hxfx
hxgm
hxhi
hxho
hxhs
hxks
hxmp
hxoz
hxqc
hxrv
hxts
hxvc
hxwa
hxwz
hxyi
hyak
hyam
hyaz
hybl
hyde
hyen
hyer
hyhu
hyia
hyke
hyla
hyle
hymn
hyms
hynd
hyne
hynn
hyoe
hyon
hypd
hype
hyph
hypo
hypp
hyps
hyre
hyrw
hyte
hytk
hyuk
hyun
hyup
hyva
hzjd
hzmk
hznn
hzpg
hzrt
hzrv
hzrz
hzto
hzvr
hzwi
hzwv
hzxu
hzxv
i'am
i'ch
i'de
i'ld
i'll
i'mm
i'se
i'te
i'th
i'ts
i've
i'vs
i'xt
i'ze
i-am
i-in
i-it
i-lu
i-th
i/we
i4ve
iABI
iAPX
iBCS
iBSC
iDLE
iFzW
iINN
iMnr
iNet
iPSC
iPYW
iRMX
iSYS
iUxA
iUxE
iUxI
iUxM
iUxQ
iUyE
iUyI
iUyM
iUyQ
iUzA
iUzE
iUzI
iUzM
ia's
iaab
iaad
iaaf
iaai
iaap
iabd
iabg
iabs
iacc
iacd
iach
iacr
iada
iadb
iaea
iaee
iaek
iaeo
iaev
iafa
iafc
iafe
iaff
iafp
iage
iago
iagu
iahT
iahf
iahs
iaht
iain
iais
iake
iako
iala
ialo
ialr
iamb
iamg
iamk
iamr
iams
iamt
iana
ianb
iand
iane
ianf
ianh
iani
ianj
iank
ianl
ianm
iano
ianp
ianr
ians
iapl
iapr
iaps
iapx
iaqb
iara
iarb
iarc
iard
iare
iarr
iaru
iasb
iasd
iasi
iasj
iasm
iaso
iass
iata
iatj
iato
iatp
iatw
iauc
iauf
iauu
iaxy
ib's
ibaa
ibac
ibad
ibak
ibam
iban
ibat
ibax
ibbo
ibbr
ibbs
ibby
ibca
ibcg
ibch
ibcl
ibcp
ibcs
ibct
ibdi
ibdp
ibdq
ibec
ibef
ibek
ibel
ibem
iber
ibet
ibev
ibew
ibex
ibfd
ibfs
ibge
ibgo
ibha
ibhm
ibic
ibid
ibim
ibis
ibit
ibjf
ibjm
ibka
ibkf
ibkg
ibkj
ibkn
ibla
ible
iblq
iblu
ibmc
ibmg
ibmh
ibmi
ibmp
ibmr
ibms
ibmx
ibne
ibni
ibnp
ibob
ibom
ibon
iboq
ibos
ibox
ibpi
ibqg
ibra
ibrc
ibrd
ibri
ibrs
ibru
ibsc
ibse
ibso
ibst
ibti
ibtl
ibtn
ibtu
ibuf
ibug
ibul
ibuq
ibus
ibut
ibvg
ibwa
ibwc
ibxa
ic's
ic8u
icab
icac
icad
icaf
icag
icai
icaj
icak
ical
icam
ican
icao
icap
icas
icat
icau
icaw
icbc
icbd
icbf
icbk
icbl
icbm
icbp
icbr
icca
iccc
iccd
icce
iccf
icch
iccm
icco
iccp
iccr
iccs
iccy
icdB
icdb
icdc
icdd
icde
icdi
icdl
icdr
icea
icec
iced
icee
icef
icel
icem
icep
iceq
ices
icey
icfi
icfk
icga
icgm
icgn
icgs
ichi
ichk
icho
ichs
ichu
ichy
icia
icib
icii
icil
icim
icin
icip
icis
icjc
icka
icke
icki
icks
ickt
icky
icla
icle
iclm
iclp
iclr
iclu
icma
icmc
icmd
icme
icmi
icmm
icmp
icmr
icms
icmu
icmv
icna
icnc
icnm
icnn
icnp
icnq
icnt
icoa
icob
icod
icof
icog
icoh
icol
icom
icon
icop
icor
icos
icot
icpa
icpc
icph
icpp
icpr
icps
icpx
icqu
icra
icrc
icre
icrf
icrs
icry
icsa
icsc
icsd
icse
icsg
icsh
icsi
icsj
icsl
icsm
icss
icst
icsw
icta
ictb
ictm
ictp
ictu
ictv
icur
icus
icut
icvc
icvi
icvt
icwa
icwg
icwo
icws
icxn
icxw
icys
id'd
id's
idab
idad
idag
idal
idam
idan
idas
idat
idaw
idbd
idbs
idca
idcp
idct
iddd
idde
iddm
iddo
iddq
idea
idec
ided
idee
idef
idek
idem
iden
ideo
ides
idet
idev
idex
idfg
idge
idhs
idhu
idhw
idic
idid
idim
idir
idis
idiv
idle
idlh
idli
idlj
idll
idlw
idly
idmb
idmn
idmr
idms
idno
idnr
idnt
idnx
idoc
idok
idol
idon
idot
idou
idoy
idpp
idqk
idqm
idqp
idrc
idrp
idsc
idse
idsf
idsi
idsk
idsm
idsn
idso
idsr
idss
idtg
idti
idtr
idts
idtv
iduf
idui
idum
idup
idus
idve
idwt
idyf
idyl
ie's
ieak
iear
ieaw
iebf
iebl
iecc
iecv
ieda
ieds
iedv
ieea
ieee
ieeg
ieff
iefj
iefn
iegl
iegv
iehi
ieid
iekb
ieki
iekl
iekp
iekw
ield
ielm
ieln
ielp
ieme
iems
iend
ient
ieor
iepa
iepe
iepk
iepm
ieps
ieqm
ierb
ieri
ierr
iers
ieru
iery
iesc
iesd
iese
iesg
iesl
iesr
iest
ietf
iets
ietv
ieve
ievj
ievs
iexp
ieyh
ieyr
ieyt
if'a
if'n
if's
if't
if-s
ifab
ifac
ifad
ifag
ifaj
ifan
ifas
ifav
ifay
ifaz
ifbb
ifbn
ifbz
ifca
ifci
ifco
ifcq
ifcr
ifct
ifcu
ifdc
ifed
ifee
ifel
ifeq
ifer
ifex
iffe
iffl
iffs
ifft
iffy
ifgi
ifgm
ifgs
ifha
ifib
ifif
ifig
ifil
ifim
ifin
ifio
ifip
ifir
ifis
ifix
ifjj
ifjr
ifkb
ifki
ifkm
iflc
iflg
iflq
ifmd
ifmt
ifmx
ifna
ifne
ifni
ifno
ifns
ifnu
ifnv
ifoa
ifos
ifpa
ifpc
ifpe
ifpp
ifps
ifpx
ifqh
ifqs
ifra
ifrb
ifrc
ifro
ifru
ifsa
ifsc
ifse
ifsl
ifsm
ifsn
ifsp
ifss
ifst
ifte
ifti
iftm
iftp
ifts
iftv
ifup
ifve
ifwb
ifwf
ifyg
ifzb
ifzd
igac
igad
igal
igam
igan
igar
igas
igat
igbc
igbi
igbp
igcc
igcp
igcv
igds
igea
igel
igen
iger
iges
iget
iggq
iggy
ighl
ight
igic
igig
igii
igip
igis
igjc
igjd
igje
igjm
igju
igkz
igls
iglu
igmc
igna
igno
igoa
igoe
igon
igor
igot
igoy
igpm
igpp
igqe
igqh
igra
igrp
igru
igrv
igsa
igsf
igst
igsw
igtb
igtk
igto
igug
iguh
iguq
igvc
igvi
igxi
igya
ihab
ihal
ihan
ihao
ihaq
ihar
ihas
ihbb
ihbm
ihcm
ihcp
ihde
ihen
ihep
ihes
ihet
ihfh
ihft
ihhd
ihic
ihil
ihin
ihiz
ihkq
ihle
ihlo
ihmd
ihml
ihmm
ihmn
ihmo
ihno
ihnp
ihns
ihop
ihor
ihow
ihpc
ihpe
ihpf
ihpj
ihpr
ihqb
ihqc
ihra
ihrc
ihre
ihsi
ihsn
ihta
ihth
ihtj
ihtn
ihuh
ihui
ihvj
ihvv
ihxy
ihzs
ii's
iiar
iibd
iibl
iibm
iibw
iicd
iici
iicp
iics
iicx
iida
iidj
iiec
iied
iies
iifd
iift
iifx
iige
iigm
iigs
iihe
iihf
iihi
iihq
iihs
iihz
iiia
iiib
iiic
iiid
iiie
iiii
iiip
iiir
iiis
iiiv
iike
iilk
iimi
iina
iinc
iinf
iing
iini
iinn
iint
iinv
iiom
iipo
iips
iiqa
iirc
iire
iirg
iiro
iirs
iisa
iisc
iisd
iise
iisi
iisr
iisx
iita
iitb
iitd
iitf
iitk
iitm
iitp
iits
iitt
iiuy
iivd
iivf
iivi
iivj
iivk
iivo
iivx
iiwi
iixs
ijal
ijaz
ijbi
ijbj
ijbk
ijbp
ijbq
ijbu
ijcm
ijdk
ijea
ijep
ijet
ijff
ijfk
ijfq
ijfu
ijfv
ijgc
ijgm
ijgr
ijif
ijil
ijim
ijin
ijjc
ijjd
ijjj
ijkl
ijkp
ijma
ijmi
ijmj
ijmr
ijnc
ijnr
ijns
ijnt
ijoa
ijon
ijoo
ijos
ijot
ijpa
ijpc
ijph
ijpj
ijpp
ijrr
ijrt
ijrv
ijse
ijsn
ijss
ijtc
ijte
ijth
ijtn
ijuF
ijub
ijuf
ijul
ijuv
ijuw
ijva
ijvj
ijze
ikad
ikai
ikar
ikat
ikau
ikbd
ikbr
ikbs
ikcl
ikcq
ikda
ikdt
ikea
ikei
iken
ikes
ikex
ikey
ikfg
ikfj
ikft
ikgb
ikge
ikgq
ikha
ikhb
ikhi
ikhv
ikhx
ikic
ikid
ikim
ikis
ikit
ikka
ikke
ikki
ikky
ikla
iklf
ikme
iknm
ikoL
ikol
ikom
ikon
ikos
ikqh
ikqp
ikra
ikta
ikuY
ikua
ikue
ikui
ikul
ikuo
ikus
ikuy
ikuz
il's
ilaB
ilaM
ilaa
ilab
ilah
ilai
ilak
ilam
ilan
ilau
ilbe
ilbh
ilbm
ilbo
ilcg
ilcn
ilcs
ilda
ildb
ilea
ilem
ilen
iler
iles
ilex
ilfc
ilfn
ilgP
ilga
ilgi
ilha
ilhc
ilia
ilic
ilid
ilie
ilim
ilin
ilio
iliu
ilja
iljl
ilka
ilkn
ilks
ilku
illa
ille
illo
ills
illu
illy
ilma
ilmi
ilmo
ilms
iloc
ilog
ilor
ilot
ilpb
ilpo
ilps
ilra
ilrj
ilrn
ilrt
ilru
ilsa
ilsb
ilse
ilsi
ilsm
ilsp
ilss
ilta
ilte
iltk
iltv
ilua
ilva
ilvc
ilvl
ilvr
ilvt
ilvx
ilwu
ilxc
ilya
im's
im-l
im4u
imaT
imac
imad
imag
imah
imai
imal
imam
iman
imao
imap
imar
imat
imaw
imax
imbc
imbe
imbs
imca
imcb
imcc
imco
imdi
imdm
imdu
imec
imed
imeg
imel
imep
imer
imes
imet
imev
imex
imfi
imfm
imga
imgb
imgc
imgd
imgh
imgr
imgs
imhb
imhc
imhe
imhl
imho
imhr
imhw
imiM
imia
imic
imid
imim
imin
imiq
imis
imit
imiv
imix
imjh
imjp
imjq
imko
imkp
imkr
imks
imla
imls
imlw
imma
immd
imme
immi
immo
immr
immu
immv
immy
imna
imnt
imnv
imoi
imok
imop
impa
impe
imph
impi
impl
impo
impr
imps
impu
impy
imqi
imra
imre
imri
imro
imrr
imsa
imsd
imsg
imsi
imsl
imso
imst
imsy
imtl
imto
imts
imtt
imtv
imug
imul
imum
imup
imus
imuu
imuv
imvt
imzw
in'm
in's
in't
in-C
in-a
in-n
inaa
inac
inad
inag
inai
inal
inam
inan
inar
inat
inau
inay
inbc
inbe
inby
inca
incb
incc
incd
ince
incf
incg
inch
inci
incl
inco
incp
incq
incr
incs
inct
incw
incx
incy
inda
inde
indi
indn
indo
indr
inds
indt
indu
indx
indy
ineb
inec
ined
inek
inel
inem
inen
ineq
ines
inet
ineu
inex
inez
infI
infb
infd
infe
infi
infj
infl
infn
info
infp
infr
infs
infx
inga
inge
ingi
ingo
ingr
ings
ingu
inha
inhg
inho
iniB
inia
inib
inid
inim
inin
inio
inis
init
injc
injj
injt
inka
inke
inki
inkl
inko
inks
inku
inky
inla
inlc
inlk
inls
inlu
inly
inma
inmg
inml
inms
inmt
inna
innb
innc
innd
inne
innf
inng
innh
inni
innj
innk
innl
innm
innn
inno
innp
innq
innr
inns
innt
innu
innv
inoT
inoc
inoe
inof
inom
inos
inot
inox
inoy
inpe
inpg
inpi
inpt
inpv
inpw
inra
inre
inri
inro
inrp
inrs
insa
insb
insh
insi
insl
insn
inso
insp
insr
inss
inst
insv
insw
insx
inta
intb
intc
inte
intf
intg
inth
inti
intj
intl
into
intp
intq
intr
ints
intt
intu
intv
intw
intx
inui
inum
inus
inuv
inux
inva
inve
invg
invo
invr
invs
invt
inwg
inwx
inxc
inxs
inxt
inyo
inza
inzi
inzy
io's
ioaa
ioab
ioan
ioaq
ioas
ioaw
iobb
iobf
iobj
iobs
iobt
ioca
iocb
iocc
iocs
iocu
iode
iodm
iodn
iodo
ioeb
ioep
iofc
iogh
iogo
iogp
ioho
iohv
iojc
iojd
ioje
iokk
ioks
iola
iolo
iomf
iona
ione
iong
ioni
ionl
ionn
iono
ions
ioob
iooc
iooi
ioon
ioop
iopb
iopl
iopr
iops
iopt
ioqq
iorc
iork
iorl
iors
iorv
iosb
iosi
iota
iote
ioth
iotm
iotn
ioto
iott
iotv
ioui
ioun
iouw
iovf
iovn
iovp
iowa
iowf
iowq
iowr
iowt
iozb
ioze
ip's
ip4p
ipac
ipag
ipak
ipal
ipas
ipat
ipca
ipcb
ipcc
ipce
ipco
ipcp
ipcs
ipct
ipdr
ipds
ipea
ipec
ipeg
ipel
ipen
ipeo
ipex
ipfc
ipfd
ipfm
ipfw
ipfx
ipgp
ipha
iphm
iphp
ipid
ipig
ipih
ipil
ipip
ipir
ipiv
ipjd
ipje
ipkf
ipkh
ipld
ipli
ipln
ipmd
ipmf
ipms
ipnf
ipoh
ipol
ipos
ipow
ippa
ippi
ippo
ipps
ipqq
iprR
ipra
ipri
iprj
iprl
ipro
iprs
ipsa
ipsc
ipse
ipsi
ipsj
ipsl
ipso
ipst
iptb
iptg
ipth
iptn
ipto
iptr
iptw
ipug
ipus
iput
ipvr
ipwd
ipxa
ipxl
ipxs
ipxv
iqai
iqan
iqbc
iqce
iqef
iqgo
iqiq
iqix
iqoo
iqqu
iqrf
iqrm
iqsc
iqtf
iqti
iqts
iqtv
iqwl
ir's
irab
irac
irad
irae
iraf
iraj
irak
iram
iran
iraq
iras
irau
irav
irbe
irbm
irbs
irby
irca
ircc
ircd
ircm
ircn
ircs
irct
irda
irdp
irds
ireK
irec
ired
iref
ireg
irek
irel
irem
iren
ireq
ires
iret
irex
irey
irfa
irfo
irfp
irfu
irhg
iria
irid
irie
irig
irih
iris
irit
irix
irja
irjp
irks
irle
irlz
irma
irmc
irmi
irmo
irms
irmx
irna
irnd
irng
irni
irnn
iroL
iroc
iroe
irok
irol
irom
iron
iroo
iroq
iros
irot
irow
iroy
irpa
irpg
irpl
irps
irqs
irri
irrq
irrr
irrs
irsa
irsc
irsf
irsm
irss
irst
irsx
irta
irte
irtf
irts
irtt
irus
irvw
irza
irzr
is't
isac
isae
isah
isai
isak
isam
isao
isar
isas
isat
isba
isbe
isbm
isbn
isca
iscc
iscg
isch
isci
iscl
isco
iscp
iscs
isda
isdb
isdf
isdl
isdm
isdn
isdp
isds
isdx
isea
isec
ised
isef
isel
isem
isen
iseq
iset
isex
isfb
isfj
isfp
isfs
isga
isgp
isha
ishi
ishq
ishu
isia
isic
isid
isif
isig
isik
isil
isim
isin
isio
isip
isis
isit
isix
iskd
iske
iski
isko
isla
isle
islh
islp
isls
isma
ismb
isme
ismi
ismo
isms
ismy
isna
isnd
isni
isnk
isnq
isnt
isoa
isoc
isof
isok
isol
isom
ison
isoo
isor
isos
ispc
ispd
ispf
ispi
ispn
isps
ispw
ispy
isql
isrc
isri
isrl
isro
isrp
isrs
issa
issc
isse
issf
issi
issm
issn
isso
issr
isss
isst
issu
issw
issy
ista
istc
iste
istg
isth
isti
istj
istm
isto
istp
istr
ists
isue
isui
isum
isup
isus
isvd
isvs
iswr
isws
isye
isys
it&t
it'd
it'l
it's
it't
it'z
it-a
it-i
itUs
itab
itac
itad
itag
itah
itai
ital
itam
itap
itar
itas
itay
itba
itbs
itca
itch
itcl
itcm
itco
itcr
itcx
itdc
itds
itea
ited
itee
itek
itel
item
iten
itep
iter
ites
itex
itfs
itha
ithe
ithn
itho
itic
itil
itim
itin
itis
itiv
itkl
itla
itlb
itle
itlm
itly
itma
itme
itmi
itml
itmo
itmp
itmt
itmx
itmy
itna
itoa
itoh
itol
itom
iton
itoo
itop
itos
itox
itpd
itpo
itrc
itri
itrr
itrs
itsa
itsb
itsc
itse
itsi
itsu
itsy
itta
ittc
itte
ittf
ittg
itti
ittl
itto
itty
itur
itus
itvd
itvp
itwh
itwv
itys
ityu
itza
iu's
iuau
iucf
iucn
iucr
iucs
iuds
iued
iufw
iugh
iuiq
iujw
iuki
iull
iulq
iult
iuni
iunk
iunw
iuou
iurc
iuru
iusa
iusb
iuse
iusr
iusz
iuta
iuuy
iuva
iuve
iuwa
iuxa
iuxe
iuxi
iuxm
iuxq
iuya
iuye
iuym
iuyq
iuza
iuzi
iuzq
iv'h
iv's
ivaa
ivab
ivac
ivaf
ivah
ival
ivan
ivar
ivax
ivbf
ivcc
ivcf
ivch
ivci
ivds
iveL
ivec
ived
ivel
iver
ives
ivev
ivey
ivfa
ivgf
ivgi
ivgm
ivgq
ivhs
ivic
ivie
ivin
ivip
ivjc
ivkf
ivld
ivnn
ivol
ivor
ivos
ivot
ivpa
ivpo
ivpr
ivre
ivru
ivry
ivus
ivvq
ivys
ivzs
iw's
iwae
iwai
iwan
iwao
iwas
iwav
iwbz
iwcs
iwcu
iwen
iwgp
iwht
iwik
iwin
iwis
iwit
iwja
iwji
iwma
iwrk
iwsd
iwss
iwth
iwtp
iwtv
iwxd
ixab
ixat
ixcs
ixfb
ixfr
ixgj
ixia
ixid
ixil
ixon
ixoo
ixos
ixov
ixqu
ixsg
ixuf
ixup
ixxx
ixzh
iyad
iyar
iyer
iyho
iyhp
iyjb
iykh
iylf
iypw
iyru
iyun
iyya
izaN
izah
izak
izam
izan
izar
izaz
izbj
izcl
ized
izel
izen
izes
izik
izin
izki
izle
izlf
izma
izmm
izna
izpd
izri
izur
izvr
izws
izyo
izzo
izzp
izzy
j'af
j'ai
j'ax
j'bh
j'br
j'en
j'ff
j'th
j-th
jAsE
jGNE
jINN
jNxh
jSgg
jTeX
jZlJ
ja's
jaaa
jaaf
jaak
jaan
jaap
jaar
jaau
jaba
jabh
jabi
jabo
jabr
jabs
jaby
jaca
jacc
jace
jaci
jacj
jack
jacm
jaco
jacq
jacs
jact
jacu
jada
jadb
jadc
jade
jadi
jadu
jady
jaej
jael
jaen
jaes
jaeu
jafa
jafj
jafl
jafo
jaga
jagc
jagd
jage
jagg
jagk
jago
jagr
jags
jagt
jaha
jahi
jahk
jahn
jahr
jahu
jaik
jail
jain
jair
jais
jaja
jajj
jaka
jakb
jake
jaki
jako
jaks
jakt
jala
jalb
jale
jali
jalm
jalo
jalr
jals
jalu
jama
jamb
jamc
jame
jami
jamn
jamo
jamp
jamr
jams
jamy
jamz
jana
janc
jane
jang
jani
jank
janl
janm
jann
janp
jans
janu
janw
janx
jany
janz
jaob
jaoo
japa
jape
japi
japn
japp
japs
japw
jaqm
jaqq
jara
jarc
jard
jare
jarg
jari
jarl
jaro
jarr
jars
jart
jarv
jasa
jase
jash
jass
jasz
jata
jate
jati
jato
jatt
jatu
jatz
jauf
jauh
jauk
jaun
jaup
jaut
java
javg
javi
javr
jawa
jawf
jawi
jaws
jawy
jaya
jayb
jayd
jaye
jayg
jayj
jayk
jayl
jaym
jayn
jays
jayv
jayw
jazo
jazz
jb's
jbak
jbal
jbbb
jbbf
jbbg
jbbr
jbbs
jbcc
jbch
jbcs
jbdr
jbdz
jbec
jbeg
jbem
jbeq
jbev
jbfq
jbgv
jbhc
jbhj
jbhl
jbhq
jbig
jbim
jbio
jbis
jbit
jbkh
jbkz
jblo
jbmm
jbmo
jbnb
jbnm
jboz
jbqy
jbra
jbsc
jbsr
jbss
jbsu
jbuf
jbum
jbut
jbvb
jbxf
jbxx
jbyr
jbzc
jc'p
jc's
jcab
jcav
jcbc
jcbh
jcbs
jcbt
jcby
jccc
jccw
jcdb
jcfs
jcgq
jcho
jcje
jcjj
jclg
jcmb
jcmc
jcml
jcni
jcok
jcpc
jcpk
jcpl
jcra
jcrb
jcrc
jcrm
jcsh
jcsp
jcss
jcst
jcsv
jctc
jcte
jcuc
jcug
jcut
jcxz
jcyr
jcyu
jczx
jd'u
jdac
jdam
jdav
jday
jdca
jdda
jdec
jdeh
jdep
jdev
jdfb
jdfj
jdgg
jdgp
jdhb
jdhk
jdje
jdla
jdlb
jdle
jdnc
jdnt
jdoe
jdoj
jdon
jdoo
jdos
jdow
jdps
jdqe
jdqq
jdrf
jdrp
jdsb
jdsl
jdsp
jdta
jdtb
jdur
jdwq
jdyg
jdyx
jeah
jeal
jean
jear
jebg
jebj
jebr
jech
jecj
jeck
jecs
ject
jecy
jeda
jedc
jedd
jede
jedi
jedr
jeds
jedv
jeed
jeel
jeem
jeep
jeeq
jeer
jees
jeet
jeev
jeez
jefc
jefe
jeff
jefu
jegm
jego
jehj
jehl
jeho
jehu
jeil
jeio
jeir
jejg
jejv
jekf
jeko
jeli
jell
jema
jemm
jemp
jems
jena
jenc
jend
jene
jeng
jeni
jenk
jenn
jeno
jens
jent
jeob
jeol
jeom
jeon
jeop
jeow
jepm
jepp
jeps
jeqb
jeql
jere
jerf
jerh
jeri
jerk
jerl
jerm
jern
jerr
jers
jert
jeru
jesa
jesh
jess
jest
jesu
jete
jetf
jeth
jeti
jetp
jets
jett
jeuc
jeui
jeuk
jeun
jeux
jeuz
jevf
jevy
jewc
jewe
jewl
jews
jewy
jexg
jeya
jezb
jf'p
jfcl
jfet
jffk
jfft
jfgg
jfhc
jfhl
jfid
jfif
jfii
jfit
jfjr
jfks
jfme
jfni
jfnr
jfos
jfox
jfoy
jfpl
jftm
jftp
jftt
jfvg
jfvq
jfyj
jg'k
jg'n
jgas
jgav
jgbr
jgcr
jgcu
jgdc
jgee
jgeq
jgfp
jggj
jggk
jgjc
jgjd
jgje
jgjg
jgji
jgkc
jgki
jgkt
jglg
jglk
jgmi
jgnm
jgnr
jgpd
jgra
jgro
jgsj
jgth
jgtr
jgtz
jgub
jgwo
jgyp
jhad
jhal
jhan
jhas
jhbc
jhbe
jhcl
jhcp
jhdk
jhej
jhfb
jhfc
jhfq
jhfs
jhie
jhil
jhiq
jhiz
jhjv
jhmi
jhna
jhol
jhon
jhop
jhow
jhpb
jhpg
jhpp
jhpw
jhrc
jhrv
jhsb
jhsu
jhuk
jhun
jhus
jhut
jhvh
jhwu
jhxo
jhzr
jiab
jiam
jian
jiao
jiar
jiaw
jiax
jibb
jibe
jibi
jibs
jice
jich
jidd
jide
jido
jief
jien
jieo
jiff
jifj
jigk
jign
jigo
jigs
jiis
jiji
jika
jilb
jili
jilk
jill
jilt
jima
jimb
jimc
jimd
jime
jimf
jimg
jimh
jimi
jimj
jimk
jiml
jimm
jimn
jimo
jimp
jimr
jims
jimt
jimv
jimw
jina
jine
jing
jink
jinn
jinr
jins
jinx
jion
jips
jira
jiri
jirj
jiro
jise
jisk
jism
jist
jisx
jita
jitc
jiti
jito
jitr
jitu
jiuk
jiun
jiva
jive
jixv
jiya
jiyo
jizz
jj's
jjEr
jjae
jjan
jjao
jjap
jjas
jjay
jjbq
jjce
jjdd
jjdp
jjej
jjen
jjeq
jjgg
jjgr
jjhi
jjif
jjih
jjjc
jjjd
jjjj
jjjk
jjjl
jjkn
jjln
jjnl
jjnn
jjnp
jjoe
jjok
jjpb
jjqp
jjqw
jjrb
jjsl
jjsm
jjtn
jjue
jjwm
jjwu
jjzc
jk's
jkan
jkas
jkay
jkbj
jkhb
jkhv
jkhy
jkim
jklb
jklf
jkln
jkmv
jknj
jkrc
jksh
jkue
jkyw
jlan
jlaw
jlay
jlbb
jlbc
jlbj
jlbl
jlbs
jleb
jled
jlee
jleq
jlew
jlez
jlin
jlir
jliu
jljd
jljn
jlli
jllp
jllu
jlmd
jlnb
jloh
jloj
jlpc
jlpd
jlpi
jlpy
jlrs
jlss
jltd
jltf
jltk
jltp
jltt
jluk
jluo
jluu
jlvi
jlwi
jm/n
jmac
jmak
jman
jmas
jmat
jmax
jmay
jmbi
jmcc
jmcg
jmci
jmco
jmcs
jmdq
jmel
jmfq
jmgb
jmha
jmho
jmie
jmjr
jmkn
jmla
jmli
jmls
jmmp
jmnn
jmnw
jmod
jmpk
jmpl
jmpr
jmps
jmra
jmrt
jmss
jmut
jmva
jmyv
jnag
jnaw
jneq
jnet
jngl
jnhm
jnhs
jnif
jniw
jnjp
jnjq
jnkz
jnlb
jnle
jnlj
jnnd
jnnh
jnoh
jnom
jnos
jnpb
jnpf
jnpp
jnqa
jnsp
jnto
jnvb
jnvc
jnwd
jnye
jnzy
jo's
joab
joah
joal
joan
joao
joas
joat
jobb
jobe
jobi
jobo
jobs
jobt
joby
joch
jock
joct
jocu
jodi
jodl
jodo
jody
joea
joeb
joec
joed
joeg
joeh
joej
joel
joem
joep
joer
joes
joet
joev
joey
jofa
jogi
jogl
jogo
jogs
joha
johe
johg
john
joho
johr
johs
joie
joif
join
joji
jojo
jojv
jojw
joka
joke
joki
jokl
joko
joku
joky
jola
jole
jolh
joli
joll
jolt
joly
jomd
jomo
jonM
jona
jonb
jonc
jond
jone
jong
jonh
joni
jonl
jonm
jonn
jono
jonr
jons
jont
jony
jonz
jood
jooi
jool
joom
joon
joop
joos
jopa
jope
jopi
joqf
jora
jord
jorf
jorg
jori
jorn
jorp
jors
jory
jose
josh
josi
josm
joss
jost
josu
josv
josy
jota
jote
joth
jots
jott
joue
joug
jouk
jour
jouw
jouy
jova
jove
jovi
jovo
jovy
jowa
jowl
jown
jows
joxw
joya
joyc
joyd
joye
joyn
joyo
joys
jozb
joze
jozy
jp's
jpab
jpak
jpat
jpaz
jpcq
jpdd
jpeg
jpen
jpff
jpfh
jpgj
jpgs
jphf
jphi
jphn
jpii
jpjb
jpjd
jpld
jplk
jpll
jplr
jplt
jpnd
jpnf
jpop
jpot
jppc
jpph
jpqm
jprn
jprs
jpsa
jpsb
jpsc
jpsl
jpso
jpte
jptr
jptv
jpwc
jqhb
jqip
jqiw
jqll
jqng
jqno
jqoc
jqpv
jqse
jqsm
jqsp
jqtd
jqth
jqti
jqvs
jqzg
jr's
jraa
jrae
jrag
jrbd
jrbe
jrbn
jrdc
jrdn
jrdr
jrdv
jrej
jrgs
jrhv
jrio
jrir
jrjo
jrjr
jrlx
jrnf
jrnl
jroe
jroy
jrpf
jrri
jrrj
jrrs
jrrt
jrsc
jrst
jrvo
jrxa
jrza
js's
jsac
jsaf
jsai
jsan
jsap
jsaq
jsba
jsbk
jsbm
jscc
jsct
jsdc
jsdy
jsem
jsen
jset
jshg
jshl
jshr
jsin
jsiu
jsji
jsmd
jsme
jsnd
jsno
jsoc
jsol
json
jsou
jsox
jspo
jspp
jsqc
jsqr
jssp
jstc
jste
jsue
jsun
jsut
jsvd
jswc
jsys
jt's
jtag
jtai
jtan
jtbj
jtec
jtee
jtex
jtfg
jtgi
jthk
jtif
jtip
jtit
jtjn
jtlu
jtnj
jtod
jtpa
jtqx
jtre
jtsa
jtsb
jtsg
jtso
jtsv
jtsz
jtvt
jtxv
jtyl
ju's
juab
juan
juat
juay
juba
jubb
jube
jubu
jubv
juby
juce
juch
juck
juco
juda
judb
judd
jude
judg
judi
judo
judy
juel
juen
juet
jueu
juez
jufo
jufv
juga
juge
jugl
jugo
jugs
juha
juhl
juho
juhu
juic
juif
juin
juiz
jujc
juji
jujm
jujo
juju
jujy
juke
juki
jukp
juku
julC
julc
jule
julf
juli
jult
july
juma
jumb
jumi
jumo
jump
juna
junc
june
jung
juni
junk
juno
junp
juns
junt
junw
junz
jupe
jupp
jura
jurd
jure
jurg
juri
jurn
juro
jury
juse
juso
jusp
jusr
just
jusy
jute
juts
juue
juul
juve
juxa
juza
juzm
juzo
jval
jvax
jvbm
jvcn
jvds
jvec
jvgu
jvih
jviv
jvmg
jvnc
jvop
jvsc
jvsv
jvua
jvur
jvxx
jvyy
jw's
jwad
jwag
jwas
jwbp
jwbs
jwcj
jwdb
jwer
jwhv
jwhw
jwil
jwki
jwlq
jwmg
jwod
jwon
jwpq
jwqb
jwtf
jwun
jwwu
jxca
jxew
jxie
jxir
jxkv
jxnj
jxrb
jxuj
jxxl
jxxo
jxxx
jxyh
jycc
jyee
jygc
jynx
jyot
jyri
jysd
jyuo
jzax
jzeh
jzep
jzer
jzlc
jzna
jznk
jzof
jzyp
k'an
k'ao
k'ar
k'gp
k'mm
k'ou
k'sm
k'th
k'un
k-ur
k/hr
k4Gk
kAsi
kB/s
kBPS
kBit
kBps
kEga
kINN
kUPL
ka'u
kaag
kaah
kaai
kaam
kaan
kaas
kaaz
kaba
kabe
kabi
kabo
kabs
kabu
kach
kaci
kacy
kada
kadb
kade
kadg
kadh
kadi
kads
kadu
kady
kaeb
kaei
kael
kaen
kaep
kaer
kaev
kaew
kafa
kafe
kaff
kafi
kafr
kafz
kagb
kage
kagh
kagi
kago
kagu
kagy
kaha
kahe
kahi
kahl
kahm
kahn
kaho
kahr
kahu
kaia
kaid
kaij
kaik
kail
kain
kaip
kais
kaja
kaji
kajm
kajx
kaka
kake
kaki
kako
kaku
kala
kalb
kale
kalf
kali
kalk
kall
kalm
kalo
kalt
kalu
kalw
kalx
kalz
kama
kamb
kame
kamg
kami
kamm
kamo
kamp
kamu
kana
kand
kane
kang
kani
kank
kann
kano
kanr
kans
kant
kanu
kaoh
kaon
kaos
kaot
kapa
kapg
kaph
kapi
kapo
kapp
kaps
kaql
kara
karc
kard
kare
karg
karh
kari
karl
karm
karn
karo
karp
karr
kars
kart
karu
kary
kasa
kase
kash
kasi
kask
kasm
kasp
kass
kast
kata
kate
kath
kati
kato
kats
katt
katy
katz
kauf
kaui
kauk
kaul
kaum
kaun
kaur
kaus
kaux
kava
kave
kavi
kavl
kavm
kavy
kawa
kawi
kawk
kawy
kaya
kaye
kayi
kayo
kays
kayt
kayu
kaza
kaze
kazi
kazo
kazu
kb's
kb/s
kbad
kbay
kbbl
kbbs
kbcs
kbct
kbde
kbfi
kbgp
kbgq
kbgy
kbhk
kbib
kbii
kbio
kbis
kbit
kbly
kbmo
kbms
kbos
kbox
kbpc
kbpd
kbpl
kbps
kbqb
kbqg
kbqr
kbrj
kbsa
kbse
kbsi
kbsk
kbss
kbsw
kbta
kbtt
kbtu
kbuf
kbui
kbxm
kbyj
kbzw
kc'b
kc's
kcQg
kcab
kcah
kcaj
kcal
kcam
kcap
kcar
kcas
kcat
kcaw
kcbt
kcbx
kccd
kcci
kcck
kccs
kcdg
kceb
kced
kceh
kcen
kcep
kcer
kcfs
kcft
kcgl
kchf
kchr
kchu
kcic
kcid
kcih
kcik
kcil
kcin
kcip
kcir
kcis
kcit
kciw
kcjy
kclo
kclr
kcls
kcmd
kcmo
kcms
kcnc
kcnt
kcob
kcoc
kcod
kcoe
kcoh
kcoj
kcol
kcom
kcon
kcop
kcor
kcos
kcpa
kcpl
kcpo
kcpr
kcps
kcpy
kcqk
kcqn
kcrs
kcrt
kcrw
kcsi
kcsu
kcsz
kcub
kcud
kcuf
kcuh
kcui
kcul
kcum
kcup
kcus
kcut
kcuu
kcuy
kcvd
kcwc
kcwm
kczg
kczp
kdar
kday
kdbx
kdcc
kdch
kddj
kdec
kdel
kdeo
kder
kdfc
kdgr
kdhe
kdir
kdjn
kdkp
kdkw
kdlm
kdng
kdnq
kdpi
kdsc
kdsi
kdsu
kdsv
kdyg
kdyz
ke'm
ke'o
kean
kear
keat
keay
keba
kebt
kebu
kech
keck
kecl
kecz
kedo
keef
keek
keel
keem
keen
keeo
keep
keer
kees
keet
keew
keey
kefa
keff
kefi
kefs
kegs
kehe
kehl
kehn
kehr
keid
keif
keih
keil
keim
kein
keio
keir
keis
keit
kejd
kejt
keke
keks
keld
kele
keli
kelk
kell
kelm
kelp
kels
kelt
kelv
kely
kema
kemb
kemi
kemm
kemo
kemp
kems
kena
kenb
kenc
kend
kenf
keng
kenh
keni
kenj
kenk
kenl
kenm
kenn
keno
kenr
kens
kent
kenw
kenz
keok
keon
keop
keow
kepa
kepi
kepl
kepp
keps
kept
kepy
keqw
keqy
kera
kerb
kere
kerf
kerg
keri
kerk
kerm
kern
kero
kerr
kers
kert
keru
kerz
kesa
kesh
kesi
kest
kesy
keta
ketc
keti
keto
kets
kett
ketu
ketv
keui
keuk
keun
keup
keus
keuy
kevc
kevo
kevq
kevr
kevt
kewl
kexy
keyb
keyc
keye
keyf
keyp
keys
keyt
keyw
kezn
kezv
kezx
kfan
kfbk
kfbn
kfcb
kfdk
kffh
kffs
kfga
kfhf
kfik
kfjc
kfki
kfkk
kfmc
kfnh
kfpd
kfpp
kfps
kfrm
kfsg
kftz
kfug
kfvj
kfwb
kfyn
kfyr
kfyw
kfzr
kg'p
kg's
kgak
kgal
kgay
kgbd
kgbs
kgcc
kgck
kgdb
kgdt
kgeh
kget
kgfa
kgfb
kgfc
kgfd
kgfl
kgft
kgga
kggs
kghm
kgim
kgiq
kgjc
kgjd
kgje
kgla
kgmh
kgmr
kgng
kgor
kgpl
kgqd
kgto
kgve
kgvh
kgyv
kgyw
kh'e
khGk
khaa
khac
khah
khai
kham
khan
khar
khas
khat
khaw
khay
khaz
khbb
khbi
khbr
khcj
khdc
khea
khee
khel
khem
khen
khet
khew
khga
khgr
khie
khim
khin
khip
khir
khis
khls
khng
khnn
khnt
khoa
khod
khoe
khoh
khoi
khok
khom
khon
khoo
khor
khot
khri
khsd
khts
khua
khud
khue
khun
khuo
khuu
khye
khym
ki'n
ki'p
ki's
kiae
kiah
kiai
kiak
kial
kiam
kian
kias
kiat
kiau
kiba
kibe
kibi
kibk
kibo
kibq
kiby
kica
kich
kici
kick
kicl
kico
kics
kida
kidd
kide
kidn
kido
kids
kidz
kief
kiel
kiem
kien
kiep
kier
kies
kiet
kieu
kiev
kiew
kiex
kiff
kifs
kift
kiga
kigr
kihe
kihm
kihn
kiho
kiht
kiii
kiik
kiis
kije
kijk
kika
kike
kiki
kikk
kiko
kiku
kila
kilb
kile
kilf
kilk
kill
kiln
kilo
kilp
kils
kilt
kima
kimb
kimc
kimd
kime
kimh
kimi
kimj
kimk
kiml
kimm
kimn
kimo
kimp
kims
kimu
kimz
kina
kind
kine
kinf
king
kinh
kini
kink
kinn
kino
kins
kioe
kioi
kiok
kion
kiop
kiou
kiow
kipa
kipe
kipp
kips
kiqw
kirE
kira
kire
kiri
kirk
kirn
kiro
kirr
kirt
kisa
kish
kisi
kiso
kiss
kist
kisu
kisw
kita
kite
kith
kitk
kitm
kito
kits
kitt
kitz
kiuj
kiun
kiuq
kiva
kivg
kivi
kivu
kiwi
kiya
kiyh
kiyi
kiyo
kiyv
kiza
kj's
kjak
kjck
kjco
kjef
kjel
kjer
kjjc
kjjd
kjlc
kjmm
kjof
kjon
kjps
kjrd
kjuu
kk's
kkan
kkdn
kkej
kkey
kkfi
kkif
kkii
kkim
kkip
kkiv
kkje
kkke
kkki
kkkk
kkln
kkmr
kkod
kkqa
kkrb
kkrh
kksf
kktc
kkto
kktr
kkup
kkvm
kkyr
klaS
klab
klac
klag
klah
klak
klam
klan
klap
klar
klas
klat
klaw
klax
klbs
klco
klea
kleb
kled
klee
klen
kleo
klet
klew
kley
klfb
klft
klga
klib
klic
klik
klim
klin
klio
klip
klir
klis
kliu
klix
kljk
klkl
kllm
kllv
klmn
kloP
kloc
klod
klof
klog
klok
klol
klom
klop
klor
klos
klov
klox
kloy
klpe
klpg
klsx
klsy
klte
klth
kltx
klub
klug
kluh
klui
klur
klus
klux
kluz
klvx
km/T
km/h
km/s
kmac
kmag
kman
kmax
kmbz
kmcc
kmck
kmdn
kmed
kmem
kmer
kmet
kmge
kmgh
kmih
kmmp
kmny
kmox
kmpd
kmpg
kmph
kmps
kmql
kmrc
kmsg
kmst
kmta
kmtt
kmud
kmvf
kmvp
kmwf
kmws
knab
knad
knag
knah
knal
knap
knar
knas
knat
knay
knbr
kndd
knee
knef
knei
knet
knew
knex
knez
kniP
knif
knig
knih
knik
knil
knim
knin
knio
knip
knir
knis
knit
kniu
kniw
knji
knls
knmi
knnn
knob
knoe
knog
knoh
knom
knon
knoo
knop
knor
knot
knou
know
knox
knoy
knpm
knpn
knpp
knrv
knsb
knss
knst
kntv
kntx
knub
knud
knuf
knug
knuh
knuj
knum
knup
knuq
knur
knus
knut
knwc
knwo
knxd
ko'd
ko's
koae
koai
koaj
koam
koan
koas
koax
koay
koba
kobb
kobc
kobe
kobf
kobi
kobo
kobs
kobu
koca
koch
kock
koda
kode
kodf
kodi
kody
koef
koei
koek
koel
koen
koes
koey
koff
kofs
koft
kofy
koga
kogi
kogo
kogq
kogs
koha
kohd
kohk
kohl
kohm
kohn
koho
kohr
koht
koil
kois
koja
koje
koji
koju
koka
koke
koki
koko
koku
kola
kolb
kole
koli
kolk
koll
koln
kolo
kolt
kolx
kolz
koma
kome
komi
komm
komo
komp
komt
kona
kone
kong
koni
konn
kono
kons
konu
konw
konz
koob
kooc
kooh
kooi
kook
kool
koon
koop
koor
koos
koot
kooy
kopc
kope
kopf
koph
kopi
kopn
kopp
kops
kopy
kora
korb
kord
kore
korf
korg
kori
korj
kork
korn
koro
korp
kors
kort
korv
kory
korz
kosa
kose
kosh
kosi
koso
koss
kost
kosx
kota
kotb
kotd
kote
koth
kotl
koto
kotr
kots
kott
kotu
kotz
kouc
kouf
kous
kove
kovi
kovv
kovz
kowa
koya
koyi
koyo
koza
koze
kozi
kozo
kp's
kpac
kpar
kpbs
kpcb
kpco
kpev
kpfa
kpfk
kpft
kpgf
kphe
kpit
kpjd
kpkj
kpkm
kplz
kpmg
kpno
kpnt
kpnw
kpoe
kpop
kppc
kppk
kppz
kpro
kprp
kprt
kptr
kpts
kput
kpuu
kpvl
kpwr
kq'd
kqai
kqby
kqcd
kqcp
kqde
kqdk
kqed
kqfj
kqft
kqgx
kqhx
kqiu
kqjt
kqms
kqnc
kqnx
kqog
kqum
kqvi
kqxx
kr's
krab
krad
kraf
krag
krah
krai
krak
kral
kram
kran
krao
krap
kras
krat
krau
krav
kraw
kray
krdn
krec
kree
kreg
krej
krel
kren
krep
kret
kreu
krev
krew
krey
krfn
krgr
krhh
krig
krik
kril
krim
krio
kris
kriv
kriz
krms
krne
krni
krnl
kroY
kroc
kroe
krof
krog
kroh
kroj
krok
krol
krom
kron
kroo
krop
kroq
krow
kroy
kroz
krpm
krrs
krth
krti
krtq
krue
krug
kruh
kruk
krul
krum
krus
krut
krvw
krwm
krxq
krym
krys
ksab
ksac
ksaj
ksam
ksar
ksat
ksca
kscp
kscs
ksda
ksed
kset
kshe
kshl
ksiF
ksic
ksid
ksif
ksig
ksil
ksir
ksix
ksjh
ksjo
ksla
kslh
ksnq
kspi
kspt
kspy
ksrc
ksro
ksrw
kstn
kstp
kstw
ksub
ksud
ksum
ksur
ksut
ksym
ksze
ktab
ktan
ktao
ktas
ktav
ktbc
ktbh
ktca
ktcd
ktcl
ktcr
kteh
ktel
ktff
kthb
kthe
kthl
kthy
ktio
ktis
ktko
ktla
ktma
ktmf
ktmo
ktos
ktpi
ktrc
ktrh
ktso
ktts
kttv
ktup
ktvb
ktvi
ktxc
ktxp
ktzf
ktzo
ku'u
kuad
kuai
kuan
kuar
kuat
kuay
kuba
kube
kubo
kuby
kuca
kuch
kuci
kuck
kuda
kudo
kudr
kudu
kuee
kuei
kuen
kuer
kues
kuet
kuey
kufc
kufr
kufx
kuga
kuge
kuha
kuhl
kuhn
kuhr
kuif
kuin
kuis
kuit
kuix
kujh
kujo
kujy
kuka
kuki
kuku
kula
kule
kuli
kull
kulm
kulp
kult
kulu
kuma
kume
kumi
kumo
kump
kumr
kumu
kumv
kumy
kuna
kunc
kune
kung
kuni
kunk
kuno
kuns
kunt
kunz
kuok
kuom
kupa
kupe
kupl
kupp
kupu
kuqp
kura
kurd
kure
kuri
kurk
kurn
kuro
kurp
kurr
kurs
kurt
kuru
kurz
kusa
kusb
kusc
kusd
kush
kusi
kusl
kuso
kuss
kust
kusu
kute
kuti
kuts
kutz
kuul
kuva
kuxu
kuyl
kuyz
kuze
kuzi
kuzn
kuzz
kv8g
kvac
kvaf
kvam
kvaq
kvar
kvas
kvbq
kvcc
kvdb
kvec
kvgb
kvie
kvil
kvin
kvip
kvis
kvli
kvlp
kvlv
kvng
kvnn
kvot
kvpr
kvsd
kvtt
kvue
kvzy
kwac
kwag
kwah
kwai
kwak
kwam
kwan
kwaw
kwcl
kwee
kwei
kwek
kwen
kwes
kwgs
kwho
kwhr
kwic
kwik
kwit
kwiz
kwmc
kwok
kwon
kwsk
kwtb
kwtr
kwun
kwvf
kwxm
kxbp
kxfb
kxhe
kxhy
kxis
kxiu
kxjb
kxlm
kxrx
kxtv
kxuk
kxxx
kyaa
kyah
kyan
kyar
kyat
kyaw
kybd
kych
kydd
kyed
kyee
kyes
kyfc
kyfh
kyla
kylc
kyle
kyll
kylo
kyma
kymi
kyna
kyne
kyng
kyns
kyol
kyon
kyoo
kyou
kypn
kyra
kyrg
kyrp
kyrt
kyrv
kyse
kysp
kysy
kytc
kyte
kyuk
kyun
kywe
kyyr
kz'e
kzer
kzim
kzin
kzok
kzoo
kzor
kzqf
kzrr
kzsu
kzto
kzwh
l'An
l'IP
l'ai
l'an
l'as
l'ed
l'ex
l'gp
l'ha
l'ho
l'il
l'om
l'on
l'un
l'up
l've
l-ee
l/hr
l8er
l8tr
lAli
lINN
lIST
lOOg
lOVE
lOth
lPEX
lXaw
lXmu
lXpm
lZHU
la'c
la's
laaa
laag
laal
laam
laan
laar
laas
laat
laaw
laba
labb
labe
labl
labn
labo
labs
lace
lach
laci
lack
laco
lacs
lact
lacy
lacz
lada
ladb
ladc
ladd
lade
ladf
ladi
lado
lads
lady
laeN
laeb
laed
laeh
lael
laem
laen
laep
laer
laes
laet
laev
laew
laex
laez
lafe
laff
lafl
laga
lage
lagg
lagi
lagn
lago
lags
lagu
lagy
lahg
lahk
lahn
lahr
lahs
lahu
laia
laib
laic
laid
laik
lail
laim
lain
lair
lais
lait
laiv
laje
lajh
laju
laka
lakd
lake
lakh
laki
lakk
laks
laky
lala
lale
lali
lall
lalo
lalr
lals
lalt
lalu
lama
lamb
lamc
lamd
lame
lamg
lami
lamk
lamm
lamo
lamp
lams
lamu
lamy
lana
lanb
lanc
land
lane
lang
lanh
lani
lank
lanl
lann
lano
lans
lant
lanu
lanx
lanz
laoc
laof
laog
laon
laos
lapa
lapb
lapc
lapd
lape
lapf
lapj
lapm
lapo
lapp
laps
lapt
lara
larc
lard
larf
larg
lari
lark
larl
larn
laro
larp
larr
lars
lart
lary
larz
lasa
lasc
lasd
lase
lasf
lash
lasi
lask
lasp
lass
last
lasu
lasy
lasz
lata
late
lath
lati
latm
lato
latp
latr
lats
latu
latx
latz
laub
lauc
laud
laue
lauf
laug
laul
laun
laur
laus
laut
lauw
laux
lava
lavc
lave
lavh
lavi
lavo
lawa
lawe
lawi
lawk
lawn
lawr
laws
laxe
laxh
laxs
laya
layn
lays
layy
layz
laze
lazo
lazq
lazy
lb'r
lb's
lb-r
lbad
lbcc
lbci
lbcn
lbcs
lbeg
lbeq
lbes
lbhe
lbhs
lbin
lblo
lblt
lbms
lbne
lbnn
lbns
lbox
lbra
lbrc
lbrk
lbrp
lbsc
lbsd
lbse
lbsr
lbsu
lbtm
lbtp
lbuc
lbuf
lbuq
lbux
lbvr
lbws
lc's
lcac
lcal
lcas
lccc
lccn
lccp
lccs
lcdc
lcdr
lcds
lceh
lcgl
lchr
lchs
lcid
lcii
lcim
lciv
lcjg
lcjn
lcks
lcle
lcli
lclo
lcmc
lcmh
lcmp
lcms
lcnd
lcnk
lcns
lcnu
lcoe
lcol
lcom
lcon
lcos
lcox
lcpd
lcpi
lcqm
lcrt
lcse
lcsh
lcsi
lcss
lcsw
lcuk
lcvx
lcwa
lcwd
lcwr
lczr
ld's
ldaa
ldab
ldan
ldap
ldav
ldbi
ldbl
ldbm
ldbo
ldca
ldce
ldcs
ldda
lddi
ldds
ldef
ldel
ldeo
ldep
ldev
ldfd
ldgo
ldgp
ldir
ldiv
ldix
ldkl
ldmx
ldns
ldoc
ldos
ldpe
ldpi
ldqx
ldrb
ldrc
ldrk
ldrs
ldrt
ldru
ldsa
ldsb
ldsd
ldsi
ldso
ldsp
ldss
ldtr
ldts
ldub
ldup
ldvs
ldxb
le'a
lead
leaf
leah
leak
leal
leam
lean
leap
lear
leas
leat
leau
leav
leax
leay
lebA
leba
lebd
lebe
lebo
lebt
lech
leck
leco
lecs
lect
leda
ledc
lede
ledf
ledo
leds
ledu
leea
leeb
leec
leed
leee
leef
leeg
leeh
leei
leek
leel
leem
leen
leeo
leep
leer
lees
leet
leew
leex
leff
lefg
lefl
lefs
left
lega
lege
legg
legi
lego
legs
legt
lehi
lehl
lehm
lehn
lehp
lehr
leia
leib
leid
leif
leih
leij
leil
lein
leip
leir
leis
leiw
leja
leji
lejt
leka
lekb
leke
leko
leks
lela
lelf
lell
lels
lelv
lely
lema
leml
lemo
lems
lena
lenb
lend
lene
leng
lenh
leni
lenk
lenm
lenn
leno
lenp
lens
lent
leny
lenz
leoJ
leoN
leod
leof
leoh
leoj
leol
leom
leon
leop
leor
leos
leot
leou
leow
lepO
lepa
lepb
lepc
lepe
lepo
lepp
leps
lept
lepy
leqt
lequ
lerc
lerg
lerh
leri
lerk
lerm
lern
lero
lerp
lers
lert
leru
lery
lesa
lesb
lesc
lese
lesh
lesi
lesk
lesm
leso
less
lest
lesu
lesv
lesz
leta
lete
letf
leth
leti
leto
lets
lett
letz
leud
leue
leuf
leui
leuk
leun
leuo
leur
leva
leve
levi
levl
levo
levy
lewd
lewi
lews
lewt
lewy
lexa
lexb
lexi
lexj
lexp
lexx
lexy
leym
leyn
leyo
leys
lezo
lezz
lf's
lfbs
lfbt
lfcg
lfcp
lfcr
lfcs
lfct
lfft
lfhk
lfhw
lfih
lfil
lfin
lfji
lfkc
lflg
lfoe
lfoo
lfor
lfox
lfpe
lfpt
lfqt
lfsr
lftv
lfue
lfug
lfun
lfus
lfwc
lfwf
lfyj
lgac
lgao
lgap
lgaq
lgcc
lgcm
lgcp
lgdt
lgen
lgeo
lgfb
lgfq
lgil
lgjc
lgjd
lgje
lgjk
lgmn
lgnd
lgop
lgph
lgpi
lgpl
lgqd
lgqp
lgrc
lgsm
lgte
lgtu
lgwh
lgwr
lhaD
lhaW
lhad
lham
lhav
lhaw
lhbn
lhca
lhcc
lhdc
lhdx
lhea
lheh
lhep
lhes
lhfg
lhgs
lhmc
lhog
lhpe
lhqp
lhsa
lhsf
lhtc
lhtj
lhup
lhzc
li'l
li's
liaG
liaV
liab
liac
liad
liaf
liag
liah
liai
liaj
lial
liam
lian
liao
liap
liaq
liar
lias
liat
liau
liav
liaw
libC
libF
libG
libI
libL
libX
liba
libb
libc
libd
libe
libf
libg
libh
libi
libl
libm
libn
libo
libp
libr
libs
libu
libw
libx
liby
libz
lice
lich
lici
lick
lics
licv
lida
lidb
lidd
lide
lidh
lidi
lidl
lido
lidp
lids
lidt
lidu
lidz
lieN
lieb
liec
lied
liee
lief
liek
liel
liem
lien
lier
lies
lieu
liev
liew
life
liff
lifl
lifo
lifp
lift
liga
lige
ligh
ligi
lign
ligo
ligr
ligs
ligt
lihP
lihp
lihs
liia
liii
liin
liit
lija
lijk
lijn
lijv
lika
like
liki
liko
liks
lila
lilb
lile
lili
lill
lilo
lilt
lily
limE
lima
limb
lime
limg
limn
limo
limp
lims
limu
limx
limy
lina
linb
linc
lind
line
ling
linh
lini
link
linm
linn
lino
linp
lins
lint
linu
linx
liny
linz
liob
lioc
liod
lioe
liof
liom
lion
lior
lios
liot
liou
liow
lipa
lipc
lipe
lipi
lipn
lipo
lipp
lips
liqu
lira
lire
liri
lirm
liro
lirr
lisa
lisc
lisd
lise
lish
lisi
lisk
lisn
lisp
liss
list
lita
litc
lite
lith
lito
litp
litr
lits
litt
litu
lity
litz
lium
liup
lius
liut
liuz
liva
livd
live
livs
livt
livy
liwa
liwl
lixi
lixo
liya
liye
liza
lizb
lizh
lizp
lizz
ljap
ljbf
ljbu
ljdf
ljet
ljgg
ljgm
ljhr
ljin
ljjc
ljjd
ljjq
ljjz
ljmp
ljnq
ljon
ljsC
lkab
lkba
lkey
lkhc
lkid
lkij
lkjh
lkny
lksb
lkvm
lkwo
ll'I
ll'i
ll's
llab
llac
llaf
llag
llah
llam
llap
llar
llas
llat
llaw
llbd
llbi
llcs
llcx
lldc
lleN
lleb
llec
lled
llee
llef
lleh
llel
llen
ller
lles
llet
lleu
llew
llex
lley
llhi
lliJ
llib
llid
llif
llig
llih
llij
llik
llim
llip
llir
llis
llit
lliw
lljg
lljy
llkn
llli
llll
llmc
llnc
llnj
llnl
llnr
lloM
lloN
llod
lloe
lloi
llol
llom
llon
llop
llor
llos
llot
llpe
llrt
llrw
llsa
llsi
llsm
llst
llth
lltk
lltq
llub
lluc
llud
lluf
llug
lluh
lluj
llul
llum
llun
llup
llwa
llwp
llyn
llyt
lmac
lmax
lmbt
lmch
lmcn
lmdd
lmds
lmeh
lmem
lmes
lmgc
lmgj
lmhj
lmig
lmis
lmjd
lmjm
lmky
lmld
lmmv
lmnc
lmnl
lmod
lmoi
lmos
lmpl
lmpm
lmpq
lmps
lmra
lmrc
lmrm
lmrs
lmsa
lmsc
lmsh
lmsi
lmtd
lmvr
lnas
lnbb
lnbc
lnbf
lnbi
lnbs
lncc
lncs
lndg
lndn
lndx
lnec
lned
lner
lnew
lngs
lnhq
lnit
lnlu
lnmb
lnno
lnop
lnot
lnpg
lnsc
lnsl
lnsz
lnth
lnum
lnzx
load
loaf
loai
loal
loam
loan
loar
loas
loat
loay
lobe
lobi
lobo
lobs
loca
locc
loce
loch
loci
lock
locl
locn
loco
locp
locs
locy
loda
lode
lodi
lodo
lody
lodz
loeb
loef
loei
loek
loel
loen
loes
loew
lofa
lofi
lofs
loft
logb
loge
logf
logi
logm
logn
logo
logp
logs
logv
logx
logy
lohm
lohn
lohr
loic
loid
loie
loik
loin
loir
lois
loit
loiz
loja
lojl
loka
loke
lokh
loki
loko
loky
lola
lold
loll
loln
lolo
loma
lomb
lome
lomg
lomo
lomr
lona
lond
lone
long
loni
lonk
lonn
lono
lons
lont
lonx
lony
lonz
loob
looc
lood
loof
loog
looi
look
loom
loon
loop
loos
loot
loov
loow
loox
looy
lope
lopi
lopo
lopp
lops
lopt
loqo
lora
lorc
lord
lore
lori
lorn
loro
lors
lory
lorz
losd
lose
losh
losi
loso
loss
lost
losx
lota
lotd
lote
loth
loti
loto
lotr
lots
lott
lotv
lotz
loud
loue
loui
louk
loun
loup
lour
lous
lout
louw
loux
lova
love
lowa
lowd
lowe
lowk
lown
lowr
lows
lowx
lowy
loya
loyd
loye
loyo
loys
loza
lp's
lpad
lpag
lpai
lpar
lpas
lpax
lpbi
lpbx
lpcc
lpci
lpcs
lpda
lpdc
lpdr
lpds
lped
lpes
lpex
lpfc
lpfn
lpga
lpgd
lphl
lphq
lpia
lpid
lpjd
lpks
lpln
lpmc
lpmm
lpnc
lpne
lpon
lpos
lppa
lppl
lpps
lppt
lpqc
lprc
lprh
lprm
lprp
lprt
lpss
lpsw
lpsx
lpsy
lpsz
lpte
lptl
lptr
lptv
lptx
lpvi
lpvm
lpyg
lqGo
lqIf
lqIt
lqNo
lqas
lqat
lqcr
lqdb
lqdc
lqek
lqfp
lqgc
lqgo
lqgu
lqhb
lqin
lqip
lqno
lqoj
lqon
lqpd
lqrp
lqru
lqsu
lqta
lqup
lr's
lrRv
lraC
lraK
lrac
lrae
lrak
lrap
lras
lrcc
lrcd
lrcs
lrdc
lrec
lreg
lrep
lrgj
lrig
lrjh
lrjo
lrjs
lrlp
lrmc
lrmj
lrmp
lrng
lrom
lrow
lrpc
lrpr
lrri
lrsm
lrss
lrta
lrts
lrtu
lrub
lruc
lruf
lruh
lrul
lrup
ls's
ls-d
lsan
lsap
lsar
lsat
lsbs
lsca
lscb
lscd
lscf
lscn
lscp
lscu
lsdc
lsds
lsel
lset
lsfs
lsgg
lsid
lsil
lsim
lsis
lsiu
lsjh
lslR
lslb
lsll
lslp
lslr
lsls
lslv
lslw
lsma
lsnb
lsnr
lsoc
lsof
lsoh
lsok
lson
lsox
lspd
lspv
lsqn
lsra
lsrb
lsre
lsrh
lsri
lsrl
lsro
lsrr
lsrw
lssa
lssd
lssi
lssp
lstc
lstr
lsts
lstt
lsuc
lsue
lsuh
lsun
lsus
lsvg
lsws
lsxi
lsym
lsys
lt's
ltHj
ltad
ltag
ltan
ltap
ltar
ltbd
ltcb
ltch
ltck
ltcl
ltda
ltec
ltee
ltek
lter
ltex
ltfv
lths
ltid
ltig
ltih
ltil
ltin
ltip
ltjb
ltjg
ltjr
ltll
ltmi
ltmp
ltms
ltoa
ltoc
ltod
ltoe
ltoi
ltok
ltol
ltop
ltos
ltou
ltpa
ltrn
ltsu
lttb
ltte
lttm
ltty
ltul
ltvs
ltwt
ltwz
ltyy
lu'a
lu'c
lu's
luaG
luaP
luaR
luaS
luac
luag
luah
luaj
luak
luam
luan
luap
luar
luas
luau
luay
luba
lube
luby
luca
lucb
lucc
luce
luch
luci
luck
lucs
lucv
lucy
luda
ludd
lude
ludi
ludj
ludo
ludp
ludt
ludv
ludy
lueh
luek
luen
lues
luey
lufe
luff
lufo
luft
luga
lugb
luge
lugg
lugh
lugo
lugs
lugt
luhd
luhn
luhz
luib
luic
luid
luik
luil
luin
luis
luit
luiz
lujm
lujo
luka
luke
luki
luko
luks
luku
lula
lule
luli
lull
lulu
luly
luma
lumb
lume
lumi
lumm
lumo
lump
lums
luna
lund
lune
lung
lunk
lunn
luns
lunt
luny
luof
luop
luos
lupa
lupc
lupe
lupi
lupo
lupu
lura
lurd
lure
lurg
luri
lurk
luro
lusa
luse
lush
lusi
lusk
luso
lusr
lust
luta
lute
luth
luts
lutt
lutz
luug
luuk
luva
luvl
luvm
luvr
luvs
luwf
luxa
luxe
luxo
luxs
luxu
luye
luze
lv's
lval
lvar
lvas
lvax
lvbg
lvbh
lvcc
lvdc
lvdi
lvdt
lved
lver
lves
lvfo
lvgm
lvgn
lvhe
lvho
lvii
lvio
lvis
lviv
lvkn
lvlr
lvls
lvmh
lvnc
lvng
lvno
lvol
lvov
lvpd
lvpp
lvsj
lvsy
lvwr
lvzv
lwab
lwao
lway
lwbz
lwca
lwdl
lwei
lwin
lwiq
lwkc
lwkz
lwnc
lwns
lwob
lwoc
lwof
lwoh
lwoj
lwoo
lwpd
lwpi
lwpr
lwps
lwsh
lwsp
lwue
lx's
lxag
lxau
lxaw
lxda
lxeb
lxjs
lxmu
lxpg
lxpl
lxqa
lxqf
lxtm
lxxx
lyaa
lyam
lyar
lyas
lycd
lyce
lyck
lyco
lyda
lyel
lyer
lyes
lyew
lyga
lygm
lyin
lyje
lyka
lyla
lyle
lyly
lymb
lyme
lymn
lync
lynd
lyne
lynk
lynn
lyns
lynx
lyon
lyot
lyqm
lyra
lyre
lyrp
lyse
lyss
lysy
lyta
lyte
lyth
lytt
lytx
lywi
lyza
lyzk
lzau
lzcb
lzds
lzfg
lzfw
lznj
lznn
lzrd
lzrw
lzss
lzsv
lzuo
lzwz
lzyp
lzzp
m'ae
m'ah
m'ai
m'am
m'as
m'ax
m'cr
m'en
m'fv
m'kb
m'la
m'sj
m'uw
m'xl
m'yv
m'zq
m-we
m/mp
m/xo
m/yr
mAtt
mCXN
mFax
mGvi
mINN
mRue
mSec
mTIe
mVax
mWEP
ma'c
ma'i
ma'm
ma's
ma't
ma'u
ma'y
ma2s
maab
maac
maad
maag
maai
maak
maal
maam
maan
maap
maar
maas
maat
maaz
maba
mabb
mabe
mabi
mabo
mabp
mabr
maby
maca
macb
macc
macd
mace
macf
macg
mach
maci
macj
mack
macl
macm
macn
maco
macp
macq
macr
macs
mact
macu
macv
macw
macx
macy
macz
madA
mada
madd
made
madh
madi
madk
madl
mado
mads
madv
mady
maeb
mael
maem
maep
maer
maes
maet
maez
mafb
mafm
mafs
mafu
maga
magc
mage
magg
magh
magi
magn
mago
mags
magu
maha
mahc
mahe
mahi
mahn
maho
mahq
mahr
mahs
maht
mahu
mahw
mahy
maia
maid
maif
maik
mail
maim
main
maio
maiq
mair
mais
mait
maix
maiz
maja
majd
maje
maji
majo
maju
maka
make
maki
mako
makr
maks
maku
mala
malb
malc
male
malf
malg
mali
mall
malm
malo
malp
mals
malt
malu
malv
malx
maly
mama
mamc
mame
mami
mamk
mamo
mams
mamt
mamu
mana
mand
mane
mang
manh
mani
mank
manl
mann
mano
manp
mans
mant
manu
manx
many
manz
maoc
maof
maoh
maol
maon
maop
maor
maos
maou
maow
mapb
mapc
mapd
mape
mapi
mapl
mapo
mapp
mapq
maps
mapt
mapu
mapw
mapx
mapy
maql
maqm
maqs
maqy
mara
marc
mard
mare
marg
mari
marj
mark
marl
marm
marn
maro
marp
marq
marr
mars
mart
maru
marv
marx
mary
marz
masa
masb
masc
mase
masg
mash
masi
mask
masm
maso
mass
mast
masu
masx
mata
matc
matd
mate
math
mati
matk
matl
mato
matq
matr
mats
matt
matu
matv
matw
maty
matz
mauG
maud
maug
maui
mauk
maul
maun
maur
maus
maut
maux
mauz
mava
mavc
mavd
mave
mavi
mavo
mavs
mavu
mawd
mawe
mawi
mawk
mawl
mawn
mawp
mawr
maws
maww
maxa
maxb
maxd
maxe
maxf
maxh
maxi
maxk
maxm
maxn
maxo
maxq
maxs
maxt
maxu
maxv
maxw
maxx
maxy
maxz
maya
mayb
maye
mayi
mayj
mayn
mayo
mayp
mayr
mays
mayu
mayw
mayx
maza
mazc
maze
mazn
mazo
mazu
mazx
mazy
mazz
mb'b
mb's
mb/g
mb/s
mbaa
mbag
mbar
mbas
mbbd
mbbm
mbbs
mbcf
mbcg
mbcr
mbda
mbdc
mbdf
mbds
mbeg
mbeo
mber
mbes
mbez
mbfi
mbfs
mbfw
mbhd
mbhr
mbhs
mbia
mbic
mbig
mbii
mbin
mbio
mbir
mbit
mbiz
mbka
mbkc
mble
mblg
mblk
mbmb
mbna
mbnc
mbnd
mboh
mbox
mbpd
mbph
mbpm
mbpq
mbps
mbqp
mbqy
mbrd
mbrj
mbrk
mbsa
mbsi
mbss
mbsx
mbta
mbti
mbty
mbuf
mbul
mbur
mbus
mbva
mbxb
mbxt
mbyi
mbyp
mbyt
mbyy
mbzv
mbzy
mc's
mcac
mcad
mcaj
mcam
mcap
mcas
mcat
mcav
mcba
mcbd
mcca
mccc
mcch
mcci
mccm
mcco
mccs
mccw
mcda
mcdd
mcdj
mcdn
mcds
mcdu
mcea
mcec
mced
mceo
mcer
mces
mcet
mcex
mcfa
mcfc
mcfi
mcga
mcgh
mcgp
mcgv
mchk
mchp
mchv
mcia
mcic
mcih
mcii
mcil
mcin
mcis
mcit
mcja
mcju
mckb
mcke
mckp
mcla
mclb
mclg
mcli
mclk
mclr
mcls
mcmb
mcmc
mcmd
mcmi
mcmp
mcnc
mcnd
mcnr
mcnt
mcol
mcom
mcon
mcox
mcoy
mcpa
mcpb
mcph
mcpp
mcpr
mcpu
mcra
mcrb
mcrc
mcrl
mcrt
mcsb
mcsc
mcsj
mcsn
mcsr
mcst
mctb
mctf
mctg
mctl
mctr
mcts
mcuh
mcus
mcut
mcux
mcvf
mcvg
mcvj
mcwe
mcws
mcyh
mcyo
mcyr
mczm
md'j
md's
md'x
mdat
mday
mdbc
mdbe
mdbk
mdbl
mdbs
mdbu
mdbx
mdby
mdca
mdcc
mdcd
mdcp
mdcs
mdda
mddi
mddr
mdds
mdec
mdef
mdel
mdep
mdet
mdev
mdfv
mdha
mdhc
mdhs
mdid
mdir
mdis
mdiv
mdiw
mdlf
mdli
mdlt
mdma
mdmd
mdmi
mdms
mdnr
mdns
mdnt
mdoc
mdor
mdos
mdot
mdpc
mdph
mdpi
mdpl
mdps
mdpu
mdqa
mdqs
mdrs
mdse
mdsi
mdsl
mdso
mdsr
mdss
mdtf
mdti
mdtm
mdtv
mdwv
mdxp
mdyi
mdyn
mdys
mdyt
me'g
me'n
me's
me't
mead
meae
meah
meai
meak
meal
meam
mean
mear
meas
meat
mebl
meca
mecc
mece
mecf
mecg
mech
meck
mecl
meco
mecs
mecx
mecy
mecz
meda
medd
mede
medf
medi
medo
medq
meds
medt
medu
meea
meec
meed
meeh
meei
meek
meel
meem
meen
meep
meer
mees
meet
mefo
mega
mege
megl
megm
mego
megs
megt
megu
megx
megy
meha
mehb
mehc
mehd
mehg
mehk
mehl
mehr
meht
meiN
meia
meid
meii
meik
meil
meim
mein
meio
meir
meis
meit
mejc
mejf
mejo
meki
meko
meks
mela
melb
meld
mele
melf
melh
meli
melk
mell
melo
mels
melt
mely
mema
memb
memc
meme
memf
memi
meml
memo
memp
memq
memr
mems
memu
memv
memw
memx
memy
mena
menc
mend
mene
meng
meni
menk
menn
meno
mens
ment
menu
meny
menz
meoh
meok
meop
meow
mepa
mepc
mepl
mepp
meps
mepy
meqb
meqn
meqx
merC
mera
merb
merc
mere
merf
merg
meri
merk
merl
merm
mern
mero
merp
merr
mers
mert
meru
merv
merx
mery
merz
mesa
mese
mesg
mesh
mesi
meso
mess
mest
mesz
meta
metb
mete
meth
meti
metj
metl
meto
metr
mets
mett
metu
metw
metz
meub
meuf
meuk
meum
meun
meur
meus
mevk
mevr
mevy
mewa
mewl
mews
mexc
mexi
mexn
mexp
meyn
meyq
meza
meze
mezl
mezs
mf's
mfal
mfap
mfbd
mfbl
mfbo
mfbp
mfbt
mfcb
mfcc
mfcd
mfcf
mfcg
mfcl
mfcs
mfcx
mfdd
mfdk
mfea
mfes
mffh
mffp
mffx
mfgl
mfgr
mfgs
mfhi
mfhu
mfhx
mfic
mfii
mfil
mfit
mfjx
mfkl
mfld
mflg
mflo
mflr
mflt
mfmi
mfmn
mfnl
mfnp
mfns
mfof
mfog
mfoh
mfop
mfox
mfoy
mfpb
mfpd
mfpr
mfpw
mfqn
mfqp
mfqr
mfrc
mfri
mfrl
mfrs
mfsh
mfsi
mfsl
mfss
mfst
mftl
mftm
mftp
mftt
mftu
mftx
mfun
mfup
mfvn
mfyo
mfzm
mfzp
mg'p
mg's
mg/L
mgal
mgam
mgaq
mgbd
mgbh
mgcc
mgcg
mgdl
mgds
mgdy
mged
mgen
mger
mget
mgfr
mghc
mghd
mghi
mghz
mgic
mgif
mgim
mgjc
mgjd
mgje
mgjl
mgjz
mglw
mgmt
mgnq
mgnt
mgpl
mgqy
mgrm
mgrs
mgse
mgss
mgtp
mgts
mgud
mguh
mgun
mgwi
mgxj
mgxr
mgzf
mh's
mhac
mham
mhan
mhbe
mhcb
mhct
mhdh
mheb
mheg
mhen
mhfa
mhfl
mhhc
mhhi
mhii
mhis
mhix
mhjf
mhkd
mhkw
mhma
mhmc
mhml
mhmm
mhnj
mhnl
mhnm
mhof
mhou
mhph
mhpp
mhpt
mhqb
mhqx
mhrc
mhre
mhsc
mhsl
mhti
mhts
mhus
mhut
mhvk
mhxt
mhzc
mhzh
mhzr
mhzs
mi't
miac
miae
miaj
mial
miam
mian
miao
mias
miau
miaz
mibi
mibk
mibl
mibm
mibs
mibu
mibw
mica
mice
micf
mich
mici
mick
micn
mico
micr
mics
micu
micv
mida
midd
mide
midh
midi
midl
midn
mido
mids
midt
midv
midx
mied
miee
mieg
miei
miek
miel
miem
mien
miep
mier
mies
miew
mifa
mife
miff
mifi
mifp
miga
migc
migg
migh
migi
migj
migo
migp
migr
migs
migu
miha
mihe
mihi
mihm
miho
mihs
mihw
miia
miib
miim
miin
miit
mijh
mijl
mijn
mijv
mika
mikc
mike
miki
mikj
mikk
miko
miks
miky
mila
mild
mile
milh
mili
milk
mill
milo
milp
milr
mils
milt
milw
milx
mily
milz
mima
mimd
mime
mimi
mimo
mimp
mims
mimy
mina
minc
mind
mine
ming
minh
mini
mink
minn
mino
minr
mins
mint
minu
minv
minx
miny
minz
miof
mioq
mior
mios
miou
miow
mipa
mipg
mipp
mips
mipu
mipy
miqs
mira
mirb
mirc
mird
mire
mirg
miri
mirk
miro
mirp
mirq
mirs
mirt
mirv
mirw
miry
misa
misc
mise
misg
mish
misi
misl
miso
misr
miss
mist
misu
misz
mita
mitc
mite
mith
miti
mitk
mitl
mito
mits
mitt
mitu
mitx
mity
mitz
miul
mivj
mivy
miwa
miws
miwt
mixa
mixe
mixs
mixt
mixx
mixy
miya
miyh
miyo
miyu
miyv
mize
mizo
mizu
mj's
mjaa
mjam
mjay
mjbb
mjbc
mjbe
mjcv
mjdf
mjdn
mjds
mjeb
mjef
mjes
mjff
mjge
mjgk
mjgu
mjhb
mjhc
mjht
mjib
mjie
mjif
mjjc
mjjd
mjjh
mjji
mjjj
mjjk
mjjt
mjkn
mjlr
mjlx
mjme
mjmh
mjmr
mjoc
mjoe
mjpm
mjqu
mjrc
mjrh
mjrt
mjse
mjtf
mjui
mjuk
mjvm
mjwg
mjye
mk's
mkII
mkaG
mkae
mkag
mkas
mkbs
mkcd
mkdb
mkdm
mked
mkej
mkes
mket
mkey
mkfs
mkgd
mkge
mkgf
mkgq
mkgs
mkgy
mkhf
mkib
mkid
mkii
mkim
mkip
mkiv
mklb
mkmf
mkmn
mkpk
mkpt
mkqm
mkse
mksf
mksg
mktf
mktg
mkts
mkul
mkwb
mkws
mkxh
mkyg
mkzu
ml/g
mlab
mlac
mlad
mlal
mlam
mlap
mlaw
mlbm
mlbs
mlcp
mlda
mldd
mldl
mlee
mleh
mlen
mlfl
mlfp
mlfw
mlgd
mlgu
mlhb
mlht
mlib
mlid
mlif
mlij
mlim
mlin
mliu
mljq
mljy
mlkc
mlkd
mlko
mllc
mlle
mlmb
mlml
mlms
mlnc
mloH
mlog
mloh
mlol
mlor
mlow
mlpn
mlpp
mlps
mlqk
mlrg
mlrs
mlse
mlsk
mltf
mlti
mltj
mlud
mlvc
mlvl
mlvp
mlwl
mlxh
mlxo
mlxq
mlye
mlyn
mm'h
mm's
mmac
mmag
mmal
mmam
mman
mmap
mmar
mmas
mmat
mmax
mmay
mmbf
mmbl
mmca
mmcc
mmcd
mmcf
mmcg
mmci
mmcr
mmda
mmdd
mmdf
mmdh
mmdi
mmds
mmed
mmei
mmek
mmel
mmer
mmfq
mmgk
mmgm
mmhc
mmhi
mmhq
mmic
mmik
mmin
mmio
mmis
mmit
mmjb
mmkh
mmkt
mmlc
mmlp
mmlv
mmma
mmmg
mmmh
mmmk
mmml
mmmm
mmmr
mmni
mmol
mmos
mmpa
mmpe
mmph
mmpi
mmpm
mmpp
mmrl
mmrr
mmrs
mmrt
mmsf
mmsh
mmsi
mmsl
mmsn
mmst
mmtb
mmtc
mmtg
mmus
mmvd
mmvi
mmvs
mmwr
mmws
mmxx
mmzn
mnTv
mnam
mnay
mnba
mnbp
mnbr
mnbv
mnco
mncs
mncz
mndd
mndi
mndl
mndr
mneh
mnem
mnet
mneu
mnew
mngi
mngr
mngt
mngy
mnia
mnic
mnie
mnio
mnit
mnlf
mnmc
mnmp
mnnb
mnnh
mnop
mnor
mnos
mnot
mnov
mnpl
mnps
mnpt
mnpz
mnrc
mnsa
mnsd
mnsk
mnsp
mnst
mnsv
mnsw
mnth
mntm
mntt
mntv
mnuk
mnum
mnuu
mnvd
mnwv
mnxi
mnzj
mo'c
mo'e
mo'i
mo'n
mo's
moab
moaf
moaj
moak
moan
moar
moas
moat
moay
moba
mobb
mobi
mobm
mobs
moby
moca
moci
mock
mocw
mocy
moda
modd
mode
modf
modh
modi
modl
modm
modo
modp
mods
modu
modw
modx
mody
moef
moeg
moeh
moel
moen
moes
moet
moey
moez
moff
mofo
mofu
moga
mogg
mogi
mogo
mogs
mogu
moha
mohd
mohl
mohn
moho
mohr
mohw
mohy
moid
moil
moim
moin
moio
moir
mois
moit
moix
moiz
moja
moje
moji
mojj
mojo
moka
moke
moki
moko
mokr
moku
moky
mola
mold
mole
molg
moli
moll
molo
molr
mols
molt
molx
moly
moma
mome
momi
momo
moms
mona
monc
mond
mone
mong
moni
monk
monn
mono
mons
mont
monu
monx
mony
moob
mood
moof
moog
mooi
mook
mool
moon
mooo
moop
moor
moos
moot
moov
mooy
mooz
mopd
mope
mopg
moph
mops
mopt
mopw
mopy
moqb
moqd
moqr
mora
morb
mord
more
morf
morg
mori
mork
morm
morn
moro
morp
mors
mort
mory
morz
mose
mosh
mosk
moss
most
mosy
mosz
mota
motd
mote
moth
moti
motk
motm
moto
mots
mott
motu
motv
motz
moua
moub
moud
moue
moul
moun
moup
mous
mout
movb
movc
movd
move
movf
movg
movh
movi
movl
movo
movp
movq
movs
movw
mowj
mown
mows
mowt
moxa
moxo
moxy
moya
moye
moyj
moyl
moyo
moys
moza
moze
mozh
mozo
mozu
mozz
mp's
mpaa
mpai
mpal
mpas
mpat
mpbq
mpbs
mpbt
mpbw
mpca
mpcc
mpce
mpch
mpcn
mpco
mpcp
mpdh
mpea
mpeg
mpel
mpep
mpeq
mpev
mpew
mpex
mpfc
mpfn
mpfz
mpgi
mpgn
mpgo
mpgp
mphk
mpho
mphq
mphx
mpia
mpib
mpic
mpid
mpie
mpii
mpil
mpim
mpix
mpjd
mpje
mpjs
mpla
mplb
mple
mplr
mpls
mplt
mplu
mpmh
mpmr
mpmv
mpnd
mpni
mpnj
mpnl
mpob
mpok
mppa
mppc
mppd
mppi
mppm
mppp
mpps
mpqi
mpqs
mpqw
mprc
mprg
mprh
mprl
mprm
mpro
mprp
mpry
mpsc
mpsf
mpsi
mpsm
mpso
mpsp
mpss
mpst
mpsx
mptn
mptp
mptr
mpts
mpue
mpus
mput
mpuz
mpvs
mpwa
mpxl
mpyd
mpye
mpyf
mpyi
mpyu
mpzd
mq'x
mqae
mqbk
mqbw
mqez
mqfi
mqfo
mqgc
mqgp
mqgu
mqht
mqjp
mqkh
mqmp
mqng
mqnh
mqpo
mqqj
mqsa
mqsp
mqsu
mqtm
mquk
mqxe
mqxu
mqyl
mraa
mrad
mraf
mrah
mrak
mram
mraw
mray
mraz
mrbo
mrbs
mrbt
mrbu
mrcp
mrcs
mrdc
mrdd
mrdf
mrdn
mrds
mreb
mrec
mreg
mrem
mren
mreq
mres
mret
mrex
mrfp
mrfs
mrgd
mrgw
mrhm
mrhr
mrhs
mrid
mrif
mrih
mris
mriz
mrjg
mrkb
mrkf
mrkk
mrlk
mrll
mrln
mrls
mrms
mrmz
mrna
mrnd
mroe
mrof
mrol
mron
mrop
mros
mrot
mrow
mroz
mrpn
mrpo
mrps
mrqb
mrrr
mrsa
mrsb
mrsm
mrsq
mrst
mrta
mrtc
mrtk
mrwa
mrxa
mrxd
mryc
mryt
ms's
ms2i
msad
msai
msal
msam
msap
msas
msat
msav
msax
msbc
msbg
msbi
msbk
msbm
msbs
msby
msca
mscc
mscd
msce
mscf
mscg
msci
mscn
mscp
mscr
mscs
mscw
msdc
msde
msdi
msdl
msdn
msdr
msds
msdv
msea
mseb
msec
msee
msek
msen
mseq
mset
msfc
msfs
msft
msfw
msgd
msgf
msgj
msgp
msgr
msgs
msgt
msgw
msha
mshq
msia
msic
msid
msii
msij
msil
msim
msin
msio
msis
msiv
msjh
msjv
mskb
mskc
mskv
msla
msls
msma
msmc
msme
msms
msnd
msng
msob
msoe
msom
msor
msos
mspa
mspc
mspe
mspo
mspp
msps
msqh
msrb
msrc
msri
msrm
msrp
mssa
mssb
mssc
mssl
mssm
mssq
msss
msst
mssv
mstc
mste
msti
mstr
mstt
mstv
mstz
msua
msub
msum
msun
msup
msus
msvc
msvd
msvg
msvr
msvu
msvv
msvz
mswd
mswe
msws
msxm
msye
msym
msys
mszp
mtOt
mtab
mtac
mtad
mtag
mtak
mtal
mtan
mtas
mtax
mtbe
mtbf
mtbi
mtbw
mtch
mtci
mtcl
mtcn
mtcp
mtcr
mtcs
mtds
mtec
mteg
mtek
mtel
mtew
mtex
mtez
mtfd
mtfs
mtge
mtgl
mtgy
mtgz
mtha
mthi
mtho
mths
mthw
mtia
mtik
mtin
mtio
mtja
mtjc
mtjw
mtjy
mtjz
mtka
mtko
mtlb
mtlj
mtlo
mtlr
mtls
mtmc
mtmo
mtmp
mtnl
mtnr
mtns
mtnt
mtnv
mtod
mtof
mtoh
mtop
mtos
mtox
mtpr
mtps
mtrk
mtrn
mtrs
mtrx
mtsa
mtsg
mtsm
mtso
mtss
mtsu
mtsy
mttd
mttr
mttt
mtud
mtum
mtus
mtvm
mtvn
mtwa
mtwl
mtwn
mtww
mtxi
mtxk
mtxt
mu's
muSz
muac
muad
mual
muam
muan
muas
muat
muay
mube
mubl
mubo
muce
much
muck
mucm
mucs
muda
mudd
mude
mudl
mudp
muds
muee
mues
muet
mufc
mufe
muff
mufi
mufs
muga
mugg
mugi
mugo
mugs
mugu
muhc
muhd
muhl
muhm
muhr
muhs
muhv
muia
muid
muim
muin
muir
muka
mulB
mula
mulb
muld
mule
mulf
mulg
mulh
muli
mulk
mull
mulo
mulp
muls
mult
mulu
mulw
mume
mumg
mumm
mump
mums
mumu
mumv
mumy
muna
mund
mune
mung
muni
munj
munk
munn
muno
munr
muns
munt
munu
munz
muoi
muon
mupd
mupf
mura
murc
murd
mure
murf
murg
muri
murk
murn
muro
murr
murs
muru
mury
musa
musc
musd
muse
musg
mush
musi
musk
muso
muss
must
muta
mute
muth
muti
muto
muts
mutt
mutz
muug
muun
muus
muut
muvo
muws
muwz
muya
muye
muyo
muyt
muze
muzo
muzt
muzz
mvac
mvaj
mval
mvaq
mvar
mvas
mvax
mvbr
mvcb
mvcc
mvcd
mvdh
mvds
mves
mvex
mvfa
mvfr
mvfs
mvgg
mvgs
mvgw
mvhs
mvii
mvij
mvik
mvip
mvlf
mvlr
mvme
mvmk
mvmt
mvnc
mvnl
mvoq
mvos
mvox
mvpc
mvpd
mvre
mvsa
mvsb
mvsp
mvvy
mvwk
mvxf
mvyq
mwar
mwav
mwbb
mwbd
mwby
mwca
mwdb
mweb
mwey
mwfa
mwff
mwfp
mwfr
mwgh
mwgk
mwgy
mwhh
mwii
mwik
mwin
mwiz
mwjl
mwks
mwll
mwmf
mwmt
mwoo
mwpa
mwqi
mwqu
mwra
mwrs
mwsc
mwsn
mwst
mwsu
mwsy
mwtb
mwtd
mwuk
mwuy
mwvm
mx's
mxal
mxat
mxco
mxdf
mxel
mxen
mxez
mxfx
mxgb
mxho
mxic
mxkg
mxld
mxmg
mxms
mxnb
mxof
mxor
mxrn
mxsz
mxta
mxtr
mxtx
mxue
mxuf
mxuo
mxvd
mxvp
mxxh
mxxs
mxxt
mxxx
mxzr
my's
myab
myam
myat
mybb
mybg
mybm
myca
mycc
myco
mydb
mydi
myds
mydy
myee
myel
myeq
myer
myfc
myfd
myfh
myfk
myfn
myfp
myfs
mygc
mygs
mygw
myho
myid
myin
myip
myiu
myjm
myka
mykb
myke
mykk
mykl
mykq
myla
mylo
mylw
mymg
myna
myne
myng
mynx
myob
myon
myos
myou
myra
myre
myrl
myrn
myrr
myrt
mysc
mysd
mysh
myst
myth
mytm
mytu
myuc
myum
myxa
myxo
myyk
myzk
mz's
mzha
mzhy
mzjc
mzjr
mzju
mzjy
mzlo
mzpk
mzpt
mzqp
mzrt
mzsf
mztn
mzum
mzvq
mzwp
mzws
mzxd
mzxh
n'ai
n'as
n'eb
n'ed
n'en
n'es
n'ka
n'so
n'st
n'th
n-go
n-th
n-tv
n-up
n4qi
n4vu
nAir
nEnd
nHow
nINN
nMMM
nSea
nSky
nSun
nThe
nVIR
nWar
nXcZ
nYVQ
nYou
nZga
na'f
na'o
na't
naaa
naab
naag
naah
naal
naam
naan
naao
naar
naas
naat
naba
nabb
nabc
nabf
nabi
nabk
nabr
nabs
nabu
naca
nacc
nace
nacg
nach
naci
nack
nacl
nacm
nacn
naco
nacp
nacs
nact
nacu
nacv
nada
nadc
nade
nadf
nadi
nadn
nado
nadp
nadu
nady
nadz
naeJ
naeS
naea
naeb
naec
naed
naef
naej
nael
naem
naep
naes
naew
nafa
nafb
nafc
naff
nafh
nafi
nafs
naft
nagE
naga
nage
nagi
nagp
nags
nagy
naha
nahb
nahe
nahh
nahi
nahj
nahk
nahm
nahp
nahr
naht
nahy
naiS
naia
naib
naic
naid
naie
naif
naig
naii
naik
nail
naim
nain
naio
naip
nair
nais
nait
naiv
naja
najd
najg
naji
najm
najw
najz
naka
nake
naki
nakk
nako
nakq
naks
nalA
nalK
nalU
nala
nalc
nale
nalf
nali
nalk
nall
nalp
nals
nalu
namO
nama
name
nami
namo
namp
nams
namu
namx
nana
nanc
nand
nane
nang
nani
nano
nanp
nans
nant
nanu
naoJ
naoh
naoi
naoj
naol
naom
naor
naos
naow
naox
napa
napc
nape
napf
napi
napl
napm
napo
napp
napr
naps
napu
naqi
narF
narI
nara
narb
narc
nard
nare
narf
narg
nari
nark
narm
narn
naro
narr
nart
naru
nary
nasa
nasb
nasc
nasd
nase
nasf
nash
nasi
nasj
nask
nasl
nasm
naso
nasp
nasr
nass
nast
nasu
nasw
natS
nata
natc
natd
nate
nath
nati
natl
natm
nato
natr
nats
natt
natu
naty
nauJ
naub
naud
naue
naug
naui
nauj
nauk
naum
naur
naus
naut
nauu
navI
nava
navd
nave
navh
navi
navl
navo
navy
nawa
nawc
nawe
nawi
nawk
naws
nawt
naww
nayR
naya
nayd
naye
nayk
nayl
nayr
nays
naza
naze
nazg
nazi
nazm
nazo
nbad
nbak
nbap
nbau
nbbb
nbbd
nbbf
nbbi
nbbs
nbby
nbcc
nbcd
nbcs
nbeb
nbeg
nbel
nbfi
nbfm
nbfp
nbhc
nbhd
nbia
nbic
nbig
nbio
nbis
nbit
nbji
nblk
nblp
nbme
nbnc
nbnl
nbnn
nbot
nbox
nbpc
nbpg
nbpi
nbpr
nbqw
nbqx
nbra
nbrf
nbsc
nbsd
nbsf
nbsp
nbta
nbtb
nbte
nbth
nbtr
nbub
nbuf
nbvb
nbvr
nbwv
nbxd
nc's
ncaa
ncac
ncad
ncaf
ncai
ncal
ncan
ncap
ncar
ncat
ncaz
ncba
ncbc
ncbi
ncbl
ncbr
ncbs
ncca
nccc
nccf
nccp
nccr
nccs
nccu
ncdb
ncdc
ncdi
ncds
ncec
nceg
nceh
ncel
ncep
nces
ncfc
ncfe
ncfr
ncga
ncgi
ncgo
nchc
nche
ncho
nchs
nchu
ncia
ncib
ncic
ncih
ncis
ncji
ncku
nckv
nclc
nclk
ncls
ncmc
ncmd
ncmi
ncmo
ncmp
ncms
ncna
ncnb
ncnp
ncnr
ncnt
ncoa
ncoi
ncol
ncon
ncos
ncoz
ncpa
ncpc
ncpg
ncps
ncpu
ncqa
ncqz
ncra
ncrb
ncrd
ncrf
ncri
ncrp
ncrr
ncrt
ncsa
ncsc
ncsd
ncse
ncsg
ncsi
ncsl
ncss
ncst
ncsu
ncta
nctb
nctr
ncts
nctu
ncua
ncuj
ncwm
ncwp
ncxd
ncxe
ncyl
ncyv
nczz
nd's
ndac
ndas
ndbe
ndbg
ndbm
ndbs
ndby
ndbz
ndcc
nddp
ndec
nded
ndef
nden
ndeq
nder
ndes
ndet
ndez
ndfs
ndgv
ndhm
ndic
ndif
ndig
ndim
ndip
ndir
ndis
ndiv
ndjh
ndkn
ndlc
ndlr
ndma
ndmr
ndmu
ndna
ndnc
ndoc
ndog
ndol
ndon
ndos
ndow
ndpc
ndpd
ndpl
ndra
ndre
ndrf
ndrp
ndsb
ndsi
ndsu
ndta
ndtl
ndtn
ndwv
ndwx
ndxe
ndxp
ndxr
ne'p
ne's
ne't
ne2k
nead
neaf
neah
neal
neap
near
neas
neat
neau
neax
nebE
nebb
nebe
nebh
nebi
nebo
nebp
nebr
nebs
nebu
neby
neca
necc
nece
neci
neck
necl
neco
necp
necs
nect
nedA
nedE
neda
nedc
nedd
nede
nedi
nedj
nedo
neds
neeb
need
neef
neei
neek
neel
neem
neep
neer
nees
neet
neev
neex
nefa
nefc
neff
nefm
neft
nega
negl
nego
negs
negu
negx
nehC
neha
nehc
nehi
nehl
nehm
nehr
nehs
neht
nehw
neib
neic
neid
neie
neif
neil
neim
nein
neis
nejd
nejm
nejo
neka
neke
neki
nekl
neko
nela
nele
nelf
nelg
neli
nelj
nell
nelm
nelo
nelp
nels
nelu
nely
nema
nemc
neme
nemi
nemm
nemo
nemr
nems
nemt
nena
nend
nene
nenf
neng
nenh
neni
neno
nent
nenu
nenv
neoM
neob
neoh
neom
neon
neos
neou
nepa
nepb
nepe
neph
nepi
nepo
neps
nept
nepv
neqk
neqn
nera
nerc
nerd
nerf
nerg
neri
nerk
nerm
nern
nero
nerr
ners
nert
nerv
nesa
nesb
nesc
nese
nesh
nesl
nesn
nesp
ness
nest
neta
netb
netc
netd
nete
netf
netg
neth
neti
netm
neto
netp
netr
nets
nett
netv
netw
netx
netz
neue
neuf
neui
neum
neun
neur
neut
neuv
neux
neva
neve
nevi
nevo
newG
newa
newb
newd
newf
newg
newi
newl
newm
newn
newp
newq
news
newt
newv
newx
newy
nexo
nexp
next
nexx
nezm
nezo
nezz
nf's
nfac
nfah
nfbl
nfdh
nfdm
nfds
nfec
nfet
nffc
nfhi
nfib
nfic
nfie
nfip
nfje
nfjz
nfld
nflg
nfnd
nfng
nfnm
nfnt
nfoo
nfpa
nfpc
nfqy
nfra
nfrs
nfrz
nfsd
nfsf
nfso
nfss
nfsv
nftb
nfte
nftm
nfuc
nfun
nfvq
nfxd
nfxe
nfyi
ng's
ng/m
ngah
ngai
ngak
ngan
ngar
ngau
ngaw
ngax
ngay
ngct
ngdc
ngdn
ngdr
ngdv
ngee
ngen
nger
nges
ngfi
ngfj
ngfo
ngga
nghe
nghi
ngid
ngim
ngin
ngis
ngit
ngjc
ngjd
ngje
ngla
ngle
nglq
ngls
ngoa
ngob
ngoc
ngoh
ngon
ngor
ngos
ngow
ngpa
ngpl
ngps
ngrp
ngrs
ngse
ngtj
nguk
nguo
nguq
nguy
ngvc
ngvd
ngwg
ngyh
nhaH
nhaK
nhac
nhah
nhai
nhak
nhal
nham
nhan
nhat
nhau
nhce
nhcr
nhdd
nhdt
nhes
nhic
nhie
nhis
nhit
nhka
nhlp
nhmp
nhnn
nhoC
nhoJ
nhoc
nhoj
nhon
nhop
nhpa
nhpp
nhra
nhrc
nhsc
nhsd
nhsl
nhtk
nhtp
nhuK
nhua
nhub
nhuk
nhus
nhut
nhyc
nhyv
nhzs
niaC
niac
niaf
niag
nial
niam
nian
niao
niap
niar
nias
niav
niaw
niaz
niba
nibb
nibe
nibh
nibo
nibp
nibr
nibs
nica
nicb
nicd
nice
nich
nici
nick
nico
nics
nicu
nidO
nida
nide
nidi
nido
nidr
nidu
nied
nieh
niek
niel
niem
nien
nier
nies
niet
niev
nife
nifh
nifl
nifs
nige
nigg
nigh
nigs
nihc
nihe
nihs
niht
niie
niin
niit
nija
nije
niji
nijm
nika
nikb
nike
niki
nikm
niko
niks
niku
nilO
nila
nilc
nile
nili
nill
nilo
nilp
nils
nima
nimb
nimh
nimi
nimm
nimo
nimr
nims
nimt
nina
nind
nine
ning
ninh
nini
nink
ninl
ninn
nino
ninr
nint
ninu
niob
nioc
niog
nioh
nioj
niol
nioo
niot
nioz
nipa
nipc
nipe
nipi
nipo
nipp
nipr
nips
nipt
nirE
nirO
nira
nire
nirg
niro
nirs
nirz
nisa
nisc
nisd
nise
nish
nisi
nisk
nisl
nism
niso
nisp
niss
nist
nisu
nita
nitc
nite
niti
nito
nits
nitt
nitu
nitv
nity
nitz
niue
niuf
niug
niur
nius
niuv
niva
nive
nivi
niwa
niwe
niwt
nixe
nixu
nixy
niya
niye
niyf
nizy
njac
njal
njan
njca
njcc
njcl
njdc
njgd
njgr
njha
njih
njim
njin
njit
njjc
njjd
njjp
njla
njlb
njnb
njob
njos
njpb
njpw
njqx
njrw
njto
njuj
njvv
njws
njxm
nk's
nkah
nkaq
nkdc
nkej
nkgy
nkin
nkjv
nkjz
nkko
nkof
nkok
nkow
nkpd
nkqh
nkrp
nkru
nksw
nktl
nkvd
nkwd
nl's
nlab
nlad
nlay
nlbb
nlcd
nlcs
nlde
nlea
nled
nlee
nlen
nlet
nlfp
nlgn
nlhd
nlhj
nlia
nlim
nlin
nlio
nliq
nljb
nlkc
nlko
nlld
nllo
nlms
nlns
nloc
nloe
nlog
nlop
nlpd
nlpp
nlps
nlpt
nlra
nlrb
nlse
nlso
nlsp
nlss
nlst
nltc
nltn
nltp
nluf
nlvc
nlvp
nlwq
nlzw
nmac
nmad
nman
nmap
nmax
nmbr
nmby
nmca
nmcc
nmcp
nmcx
nmda
nmdf
nmdg
nmdp
nmea
nmem
nmfs
nmgr
nmhc
nmhe
nmhs
nmhu
nmii
nmik
nmis
nmit
nmjp
nmla
nmle
nmll
nmmc
nmnm
nmno
nmog
nmos
nmpc
nmpk
nmpl
nmra
nmrc
nmrf
nmrh
nmri
nmrp
nmrt
nmse
nmsg
nmss
nmsu
nmti
nmtn
nmuw
nmwu
nmwz
nmyh
nn's
nnaM
nnam
nnay
nndc
nnde
nneP
nnec
nnen
nnep
nner
nnet
nnew
nnfd
nnga
nnhe
nniF
nniG
nnia
nnif
nnig
nnik
nnjq
nnmc
nnng
nnnn
nnoB
nnob
nnoc
nnop
nnor
nnov
nnph
nnrf
nnrp
nnrq
nnsa
nnsc
nnsk
nnsp
nnst
nnta
nntp
nnuD
nnud
nnum
nnvv
nnwr
nnws
nnxf
nnxm
nnyL
nnyb
nnyl
nnyn
nnyw
no'i
no's
no-i
noON
noaa
noac
noah
noai
noak
noam
noan
noao
noat
noaw
nobe
nobi
nobj
nobl
nobs
nobu
noby
noca
nocc
noce
nocf
noch
noci
nock
nocl
noco
nocr
nocy
noda
nodb
nodd
node
nodi
nodo
nods
noeL
noec
noel
noem
noen
noer
noes
noew
noex
nofa
nofb
nofc
nofd
nofs
nofx
noga
noge
nogg
nogo
nogs
nogu
nogy
noha
nohd
nohi
nohl
nohp
noiZ
noia
noid
noie
noil
noin
noip
noir
noit
noiz
nojd
noji
noko
noks
nola
nold
nole
nolf
noli
noll
nolo
nols
noma
nome
nomi
nomk
nomo
noms
nomy
nona
none
nong
noni
nonl
nonm
nono
nons
nonu
nony
noob
nooc
nook
nool
noom
noon
nooo
noop
noor
noos
noot
nooy
nooz
nopc
nope
noph
nopi
nopm
nopo
nopr
nops
nopt
nopu
nopw
nora
norb
norc
nord
nore
norf
nori
nork
norl
norm
norn
noro
norr
nors
nort
norv
norw
nory
norz
nosa
nosb
nosc
nose
nosg
nosh
nosi
nosl
noss
nost
nosu
nosy
nota
notb
notc
note
noth
noto
nots
nott
noul
noum
noun
noup
nour
nous
nout
novA
nova
novc
nove
novi
novl
novo
novs
novu
novx
novy
nowe
nowi
nowm
nowo
nows
nowt
nowy
noxa
noyL
noye
noyl
noze
nozi
nozu
np's
npac
npal
npap
npar
npas
npau
npbc
npbi
npbs
npcs
npdc
npef
npeg
npej
npep
nper
npes
npet
npfc
npfl
npfx
npga
npgl
nphs
npip
npjd
npkc
npkf
npkl
npkp
npku
npkx
npls
nply
npmc
npmi
npmo
npmp
npnl
npns
npop
npos
npox
nppc
nppd
npps
npqx
nprc
npri
nprm
nprn
npro
nprp
nprs
nprt
nprv
npsa
npsd
npsi
npsl
npti
nptn
nptr
npts
nptw
nptx
npty
nptz
npug
nput
npwd
npzp
nqcm
nqcs
nqda
nqdl
nqrw
nqtr
nquo
nqvq
nrab
nrac
nrad
nrae
nrai
nram
nrao
nrau
nraw
nray
nrbq
nrbw
nrcg
nrcj
nrct
nrdc
nrdl
nreB
nreb
nrec
nred
nref
nreg
nrek
nrel
nrem
nren
nrep
nret
nrev
nrey
nrga
nrgb
nria
nrim
nrir
nris
nrjd
nrjg
nrle
nrlf
nrlk
nrlr
nrmt
nrnr
nroZ
nrob
nroc
nroh
nrom
nrot
nrow
nroz
nrpa
nrph
nrri
nrsa
nrsc
nrsp
nrst
nrsv
nrtc
nrtd
nrtl
nrts
nrub
nruc
nruf
nrun
nrup
nrut
nrwc
nrwk
nrwt
nrwy
nrxt
nryc
nrzi
nrzt
nsaa
nsac
nsam
nsap
nsas
nsav
nsax
nsba
nsbc
nsbe
nsbf
nsbk
nsbm
nsca
nscc
nscd
nscf
nscl
nsco
nscp
nscs
nscu
nsda
nsdb
nsdd
nsdi
nsec
nsel
nsep
nset
nsfa
nsfc
nsfk
nsft
nsgr
nsic
nsig
nsit
nsiz
nsky
nsla
nslb
nsld
nslp
nsls
nsmd
nsme
nsna
nsob
nsod
nson
nspa
nspe
nspf
nspl
nspo
nsps
nspw
nspx
nsrc
nsrd
nsrl
nssa
nssb
nssc
nssf
nssg
nssl
nssp
nsst
nstb
nstd
nsti
nstl
nstn
nstr
nsts
nstz
nsub
nsug
nsuk
nsuz
nsvm
nsvs
nswc
nsym
nszf
nt's
ntab
ntar
ntas
ntaw
ntbf
ntbt
ntca
ntcb
ntcc
ntco
ntcs
ntcz
ntdb
ntdf
ntds
ntea
ntec
nted
ntel
nter
ntes
ntet
ntfn
ntfs
nthe
nthu
ntia
ntid
ntis
ntit
ntji
ntjm
ntkk
ntlc
ntlp
ntma
ntns
ntnu
ntoa
ntof
ntop
ntot
ntou
ntpd
ntpq
ntps
ntpv
ntra
ntrb
ntrc
ntrk
ntrs
ntry
ntsa
ntsb
ntsc
ntsu
ntta
nttc
ntty
ntua
ntuf
ntus
ntxf
ntyh
nu'i
nu't
nuaf
nual
nuan
nuba
nubd
nube
nubs
nuca
nucc
nuch
nuck
nucl
nucs
nuda
nudd
nude
nued
nuee
nuen
nues
nuez
nufa
nuff
nufx
nuga
nuge
nuha
nuhs
nuid
nuie
nuiq
nuit
nuke
nuki
nuko
nuku
nuli
null
nulo
nuls
nulu
numa
numb
numc
numl
nump
nums
numx
numy
nunc
nune
nung
nunn
nuno
nuns
nuoc
nuon
nuos
nupe
nuph
nupm
nupo
nups
nupu
nuqt
nuqv
nura
nurb
nuri
nurl
nurs
nusa
nusc
nuse
nuss
nutd
nute
nuth
nutr
nuts
nutt
nutz
nuug
nuuk
nuvm
nuvo
nuwa
nuwc
nuxi
nuys
nuyu
nuzj
nvab
nvac
nval
nvar
nvas
nvax
nvcc
nvde
nvdi
nvds
nvec
nver
nves
nvfs
nvgh
nvhw
nvir
nvis
nvjt
nvki
nvli
nvma
nvmk
nvnt
nvpc
nvpm
nvql
nvsd
nvsf
nvsl
nvvs
nvwe
nw's
nwaD
nwac
nwad
nwaf
nwal
nwap
nway
nwcb
nwcj
nwcs
nwds
nwea
nweh
nwes
nwft
nwgb
nwha
nwhi
nwin
nwlk
nwlp
nwma
nwnl
nwnt
nwoc
nwod
nwog
nwoh
nwor
nwos
nwot
nwpa
nwpc
nwpd
nwpf
nwpo
nwpr
nwps
nwpx
nwra
nwrc
nwsc
nwse
nwsi
nwsl
nwsp
nwts
nx't
nxbe
nxbq
nxco
nxey
nxfb
nxfi
nxfq
nxoc
nxon
nxpz
nxsq
nxtn
nyaa
nyab
nyah
nyai
nyam
nyan
nyar
nyas
nybc
nybg
nyce
nych
nycp
nyda
nydb
nyec
nyeo
nyet
nyfa
nyfb
nyfe
nygx
nyif
nyii
nyis
nyit
nyiu
nykv
nyky
nyla
nyll
nyma
nymc
nymh
nymo
nymq
nyne
nynh
nynn
nyny
nyob
nyou
nyoy
nypa
nypc
nypd
nypl
nypp
nyrB
nyrb
nyre
nyrl
nyrs
nysa
nyse
nysp
nyss
nyte
nyue
nyui
nyuk
nyva
nywG
nywg
nyws
nyym
nyyn
nyyy
nz's
nzaj
nzal
nzap
nzas
nzbu
nzcc
nzdt
nzfa
nzid
nzit
nzjj
nzlp
nzmc
nznp
nzpa
nzqw
nzsp
nzst
nzxy
nzxz
o'do
o'er
o'me
o'my
o're
o'th
o'wk
o-me
o-si
o/LO
o2GI
oApp
oCEW
oDPt
oINN
oLRH
oOoo
oTZR
oa'n
oace
oact
oafs
oahC
oahc
oahu
oaic
oais
oajf
oajn
oake
oaks
oaky
oalj
oalp
oamc
oamy
oanh
oaoe
oapd
oapn
oapp
oare
oarg
oarm
oars
oart
oary
oasd
oase
oasi
oast
oate
oath
oats
oaty
oaul
oave
oavs
oawp
oaxt
obaa
obad
obal
oban
obas
obau
obba
obce
obci
obcs
obed
obee
obeg
oben
ober
obes
obex
obey
obfd
obfs
obgt
obia
obid
obie
obik
obil
obio
obis
obit
obja
objc
obje
objf
objh
objp
objs
obju
objv
objx
objy
oblt
obly
obme
obmr
obnn
oboe
oboh
obol
oboy
obpa
obpr
obqa
obql
obra
obre
obro
obse
obsj
obsn
obst
obsx
obtw
obuf
obul
obvi
obvv
obxa
obxv
obya
obze
ocaW
ocab
ocaf
ocag
ocal
ocam
ocas
ocaw
ocay
ocbc
ocbd
ocbv
occa
occs
occu
ocdg
ocdq
ocdr
ocds
ocew
ocey
ocfb
ocfs
oche
ocho
ochp
ochs
ocht
ociR
ocia
ocie
ocio
ocir
ocis
ocit
ociw
ocks
oclc
ocln
ocls
oclw
ocmd
ocmh
ocmi
ocmr
ocms
ocnr
ococ
ocol
ocpl
ocpo
ocpt
ocpz
ocri
ocrm
ocse
ocsg
ocst
ocsy
octa
octg
octl
octo
octs
ocum
ocvs
ocxt
ocxx
od's
odHx
odac
odag
odai
odak
odal
odam
odan
odax
oday
odbc
odbm
odcb
odcm
odco
oddi
oddp
odds
odea
oded
odee
odeh
odel
oden
odeq
oder
odes
odet
odey
odez
odfb
odfw
odiD
odic
odid
odie
odif
odin
odio
odir
odis
odit
odjl
odkw
odle
odlu
odly
odmg
odnj
odnq
odob
odoc
odod
odoe
odol
odom
odon
odor
odpr
odps
odql
odri
odsa
odsc
odse
odso
odsr
odss
odud
oduj
oduk
odum
odyl
odzt
oeaw
oebb
oecb
oecd
oeci
oecn
oeco
oecs
oedo
oedp
oeek
oeeo
oees
oeff
oefh
oehl
oeia
oeif
oeio
oejd
oeks
oelr
oemc
oems
oenb
oend
oeng
oeni
oeno
oeoo
oepa
oeqc
oeqp
oere
oeri
oert
oerv
oery
oesi
oesl
oeta
oetl
oetv
oeve
oexz
oezp
oezq
of'o
of's
of't
of-T
of-a
ofac
ofah
ofan
ofay
ofcr
ofec
ofek
ofen
ofer
offa
offb
offc
offd
offe
offi
offm
offs
offt
offy
ofgl
ofhf
ofic
ofie
ofif
ofil
ofir
ofis
ofjn
ofjo
oflg
oflw
ofmt
ofni
ofof
ofoz
ofpa
ofpc
ofpg
ofpp
ofps
ofqi
ofra
ofsa
ofsd
ofst
ofsu
ofte
oftm
ofts
oftu
ofua
ofut
ofwd
ofyn
ogah
ogai
ogal
ogam
ogan
ogaq
ogas
ogcb
ogee
oger
oget
ogez
oggi
oggo
oggp
oggs
oggy
ogih
ogil
ogin
ogir
ogjz
ogkh
ogle
ogli
oglu
oglv
ogma
ogne
ogni
ogoT
ogoc
ogog
ogoh
ogol
ogop
ogor
ogot
ogou
ogpa
ogpm
ogpu
ogqa
ogqi
ogra
ogrb
ogre
ogrf
ogri
ogrp
ogse
ogsy
ogsz
ogtt
oguH
ogua
ogud
oguh
ogum
ogun
ogut
oguz
ogwe
ogyp
ogyv
ogzd
oh'l
oh's
ohEq
ohGJ
ohHI
ohab
ohad
ohap
ohas
ohba
ohbc
ohcd
ohce
ohdr
ohed
ohee
ohel
oheq
oher
ohfb
ohfp
ohfq
ohgp
ohhh
ohia
ohio
ohip
ohiz
ohki
ohkk
ohlh
ohmg
ohmn
ohms
ohmu
ohne
ohno
ohoi
ohop
ohoy
ohpo
ohrd
ohsp
ohst
ohsu
ohta
ohto
ohue
ohwt
ohxb
ohzs
oiag
oian
oibj
oibv
oicd
oice
oici
oicu
oida
oido
oids
oien
oies
oiga
oige
oihO
oihl
oiho
oiiz
oilC
oilc
oili
oils
oily
oilz
oimb
oime
oinc
oink
oinl
oinn
oino
oint
oiok
oioo
oipl
oipp
oiqe
oiqr
oira
oirm
oirt
oise
oisf
oita
oite
oito
oiva
oivi
oivs
oivu
oiwl
ojai
ojbh
ojha
ojhc
ojii
ojjc
ojjd
ojkd
ojke
ojln
ojos
ojtv
ojwb
ojwz
ojxv
ojyt
ok'd
okaa
okai
okal
okam
okan
okas
okat
okay
okcu
okee
okeh
okei
okek
oken
oker
okes
oket
okey
okgp
okgt
okia
okie
okir
okko
okla
okle
okmd
okmv
okoh
okon
okra
oksw
okuh
okui
okul
okun
okuq
okus
okut
okxt
okyo
okys
okzx
ol'k
olaP
olaf
olag
olah
olam
olan
olap
olas
olav
olax
olay
olbt
olbu
olbw
olcp
olcr
olda
oldb
oldd
olde
oldf
oldh
oldi
oldk
oldl
oldn
oldp
olds
oldt
oldu
oldv
oldw
oldx
oldy
oldz
olea
oleb
olef
oleg
oleh
olek
olen
oleo
oler
oles
olet
olev
olex
olfa
olfe
olga
olgb
olgx
olhl
olhp
olia
olid
olie
olii
olik
olim
olin
olio
olis
olit
oliy
olje
olla
olle
olli
olln
olls
olly
olma
olmh
olmi
olmo
olms
olmu
olnl
oloa
olob
olof
olog
oloh
olon
olop
olor
olos
olov
olpe
olsO
olsa
olsc
olsk
olso
olti
oltl
oltp
olts
oltz
olum
olup
olur
olva
olvm
olwm
olxh
olym
olyn
olyy
olza
omaR
omaa
omac
omad
omae
omag
omam
oman
omao
omap
omar
omas
omat
omax
ombr
omca
omcd
omct
omdc
omdl
omdp
omds
omdz
omed
omef
omeg
omel
omem
omen
omer
omex
omfi
omfy
omfz
omia
omid
omim
omis
omit
omjl
omko
omle
omma
ommi
ommw
ommy
omne
omni
omny
omoh
omoi
omol
omon
ompe
ompo
ompt
omqg
omql
omre
omri
omru
omsd
omsg
omsk
omti
omuk
omur
omva
omvs
omya
on'e
on's
on't
on'y
on/i
onac
onal
onam
onan
onar
onba
onbk
onca
once
oncs
onda
onde
ondi
ondo
onds
ondy
ondz
oneb
oned
onee
onek
onel
onep
oner
ones
onet
onex
oney
onfp
ongc
onge
ongg
ongh
ongs
ongv
onhh
onhu
oniG
onig
onih
onim
onip
oniw
onix
onja
onjk
onko
onle
onls
only
onmi
onna
onne
onni
onno
onny
onog
onor
onox
onpe
onpp
onpx
onra
onrc
onru
onsi
onsp
onsy
onta
onti
onto
onuJ
onua
onuj
onum
onun
onuo
onur
onus
onya
onyl
onym
onyx
onza
onze
onzi
ooOo
ooad
oobe
ooby
oocp
ooda
oodb
oodl
oody
ooea
ooem
ooeo
ooff
oofy
ooga
oogg
oogj
oogo
oohs
ooid
ooii
ooit
oojs
ooka
ookk
ooky
ooll
ooms
oona
oone
oono
oons
oont
oooh
oooi
oook
oooo
ooow
oopc
oope
oopl
oops
oopy
ooqb
oora
oord
oors
oort
ooru
oosa
oose
oosp
oost
ootb
ootc
ootn
ootw
oowp
ooxo
ooxx
ooze
oozy
op'n
op's
opac
opag
opah
opal
opas
opat
opax
opca
opco
opcr
opcu
opdb
opdo
opdt
opdx
opec
oped
opee
opej
opel
open
opeo
oper
opes
opet
opfb
opfq
opfx
ophk
opic
opid
opie
opik
opim
opin
opio
opir
opjd
opje
opko
ople
opmb
opnv
opoi
opon
opos
oppA
oppE
oppd
oppn
oppo
oppq
opps
oppt
opqh
opqr
opqt
opra
opre
oprf
opri
oprj
oprm
oprr
opry
opsa
opsc
opsd
opsh
opsi
opsm
opst
opsy
opta
opti
optn
opto
optp
optr
opts
optx
opum
opup
opus
oput
opvs
opwf
opws
opyt
opzp
opzq
opzz
oqcq
oqdg
oqep
oqio
oqjd
oqpl
oqps
oque
oqwe
oqwj
or's
or-i
or2h
orac
orad
oraf
orag
oraj
oral
oram
oran
orap
oraq
orat
orau
orav
oraw
orbe
orbi
orbs
orby
orca
orce
orch
orci
orcl
orco
orcs
orda
orde
ordo
ords
ordu
oreN
orea
oreb
orec
ored
oreg
oreh
orel
orem
oren
oreo
orer
ores
orey
orez
orfa
orfc
orff
orfs
orga
orgj
orgl
orgn
orgs
orgy
oria
oric
orie
orig
oril
orim
orin
oris
orit
orix
orji
orks
orla
orld
orle
orli
orlo
orls
orlw
orly
orme
orna
orne
ornl
orol
oroo
oror
oros
orpa
orph
orra
orre
orsa
orse
orsi
orsj
orso
orsp
orst
orta
ortc
orte
orth
orti
ortj
ortl
ortn
orts
oruf
orum
orus
orvb
orvo
orxx
oryg
oryx
orzo
orzu
os's
osaP
osaa
osac
osak
osam
osan
osap
osar
osat
osax
osbf
osbm
osbs
osbu
osby
osca
oscm
oscn
osco
oscs
osdn
osdp
osea
osec
osed
osee
osep
oser
oses
oset
osfr
osfx
osgb
osgr
osha
oshi
osho
osia
osid
osie
osif
osig
osio
osip
osis
osjb
oski
osku
osla
oslo
osma
osmo
osmp
osms
osna
osnd
osnn
osns
ospa
ospd
ospf
ospi
osps
ospt
osql
osra
osrq
osrs
osrt
ossa
ossc
ossd
osse
ossh
ossi
ossm
osso
ostc
oste
osti
ostn
ostp
ostr
osva
oswc
oswq
osyj
osyv
osze
ot's
otal
otan
otax
otay
otbt
otca
otch
otcl
otcm
otdh
otdp
otdr
otds
otdt
otec
oter
otes
otet
otev
otfb
otfl
otgj
otgr
otha
othe
otho
othr
oths
otiV
otia
otib
otic
otii
otio
otis
otiv
otla
otmp
otna
otni
otno
otod
otoh
otoi
otol
otom
oton
otoo
otop
otos
otot
otoz
otpb
otra
otri
otro
otsc
otso
otsu
ottO
otta
otte
otth
otto
otts
otua
otun
otus
otvb
otwe
otxl
otxt
otyp
ou's
oual
ouat
ouca
ouch
oucs
oude
ouds
oued
oueg
ouen
ouev
ough
ouht
ouii
ouin
ould
oule
oulu
ouma
oume
oumi
ounc
ound
oung
ounm
ount
ouod
ouoe
ouot
ouph
oups
oura
ourk
ouro
ours
ourt
oury
ousp
oust
outa
outb
outc
oute
outf
outi
outk
outp
outr
outs
outt
outw
outy
ouvs
ouxd
ouye
ouzo
ovab
ovae
ovaj
oval
ovas
ovat
ovax
ovda
ovde
ovec
ovee
ovef
oven
over
ovet
ovey
ovff
ovfl
ovgf
ovgu
ovgw
ovid
ovie
ovig
ovih
ovik
ovim
ovis
oviv
ovjj
ovld
ovms
ovni
ovnv
ovog
ovoj
ovom
ovon
ovrl
ovse
ovtz
ovum
ovvx
ovwc
ovwv
ovyu
owak
owam
owcp
owds
owed
owei
owen
owes
owfu
owha
owhy
owie
owin
owlk
owlm
owls
owly
owne
ownl
ownp
ownr
owns
ownv
owoc
owre
owse
owst
owtm
owup
owvp
owww
owyn
owyo
owzu
oxai
oxal
oxan
oxea
oxen
oxes
oxet
oxfb
oxfg
oxha
oxic
oxid
oxim
oxnp
oxon
oxoo
oxox
oxph
oxpj
oxtz
oxus
oxxi
oxxx
oxyd
oxyl
oyaM
oyak
oyam
oyao
oydl
oyer
oyes
oyez
oyle
oyoi
oysa
oysw
oytm
oytr
oyun
oyyn
oz's
ozal
ozan
ozay
ozel
ozem
ozer
ozes
ozga
ozil
ozlh
ozly
ozma
ozni
ozob
ozon
ozpy
ozra
ozuM
ozum
ozuo
ozur
ozwd
ozxe
ozze
ozzy
p'ei
pFkm
pH's
pINN
pNEW
pSOS
pTeX
pWcm
pWnd
pa'i
pa's
paaa
paac
paag
paai
paal
paan
paap
paar
paas
paat
paax
paba
pabc
pabe
pabl
pabo
pabx
paca
pacc
pacd
pace
pacg
pach
paci
pack
pacm
paco
pacr
pacs
pact
pacx
pacy
pada
padc
padd
pade
padh
padi
padj
padm
padn
pads
padu
padx
pady
paee
paeh
paei
paek
pael
paen
paer
paes
paez
pafb
paff
pafs
paga
page
pagf
pagh
pagi
pago
pags
pagu
paha
pahb
pahc
pahi
pahl
pahn
paho
paht
pahv
paia
paid
paie
paik
pail
paim
pain
paio
paip
pair
pais
pait
paix
paiz
paja
pajh
paji
paju
paka
pake
paki
pakl
pakm
pakn
pako
paks
pakt
paku
pala
palc
pale
palf
palh
pali
palk
pall
palm
palo
palp
pals
palt
palu
paly
pama
pami
pamm
pamp
pamr
pams
pana
panc
pand
pane
pang
pani
pank
panl
pann
pano
pans
pant
panu
pany
paoj
paok
paon
paos
papa
papc
pape
papi
papo
papp
papr
paps
paqs
paqu
para
parc
pard
pare
parg
pari
park
parl
parm
parn
paro
parr
pars
part
paru
parv
parw
pary
parz
pasa
pasc
pase
pash
pasi
pask
paso
pasp
pass
past
pasv
pasw
pata
patb
pate
patg
path
pati
patk
patl
patm
patn
pato
patp
patr
pats
patt
patu
patw
paty
pauk
paul
paun
paup
paur
paus
paut
pauu
pauw
paux
pauz
pava
pave
pavi
pavo
pavw
pavy
pawa
pawk
pawl
pawn
paws
paxs
paya
payc
payd
paye
payi
payn
pays
payt
pazb
pazi
pazu
pb'c
pb's
pbaa
pbab
pbac
pbad
pbae
pbaf
pbai
pbar
pbas
pbbs
pbca
pbct
pbds
pbec
pbem
pbfi
pbfy
pbgc
pbgs
pbhg
pbhs
pbin
pbip
pbis
pbjc
pbkn
pbks
pblk
pbmi
pbmp
pbne
pbni
pbnp
pboc
pboh
pbom
pbox
pbpl
pbpo
pbqb
pbrc
pbsf
pbsi
pbsj
pbso
pbsy
pbtm
pbtv
pbuf
pbuh
pbvq
pbvx
pbwg
pbxs
pc'd
pc's
pc-a
pc/C
pcad
pcaf
pcal
pcam
pcap
pcas
pcat
pcba
pcbb
pcbc
pcbh
pcbp
pcbs
pcbx
pcca
pccb
pccg
pccp
pccs
pcda
pcdg
pcdn
pcea
pcec
pced
pceg
pcem
pces
pcew
pcfn
pcfr
pcfs
pcgi
pcgw
pcha
pchf
pchg
pchu
pcid
pcik
pcim
pcip
pcis
pcjk
pcjr
pcjs
pckt
pcla
pclb
pclk
pcln
pclp
pcls
pclu
pcma
pcmd
pcmp
pcmr
pcms
pcmu
pcnc
pcnt
pcnv
pcol
pcom
pcon
pcos
pcox
pcpc
pcpd
pcpe
pcpg
pcpi
pcpl
pcpn
pcps
pcpw
pcpz
pcqf
pcqt
pcrm
pcrp
pcrx
pcsa
pcsb
pcsc
pcsd
pcse
pcsg
pcsi
pcsm
pcsn
pcso
pcsp
pcss
pcsu
pcta
pcte
pctg
pctk
pctl
pctn
pctr
pcts
pctv
pctw
pcuf
pcug
pcul
pcur
pcut
pcuu
pcva
pcvc
pcvp
pcvr
pcvt
pcwa
pcwc
pcwl
pcxm
pcxt
pcyl
pczz
pdam
pdas
pdat
pdav
pdch
pdci
pdcn
pdcs
pddc
pdds
pddx
pdef
pdeg
pdel
pder
pdes
pdev
pdfm
pdga
pdge
pdgf
pdgi
pdhc
pdho
pdib
pdic
pdif
pdip
pdir
pdis
pdiv
pdlc
pdlt
pdlv
pdms
pdmv
pdno
pdoc
pdos
pdox
pdpa
pdpy
pdqs
pdqt
pdrc
pdrs
pdru
pdry
pdsc
pdse
pdsf
pdso
pdsp
pdss
pdst
pdta
pdte
pdts
pdub
pduc
pdus
pdvp
pdwr
pdyw
pe's
pe't
peag
peai
peak
peal
pean
pear
peas
peat
peau
peay
peba
pebi
pebw
peca
pecc
pece
pech
peci
peck
peco
pecq
pecs
pect
peda
pede
pedi
pedo
pedr
peds
peea
peeb
peed
peej
peek
peel
peem
peen
peep
peer
pees
peet
peew
peez
pefv
pega
pegd
pege
pegg
pegi
pegj
pego
pegp
pegs
pegu
pehe
pehm
peho
peig
peik
peil
pein
peis
peja
peju
peke
peki
peks
pela
pele
pelf
pelk
pell
pelm
pelo
pelp
pels
pelt
pelu
pelz
pema
pemi
pemm
pena
pend
pene
peng
penh
peni
penk
penl
penn
peno
pens
pent
penv
penw
peny
penz
peoj
peon
peor
peot
peoz
pepa
pepc
pepe
pepi
pepm
pepo
peps
pepv
pepx
pera
perc
perd
pere
perf
perh
peri
perk
perl
perm
pern
pero
perp
perq
perr
pers
pert
peru
perv
perw
pesa
pese
pesi
pesk
peso
pess
pest
peta
petc
pete
peth
peti
petl
petm
petn
peto
petp
petq
petr
pets
pett
petu
peul
peur
peut
peux
pews
pewy
pexp
pext
pezi
pezz
pfad
pfan
pfau
pfaw
pfax
pfbc
pfbk
pfbs
pfcs
pfcu
pfdd
pfds
pfdx
pfeo
pfet
pffb
pfff
pfft
pfge
pfgs
pfif
pfit
pfix
pfkd
pfld
pflg
pflo
pflp
pfnc
pfoc
pfoo
pfor
pfox
pfpc
pfps
pfqd
pfqp
pfra
pfrf
pfrm
pfsj
pfst
pftb
pfui
pfun
pfuv
pfuz
pfvn
pfxn
pg's
pgak
pgas
pgbj
pgbv
pgcl
pgcq
pgdd
pgdn
pgds
pget
pgex
pggi
pggm
pghc
pghg
pgid
pgin
pgjt
pgkt
pglc
pgmh
pgms
pgmt
pgnf
pgno
pgon
pgrc
pgrp
pgsi
pgsm
pgss
pgtf
pgup
pgut
pgyw
ph's
phad
phae
phai
phal
pham
phan
phao
phar
phas
phat
phax
phay
phbd
phbk
phbr
phcl
phco
phcs
phdr
phds
phed
phef
phem
phen
pher
phet
pheu
phew
phex
phfa
phfb
phfd
phfq
phfs
phgr
phhb
phht
phia
phie
phil
phim
phin
phip
phir
phis
phit
phiv
phix
phiy
phiz
phjc
phjk
phjp
phjy
phkl
phks
phlg
phlx
phma
phmc
phmj
phne
phoa
phoe
phoh
phon
phoo
phop
phor
phos
phot
phpd
phpi
phpj
phra
phrc
phrf
phri
phsb
phsf
phsp
phss
phua
phuc
phud
phui
phun
phur
phus
phut
phvr
phyl
phym
phys
phyz
phzs
piaa
piac
piae
piaf
pial
pian
piao
pias
piat
piaw
pibe
pica
pice
pich
pici
pick
picl
pico
picq
pics
pict
pida
pidc
pide
pido
pidp
pids
pidx
pied
piee
piek
piel
pien
pier
pies
piet
piew
piff
pifs
pigg
pigr
pigs
pihc
pihl
pihn
pihs
pihw
piia
piis
pijj
pijs
pika
pike
piki
piks
piky
pila
pilb
pilc
pile
pilf
pilg
pili
pilj
pill
pilm
pilo
pilp
pils
pilt
pily
pilz
pima
pimc
pimm
pimo
pimp
pims
pina
pinc
pind
pine
ping
pini
pink
pinn
pino
pins
pint
pinu
pinx
piny
pinz
pioc
piol
pion
piop
pior
pios
piot
piou
pioy
pipa
pipe
pipi
pipr
pips
pipw
pipy
piqu
pira
pird
pire
pirg
piri
pirl
pirn
piro
pirq
pirr
pirt
piru
pisa
pisb
pise
pish
pisk
piso
piss
pist
pita
pite
pith
piti
pitk
pito
pits
pitt
pity
piuq
pius
piuw
piva
pive
pivn
piwg
piws
pixc
pixe
pixh
pixl
pixs
pixw
pixx
pixy
piya
piym
piyo
piyu
pize
pizz
pj's
pjau
pjay
pjbk
pjdb
pjdm
pjet
pjfr
pjhn
pjjc
pjjd
pjkh
pjmk
pjml
pjmp
pjms
pjob
pjoe
pjtw
pjvr
pjwj
pjxl
pjyw
pjzu
pjzz
pk's
pkap
pkax
pkcr
pkcs
pkdr
pked
pkey
pkgs
pkil
pkim
pkkg
pkle
pkly
pkmp
pkno
pkor
pkps
pktd
pkts
pktx
pkun
pkvl
pkwu
pkwy
pkxa
pkxh
pkxl
plab
plac
plad
plaf
plag
plak
plan
plap
plas
plat
plau
play
plaz
plbf
plcc
plcy
pldc
pldi
plds
pldt
plea
pleb
pled
plee
pleh
plej
plek
plen
pler
ples
plew
plex
pley
plez
plfa
plfk
plfv
plgs
plhk
plhr
plhs
plib
plie
plim
plin
plip
plis
plit
pljn
pllk
plls
plms
plnk
ploc
plod
plok
plop
plos
plot
plow
ploy
plpd
plpp
plra
plrd
plrv
plsn
plst
pltf
plts
pltt
plud
plue
plug
plui
pluj
plum
plup
plur
plus
plux
plva
plws
plym
plys
pm's
pmaa
pmac
pmad
pmag
pmal
pman
pmap
pmar
pmat
pmau
pmav
pmax
pmaz
pmca
pmcd
pmch
pmcs
pmdb
pmdd
pmdf
pmdr
pmeK
pmeh
pmek
pmel
pmem
pmfb
pmfq
pmfs
pmfx
pmfy
pmgc
pmgi
pmgs
pmgt
pmil
pmin
pmip
pmis
pmjg
pmjn
pmkj
pmma
pmmc
pmmg
pmmi
pmmj
pmmu
pmnp
pmns
pmod
pmoi
pmok
pmon
pmop
pmor
pmos
pmpa
pmpf
pmpm
pmpr
pmps
pmqv
pmrc
pmrx
pmrz
pmsa
pmsc
pmsd
pmsg
pmsp
pmsr
pmss
pmtc
pmth
pmts
pmtu
pmub
pmud
pmuh
pmuj
pmul
pmup
pmur
pmvq
pmvx
pmwg
pmwp
pmzg
pnas
pnbe
pnbs
pnca
pncb
pncc
pnch
pnck
pndc
pndd
pnds
pnei
pnet
pnew
pnfe
pnfi
pnfm
pnfp
pnfs
pngc
pngi
pnhs
pnhv
pnin
pnit
pnix
pnlg
pnlh
pnlv
pnly
pnms
pnng
pnoe
pnor
pnot
pnov
pnpd
pnpg
pnpm
pnps
pnqb
pnra
pnrq
pnsh
pnsv
pnsy
pnta
pntg
pnth
pntr
pnts
pnud
pnum
pnvc
pnwb
pnwg
pnxt
pnyy
po'i
po's
poEK
poag
poai
pobi
pobj
pobs
poca
pocc
poch
poci
pock
pocn
poco
pocs
pocx
poda
podc
pode
podh
podi
podl
podo
podp
pods
pody
poee
poel
poem
poep
poet
poff
pogo
pogs
pogy
poha
pohc
pohl
pohs
pohw
poia
poij
poil
poin
pois
poit
poiu
poka
poke
poku
poky
pola
pold
pole
polf
poli
polk
poll
polo
polp
pols
polt
polu
poly
polz
poma
pome
pomm
pomo
pomp
poms
pomz
pond
pone
pong
poni
pons
pont
pony
pooa
pooc
pood
poof
pooh
pooi
pook
pool
poon
poop
poor
poos
poot
popa
popd
pope
popf
popi
popj
popl
popo
popp
popr
pops
popu
popx
pora
porc
pord
pore
porf
pori
pork
porn
poro
porp
porr
pors
port
porv
pory
posa
posb
posc
pose
posh
posi
posl
posm
posn
posp
poss
post
posx
posy
pota
potc
pote
poth
potn
poto
pots
pott
potu
potw
poty
pouf
poul
pour
pout
pouw
povl
povo
povs
povx
powe
powf
powr
pows
powt
poxy
poyi
poys
pozK
poza
pp's
ppab
ppae
ppan
ppar
ppat
ppcd
ppcf
ppch
ppco
ppdf
ppdk
ppdm
ppds
ppea
pped
ppej
ppet
ppfb
ppfg
ppfp
ppge
ppgp
pphs
ppia
ppid
ppip
ppis
ppix
ppjd
ppjh
ppkc
pplc
ppld
pple
pplt
ppmc
ppme
ppmm
ppms
ppmv
ppns
ppoc
ppoh
ppos
pppa
pppd
pppg
pppl
pppp
ppps
ppqe
ppqi
ppqq
ppra
ppre
pprg
pprp
ppsc
ppsg
ppsn
ppso
ppsp
ppst
ppsy
ppsz
pptf
pptn
pptp
pptr
ppum
ppus
ppvj
ppvx
ppwc
ppxp
pqcj
pqda
pqer
pqfp
pqii
pqis
pqkr
pqmp
pqpv
pqqg
pqqr
pqrf
pqta
pqtb
pqti
pqut
pqwn
praK
prab
prac
prad
prag
prah
prak
pram
pran
prao
pras
prat
prau
prav
praw
prax
pray
prbc
prbk
prbp
prbs
prcc
prcd
prcm
prcp
prcq
prcs
prda
prdb
prde
prdh
prdi
prdm
prdo
prds
preb
prec
pred
pree
pref
preg
prel
prem
pren
preo
prep
preq
pres
pret
prev
prex
prey
prez
prfb
prfs
prgb
prgm
prgr
prgs
prgv
prhq
prhs
pria
prib
pric
prie
prig
pril
prim
prin
prio
prip
pris
prit
priv
prix
prjb
prjg
prjm
prjs
prkm
prks
prkw
prle
prls
prlx
prmd
prmm
prms
prnf
prng
prnj
prno
prnp
prns
prnt
prnu
proC
proa
prob
proc
prod
proe
prof
prog
proh
proi
proj
prom
pron
proo
prop
proq
pros
prot
prov
prow
prox
prpa
prpb
prps
prrs
prsa
prsc
prsd
prsl
prsn
prta
prtc
prtf
prtp
prtr
prtx
prub
prud
prue
prug
pruh
pruk
prum
prun
prus
prut
prve
prvi
prvs
prwb
prwx
pryk
pryl
prys
przj
przy
ps's
ps-f
ps-z
psag
psah
psai
psam
psap
psar
psas
psat
psau
psaw
psbn
psbr
psca
psce
pscf
psch
psci
pscn
psco
pscp
pscx
psda
psdb
psdi
psdn
psds
psdx
pseg
psem
pses
pset
psfs
psfx
psgf
psgi
psgl
psha
pshs
psia
psif
psig
psii
psil
psim
psis
psiw
psix
psiz
psjv
pslf
psli
psls
pslu
pslv
pslw
pslz
psmc
psmp
psms
psna
psnf
psnh
psni
psnr
psns
psoc
psoe
psof
psog
pson
psos
pspc
pspm
pspp
psps
pspt
psqr
psra
psrc
psrd
psrg
psrt
psrv
psrw
psrz
pssa
pssc
psse
pssi
psst
pste
pstf
psti
pstn
pstr
pstv
psuc
psuf
psum
psun
psvf
pswd
pswm
pswp
psyc
psyl
psym
pt's
ptac
ptag
ptah
ptak
ptan
ptar
ptas
ptba
ptbl
ptbr
ptch
ptcl
ptdg
ptdi
ptdl
ptem
pten
ptep
pteq
ptes
ptet
ptex
ptfe
ptfj
ptfs
ptfx
ptgo
pthc
pthe
pthm
ptho
ptid
ptis
ptit
ptjk
ptll
ptlt
ptmp
ptmr
ptmx
ptne
ptng
ptns
ptoa
ptoc
ptoi
ptok
ptop
ptos
ptot
ptpg
ptqo
ptra
ptrd
ptrf
ptrg
ptrn
ptrs
ptry
ptsc
ptsd
ptse
ptts
ptuc
ptui
ptuu
ptvb
ptvx
ptxt
ptxx
ptyd
ptye
ptyh
ptym
ptyp
ptys
ptyv
ptzz
pu's
puah
pual
puan
puas
puat
puay
puba
pube
publ
pubs
puca
pucc
puce
puch
puci
puck
puco
pudd
pudo
puds
pudu
puel
pues
puff
puga
pugd
pugh
pugs
puha
puhe
puhr
puhu
puhw
puhy
puid
puig
puij
puim
puis
puja
puka
pukc
puke
puku
puky
pula
pule
puli
pulk
pull
pulp
puls
pulu
pulv
puly
puma
pumc
pume
pump
puna
punc
pune
pung
puni
punk
puno
puns
punt
puny
puoc
puoi
puos
puou
pupa
pupg
pupi
pupm
pupo
pups
pupu
puqi
pura
purd
pure
purg
puri
purj
purl
purp
purr
purs
purt
puru
pury
pusc
puse
push
puso
puss
pust
pusv
puta
putc
pute
putf
puti
puto
putp
putq
putr
puts
putt
putw
putz
puug
puuh
puxy
puya
puyo
puzn
puzo
pval
pvar
pvax
pvba
pvca
pvco
pvcs
pvda
pvdf
pvdh
pvdl
pvds
pvec
pvfi
pvga
pvgb
pvgd
pvgg
pvhl
pvkc
pvlv
pvmd
pvnd
pvnk
pvnn
pvnr
pvos
pvpd
pvpp
pvrg
pvrr
pvrx
pvsr
pvte
pvtn
pvxo
pvzw
pw's
pwai
pwan
pwas
pwba
pwbd
pwbq
pwbr
pwca
pwck
pwcm
pwcs
pwdb
pwde
pwdg
pwdp
pweh
pwei
pwer
pwfl
pwfp
pwid
pwin
pwjh
pwkr
pwmw
pwnd
pwpz
pwrb
pwri
pwrk
pwrm
pwro
pwsb
pwss
pwtc
pwto
pwue
pwur
pwxs
pwyK
pwyw
pxCq
pxcw
pxda
pxdb
pxgt
pxhk
pxhm
pxih
pxin
pxiy
pxkv
pxlv
pxnr
pxre
pxrf
pxts
pxws
pxyt
pxzi
py'r
pyal
pyar
pyas
pycm
pycx
pycy
pyec
pyer
pyes
pyhk
pyic
pyin
pyis
pyka
pyke
pyla
pyle
pyms
pyne
pyng
pynn
pynq
pypl
pyra
pyrd
pyre
pyro
pyrs
pysy
pytd
pyun
pyva
pyvi
pyvn
pyxy
pyyo
pyyt
pzbf
pzch
pzdr
pzft
pzfw
pzgu
pzie
pzpn
pzpr
q'ed
q'gm
q'iz
q'oh
qINN
qIvB
qOgH
qaar
qaav
qabu
qadi
qafg
qaha
qahu
qahz
qaid
qaim
qais
qajf
qala
qami
qamw
qani
qaoa
qapb
qapp
qarI
qarc
qari
qark
qasr
qats
qawt
qaxd
qazb
qazi
qb's
qbaa
qbar
qbbs
qbgd
qbig
qbim
qbin
qbiu
qbja
qbjb
qblp
qblu
qblw
qbpl
qbpr
qbqi
qbrv
qbuf
qbur
qbus
qcbc
qcdl
qcfc
qcfg
qcfo
qcfr
qcfx
qchi
qchl
qchw
qcif
qcjx
qckr
qckt
qcnt
qcom
qcsp
qcup
qcwa
qcwt
qcym
qcze
qd2c
qd2d
qd2e
qdac
qdbk
qddb
qdeb
qdev
qdfh
qdgd
qdhi
qdir
qdjp
qdkk
qdko
qdkz
qdlk
qdos
qdpi
qdrh
qdsj
qdss
qdxd
qdya
qebe
qebs
qedz
qeeb
qeec
qeed
qeid
qekm
qelo
qemm
qena
qenk
qeos
qepi
qeqg
qeqh
qeqp
qere
qeri
qerr
qery
qezu
qfax
qfbb
qfci
qfdg
qfdz
qfgv
qfib
qflg
qfof
qfql
qfrq
qftq
qfud
qgah
qgbh
qggo
qghn
qgjd
qgno
qgqm
qhat
qhee
qheg
qhht
qhla
qhlp
qhnk
qhnm
qhnq
qhpe
qhto
qhub
qhyd
qhzr
qhzs
qi'g
qian
qiao
qibs
qick
qide
qids
qiff
qiku
qikx
qili
qilj
qilu
qimp
qimr
qina
qing
qinn
qinp
qion
qios
qiow
qirw
qisc
qivo
qixs
qixx
qjal
qjbx
qjeu
qjif
qjjc
qjjd
qjom
qjrs
qjrw
qjsa
qjuj
qjvj
qkcr
qkdj
qkey
qkgm
qkhd
qkhi
qkhw
qkjg
qkjm
qkmc
qkmt
qkpp
qkyc
ql's
qlcm
qldp
qleb
qlen
qlft
qlgw
qlii
qlim
qlis
qliu
qlnj
qlnw
qlog
qlou
qlqb
qlrb
qlsd
qltZ
qltv
qlue
qlvf
qlyr
qlys
qlyv
qm'q
qman
qmar
qmax
qmea
qmet
qmfs
qmij
qmja
qmjq
qmlp
qmmm
qmsa
qmsg
qmst
qmws
qnap
qnbg
qncm
qnet
qnfi
qnft
qngm
qngt
qnha
qnhc
qnil
qnip
qnix
qnkp
qnmy
qnnf
qnpr
qnpt
qnqe
qnrj
qnrw
qnsl
qntm
qnum
qnuv
qnvx
qoDe
qobi
qobj
qoer
qofd
qofp
qohn
qoiu
qojq
qoli
qomi
qoph
qotd
qots
qout
qouw
qoxy
qpam
qpan
qpat
qpco
qpdc
qpeg
qpgh
qpid
qpjd
qpjt
qpku
qplq
qppg
qpps
qpro
qprs
qprt
qpsa
qpsk
qpsn
qpsx
qpta
qptc
qpto
qptr
qpts
qpvb
qpvj
qpxc
qqdc
qqfo
qqhi
qqis
qqjd
qqko
qqmd
qqnl
qqpd
qqqg
qqqq
qqtq
qqvm
qqxx
qqyw
qr's
qraa
qrad
qram
qres
qrfd
qrfp
qrfs
qrgo
qrht
qrkm
qrnk
qrnm
qrnq
qrnu
qrry
qrsd
qrst
qrtl
qrtr
qrun
qrup
qryr
qrzh
qsam
qsdg
qsfn
qsgo
qshk
qsho
qsim
qsjf
qslp
qsls
qsmk
qsmn
qsmr
qsos
qsrc
qsrk
qssk
qssp
qsss
qstr
qstv
qsub
qsum
qsvv
qsxg
qtac
qtam
qtar
qtch
qtco
qtfe
qtfp
qtgg
qtih
qtip
qtis
qtit
qtjk
qtko
qtls
qtlz
qtnw
qtny
qtoi
qtpw
qtpz
qtrs
qtst
qtuf
qtxg
qtyx
qu'a
qu'i
qu'y
quab
quad
quae
quag
quah
quai
qual
quam
quan
quar
quas
quat
quaw
quax
quay
quba
qube
quck
quds
qudu
queb
qued
quee
quei
quej
quek
quel
quem
quen
quer
ques
quet
quey
quez
quhp
quia
quib
quid
quig
quij
quik
quil
quim
quin
quip
quis
quit
quix
quiz
qume
qung
quoc
quod
quoi
quon
quop
quor
quos
quot
quox
qupi
quum
quux
quvp
quye
quza
qvah
qvax
qvco
qveh
qvfb
qvft
qvgc
qvhn
qvia
qvkj
qvot
qvqJ
qvsd
qvss
qvvd
qwag
qwak
qwbc
qwer
qwho
qwij
qwix
qwkp
qwog
qwol
qwqj
qwur
qwxc
qx'b
qxae
qxei
qxhh
qxik
qxmh
qxmo
qxry
qxxt
qxzm
qydd
qyew
qynv
qyos
qyya
qyzj
qzha
qzov
qzrb
qzum
qzxe
qzxk
qzyh
r'ds
r'us
r+Cp
r-ee
rCBI
rEoM
rINN
rJnE
rSmt
ra's
raab
raad
raae
raaf
raag
raah
raai
raaj
raak
raam
raan
raas
raat
raay
raba
rabe
rabi
rabo
rabs
rabu
raby
raca
racc
race
racf
rach
raci
rack
racm
racn
raco
racs
ract
racv
racx
racy
racz
rada
radc
rade
radi
radl
radm
rado
rads
radu
raeL
raeb
raed
raef
raeg
raeh
raek
rael
raen
raep
raer
raes
raet
raew
raey
rafa
rafb
rafe
raff
rafi
rafl
rafm
raft
rafy
raga
rage
ragg
ragi
rago
rags
ragu
raha
rahc
rahe
rahi
rahk
rahl
rahm
rahn
rahr
raht
rahu
rahw
raia
raid
raif
raii
rail
rain
raio
raiq
rair
rais
rait
raiz
raja
rajc
raji
rajo
rajs
raju
rake
rakh
raki
rako
raku
rala
rale
ralf
ralg
rali
rall
rals
ralt
rama
ramc
ramd
rame
ramh
rami
ramm
ramo
ramp
rams
ramu
ramz
rana
ranc
rand
rane
rang
ranh
rani
ranj
rank
rann
rans
rant
ranz
raob
raoh
raok
raol
raom
raor
raos
rapa
rapd
rape
rapf
raph
rapp
raps
rapt
rapw
rara
rare
rarg
rari
raro
rarp
rary
rasa
rasc
rase
rash
rasi
rasm
raso
rasp
rass
rast
rata
ratd
rate
rath
rati
ratm
rato
ratp
rats
ratt
ratu
raty
ratz
raub
raud
raue
rauf
rauh
rauk
raul
raum
raun
raus
raux
rava
rave
ravg
ravi
ravn
ravo
ravs
ravz
rawe
rawi
rawl
rawn
rawr
raws
raxc
raxf
raxh
raya
rayb
rayc
rayd
raye
rayj
rayl
rayn
rayo
rayr
rays
rayt
rayw
rayz
raza
razc
raze
razi
razy
razz
rbab
rbac
rbae
rbak
rbbs
rbcs
rbdc
rbdp
rbds
rbfc
rbfk
rbhp
rbic
rbig
rbis
rbiy
rbjn
rbkc
rbmk
rbmt
rbnc
rbnd
rbng
rboc
rbog
rbot
rbpa
rbpc
rbpj
rbqg
rbqt
rbqu
rbrc
rbrd
rbrk
rbsi
rbtb
rbtg
rbtk
rbuf
rbun
rbuq
rbvm
rc's
rcaa
rcad
rcaf
rcag
rcar
rcas
rcau
rcbc
rcbs
rcca
rcce
rccl
rccn
rccp
rccs
rccw
rcdp
rcds
rced
rcei
rces
rcfa
rcfb
rchk
rchs
rcid
rcii
rcis
rcja
rckb
rckc
rcky
rcle
rclk
rcll
rclp
rcma
rcmd
rcml
rcmp
rcms
rcnd
rcnj
rcnp
rcoh
rcol
rcos
rcox
rcpd
rcpj
rcpm
rcpn
rcpo
rcpt
rcra
rcrv
rcrw
rcsb
rcso
rcsw
rcte
rctr
rcur
rcut
rcvd
rcvl
rcvq
rcvr
rcvs
rcxg
rcyc
rczf
rdan
rdas
rdbm
rdbs
rdca
rdcf
rdck
rdcs
rdcw
rddb
rddi
rdev
rdfw
rdgc
rdhp
rdhw
rdia
rdii
rdis
rdjr
rdkk
rdms
rdmu
rdmv
rdna
rdnp
rdns
rdom
rdos
rdpb
rdpc
rdpg
rdpu
rdqp
rdqs
rdqy
rdrc
rdri
rdrk
rdrm
rdrt
rdrx
rdsh
rdsi
rdsk
rdsw
rdte
rdth
rdtu
rdue
rduh
rdup
rdus
rdwn
rdwr
rdxs
re'e
re'o
re'r
re's
re/p
reaH
reab
reac
read
reah
reak
real
ream
rean
reap
rear
reas
reat
reay
reba
rebe
rebf
rebo
rebs
rebu
reby
reca
recc
recd
rece
rech
reci
reck
recl
reco
recs
rect
recu
recv
recw
reda
redd
rede
redi
redl
redn
redo
reds
redt
redx
redy
reeb
reed
reef
reeg
reeh
reek
reel
reem
reen
reep
reer
rees
reet
reev
reew
refc
refd
refe
reff
refh
refi
refl
refm
refn
refr
refs
reft
refu
refx
refy
rega
regb
regd
rege
regh
regi
regn
rego
regp
regs
regt
regu
reha
rehi
rehl
rehm
rehn
reho
rehs
reiW
reic
reid
reie
reif
reig
reik
reil
reim
rein
reip
reis
reit
reiw
reja
reji
rejo
rejy
reka
reki
reko
rekr
reks
rekt
rela
rele
relf
reli
relk
rell
relm
relo
relp
rels
relx
rely
rema
remf
remi
reml
remo
remp
remq
rems
remu
remy
rena
rend
rene
reng
reni
renk
renn
reno
rens
rent
renu
renz
reog
reom
repa
repe
reph
repl
repn
repo
repp
repr
reps
rept
repu
repz
reqd
reqs
reqt
requ
rera
rerc
rerf
resa
resb
rese
resh
resi
resl
reso
resp
ress
rest
resu
resv
reta
retd
rete
retf
reti
retl
retm
retn
reto
retr
rets
rett
rety
reub
reuh
reul
reus
reut
revA
revB
reva
revb
revc
reve
revg
revi
revo
revs
revu
revw
revx
rexb
rexd
rexg
rexl
rexp
rexr
rext
rexx
reyd
reye
reza
reze
rezk
rezo
rfRi
rfac
rfas
rfcf
rfco
rfcq
rfcs
rfdg
rfdl
rfds
rfek
rfer
rffa
rffj
rffk
rfgc
rfgp
rfhs
rfje
rfjz
rflg
rflp
rfma
rfme
rfmm
rfnm
rfof
rfoi
rfox
rfoy
rfpa
rfpd
rfpi
rfpl
rfps
rfqb
rfra
rfri
rfsd
rfsf
rfsi
rftm
rftn
rftp
rfts
rftv
rftz
rfvr
rfxf
rgaf
rgam
rgba
rgbc
rgbe
rgbi
rgbl
rgbs
rgdb
rgdc
rgds
rgen
rget
rgfj
rgha
rgid
rgjb
rgkh
rgks
rgls
rgme
rgmo
rgnh
rgnn
rgoa
rgos
rgrb
rgrg
rgss
rgti
rgva
rgvp
rgwu
rgwy
rgxg
rgya
rgyb
rgyd
rhae
rham
rhar
rhat
rhay
rhbq
rhcp
rhcs
rhcv
rhdi
rhdo
rhds
rheW
rhea
rhee
rhen
rheo
rheq
rhet
rhew
rhfw
rhgm
rhgq
rhhd
rhia
rhic
rhij
rhip
rhjc
rhju
rhka
rhke
rhlo
rhmb
rhmg
rhmr
rhmx
rhnb
rhnc
rhoB
rhoM
rhob
rhod
rhom
rhon
rhoo
rhos
rhou
rhpc
rhps
rhqn
rhrk
rhrp
rhrz
rhsu
rhtk
rhtr
rhue
rhul
rhus
rhux
rhvp
rhxw
rhye
rhyn
rhyp
rhys
rhyu
rhzs
rhzy
riaN
riaa
riad
riaf
riah
rial
riam
rian
riap
rias
riau
riaz
riba
ribe
ribi
ribs
ribu
rica
rice
rich
rici
rick
rico
rics
rict
ricu
rida
ride
ridl
rids
ridt
ridx
rieb
ried
rief
rieh
riel
riem
rien
riep
rier
ries
riet
riew
rifa
rife
riff
rifi
rift
riga
rigc
rige
rigg
righ
rigi
rigl
rigo
rigs
riha
rihm
rihn
rihw
riic
riid
riii
riis
riit
rijk
rijn
rijo
rika
rike
riki
rikk
riko
riks
riku
rild
rile
rilj
rill
rilr
rima
rimc
rime
rimi
riml
rimm
rims
rimu
rimy
rina
rinc
rind
rine
ring
rini
rink
rinn
rino
rins
rint
rinv
rioj
rion
rios
riot
riou
ripa
ripe
ripi
ripl
ripp
rips
ripv
riqn
riqp
riqs
rira
rire
riri
risa
risc
risd
rise
rish
risi
risk
riso
risp
risq
riss
rist
rita
ritd
rite
ritm
rito
rits
ritt
rity
ritz
riuM
rium
riuo
rius
riva
rive
rivi
rivk
rivm
rivo
rivy
rixx
rixy
riza
rize
rizk
rizo
rizr
rj's
rjan
rjcc
rjck
rjcw
rjdp
rjes
rjet
rjgo
rjjc
rjjd
rjjt
rjkj
rjlg
rjmh
rjmq
rjob
rjom
rjor
rjot
rjpj
rjpy
rjqm
rjrt
rjsu
rjtp
rjug
rjxt
rkai
rkam
rkba
rkdb
rkek
rket
rkev
rkew
rkfu
rkhg
rkim
rkjk
rkki
rkkk
rkks
rkmi
rkms
rkna
rkoo
rkou
rkpn
rkqg
rkrm
rkrs
rkrt
rkry
rksc
rksj
rkti
rktn
rkts
rkuo
rl's
rlab
rlad
rlae
rlag
rlai
rlap
rlas
rlat
rlaw
rlbl
rlce
rlcn
rldf
rldx
rlea
rlec
rlee
rlen
rlet
rlfu
rlgb
rlgq
rlhb
rlhs
rlim
rlin
rliu
rlko
rllx
rlly
rlme
rlmr
rlnd
rlne
rlog
rlon
rlqc
rlqh
rlqi
rlql
rlqt
rlsd
rlsg
rlsi
rlss
rlus
rlvd
rlve
rlvl
rlvn
rlvs
rlwu
rlys
rlzc
rm'd
rm's
rmac
rmag
rmah
rmal
rmam
rman
rmap
rmas
rmat
rmax
rmay
rmbc
rmbd
rmbk
rmby
rmcb
rmcc
rmco
rmcr
rmcs
rmcw
rmdc
rmdq
rmdt
rmed
rmem
rmfc
rmfn
rmgr
rmhb
rmhi
rmhl
rmhs
rmia
rmic
rmid
rmie
rmif
rmij
rmik
rmim
rmin
rmir
rmit
rmki
rmkx
rmln
rmlu
rmmo
rmnk
rmob
rmod
rmoi
rmon
rmoo
rmoq
rmos
rmpb
rmpd
rmpi
rmpq
rmpr
rmra
rmrk
rmsc
rmse
rmsg
rmso
rmtc
rmth
rmts
rmtv
rmug
rmul
rmvi
rmvn
rmvy
rmwc
rmws
rn's
rnam
rnap
rnav
rnba
rnbh
rnbi
rnbo
rnbu
rndi
rndm
rnds
rneg
rnen
rneo
rner
rnet
rnfj
rnfr
rnfu
rngb
rngs
rngu
rnia
rnib
rnid
rnin
rnis
rnix
rnjc
rnjt
rnku
rnlb
rnmd
rnme
rnmx
rnoc
rnoe
rnon
rnpg
rnpu
rnqv
rnra
rntf
rnto
rnug
rnum
rnyc
rnzi
rnzp
roaa
road
roae
roaf
roam
roan
roar
roas
roat
roba
robb
robc
robd
robe
robf
robg
robh
robi
robj
robk
robl
robm
robn
robo
robp
robr
robs
robt
robw
roby
robz
roca
roce
roch
rocj
rock
roco
rocq
rocs
roda
rodb
rodc
rodd
rode
rodg
rodi
rodl
rodn
rodp
rodr
rods
rodt
rody
roed
roee
roeg
roeh
roei
roel
roep
roes
roey
rofe
roff
rofl
rofs
rogI
roga
roge
rogi
rogl
rogo
rohT
rohe
rohm
rohn
roho
rohr
roht
roib
roid
roie
roig
roij
roil
roin
roio
rois
roit
roix
roja
rojo
roka
roke
rokk
rokn
roko
roku
roky
rola
rold
role
rolf
rolk
roll
rolm
rolo
rols
rolt
rolv
rolw
roly
rolz
roma
romb
rome
romh
romi
romm
romo
romp
roms
romy
rona
ronb
ronc
rond
rone
ronf
rong
ronh
roni
ronl
ronn
ronr
rons
ront
ronv
rony
ronz
roob
rood
roof
rooh
rooi
rook
rool
room
roon
roop
roos
root
ropa
rope
ropo
ropp
ropt
ropy
rora
rorb
rorc
rorg
rori
rors
rorx
rory
rosa
rose
rosg
rosh
rosi
rosk
rosl
ross
rost
rosy
rota
rotc
rote
rotf
roth
roti
rotj
rotk
rotl
rotn
roto
rotr
rots
rott
rotz
roub
roud
roue
roun
roup
rous
rout
rouw
roux
rove
rovk
rowa
rowb
rowc
rowe
rowh
rowi
rowj
rowl
rown
rowp
rows
rowy
roxi
roxr
roxx
roxy
roya
royb
royc
royd
roye
royg
royh
royk
roys
royt
roze
rozo
rozy
rozz
rpad
rpah
rpal
rpao
rpar
rpbj
rpbo
rpbr
rpbu
rpca
rpcd
rpce
rpco
rpcr
rpcs
rpct
rpdg
rpdo
rpdr
rpeg
rpel
rpem
rpga
rpgh
rpgl
rpgs
rphf
rphs
rphu
rpia
rpid
rpis
rpiu
rpix
rpjd
rpje
rpjf
rpki
rpkj
rpkk
rpkt
rpla
rpld
rplh
rply
rpmf
rpmi
rpmm
rpms
rpmv
rpoa
rpop
rpos
rpow
rppl
rppq
rpqm
rprb
rprh
rprt
rpsa
rpsl
rptd
rptp
rptr
rpts
rput
rpzg
rqac
rqbq
rqcb
rqdu
rqdx
rqef
rqes
rqga
rqib
rqij
rqjr
rqjy
rqkb
rqng
rqsg
rqst
rqtr
rqtx
rqum
rqzx
rr's
rrQu
rraB
rraC
rraP
rrab
rrac
rrad
rrah
rram
rrao
rrap
rrar
rrau
rray
rrbb
rrbj
rrbm
rrbs
rrcg
rrcs
rrdq
rreH
rreK
rrea
rrec
rref
rreg
rreh
rrek
rrep
rrfb
rrfr
rrgm
rrgu
rrhe
rrhi
rrho
rrhs
rrii
rrim
rrip
rrjd
rrji
rrjq
rrju
rrkh
rrkp
rrkt
rrlj
rrlv
rrmc
rrmi
rrmj
rrmn
rrmp
rrms
rrna
rrnb
rrnn
rroa
rrof
rrol
rrom
rror
rrot
rrow
rrpb
rrpe
rrph
rrqf
rrqi
rrqm
rrrc
rrri
rrrj
rrrm
rrrr
rrsa
rrsb
rrsg
rrsj
rrsp
rrta
rrtc
rrtd
rrtf
rrtn
rruB
rrub
rrun
rrup
rrvi
rrzc
rrze
rrzn
rrzs
rs'v
rsac
rsah
rsai
rsal
rsbc
rsbj
rsbp
rsbs
rsca
rscc
rsch
rsck
rscs
rsct
rscx
rsdg
rseh
rsei
rsen
rseo
rses
rset
rsfc
rsfe
rsfm
rsfp
rsfq
rsgb
rsgm
rshd
rshe
rshf
rshi
rshk
rshs
rsht
rshu
rsia
rsic
rsie
rsim
rsin
rsip
rsis
rsiu
rsjj
rsjk
rsju
rsla
rsle
rsls
rslt
rsmi
rsna
rsnz
rsoc
rsoh
rsom
rson
rsos
rspa
rspd
rspf
rsps
rspw
rspz
rsrb
rsrc
rsre
rsrm
rsrp
rsrv
rssi
rsss
rsst
rssu
rsta
rstg
rstj
rstk
rstr
rsts
rsum
rsux
rsvl
rsvp
rsww
rsys
rt's
rtaa
rtac
rtag
rtap
rtar
rtbm
rtbs
rtca
rtcm
rtcp
rtcs
rtdm
rtds
rtdx
rtec
rtee
rtel
rtem
rter
rtes
rtfd
rtff
rtfm
rtfs
rtgs
rthe
rthr
rtid
rtim
rtin
rtio
rtld
rtls
rtmd
rtmf
rtmp
rtmx
rtnk
rtnr
rtns
rtod
rtor
rtos
rtps
rtqd
rtqe
rtri
rtrl
rtrn
rtrs
rtsc
rtse
rtsg
rtsh
rtsl
rtsm
rtso
rtss
rtti
rttl
rtty
rtuo
rtus
rtut
rtva
rtve
rtvj
rtwa
rtwh
rtwo
rtxc
ru't
ruac
ruag
ruah
ruam
ruan
ruaq
ruas
ruat
rubb
rube
rubi
rubs
ruby
rucg
ruch
ruck
rucp
rucs
rucz
ruda
rudd
rude
rudi
rudm
rudo
rudp
rudy
rueb
rued
ruef
ruej
ruel
ruen
ruep
ruer
rues
ruey
rufe
ruff
rufh
rufn
ruft
ruga
rugb
ruge
rugf
rugg
rugo
rugr
rugs
ruha
ruhe
ruhk
ruhl
ruhn
ruhr
ruhu
ruia
ruid
ruih
ruim
ruin
ruis
ruiz
rujo
ruju
rukh
ruko
rula
rulb
rule
ruli
rulk
rull
rulo
ruls
ruly
ruma
rumb
rumd
rume
rumi
ruml
rumo
rump
rums
runa
runb
rund
rune
rung
runk
runl
runn
runq
runs
runt
runx
ruod
ruof
ruog
ruoh
ruop
ruor
ruos
ruot
ruoy
ruoz
rupa
rupd
rupe
rupi
rupn
rupp
rups
rupt
ruqh
ruqi
ruqk
ruql
ruqq
ruqr
ruqs
rurb
ruru
rurx
rury
rusa
ruse
rush
rusi
rusk
ruso
russ
rust
rusu
rusy
ruta
ruth
rutn
ruts
rutt
ruty
rutz
ruuc
ruud
ruus
ruut
ruux
ruvb
ruxq
ruye
ruys
ruza
rv's
rval
rvax
rvbs
rvcc
rvce
rvcf
rvcj
rvcm
rvdf
rvdm
rvdp
rvdt
rvdv
rvdw
rvec
rvel
rven
rveu
rvev
rvga
rvgq
rvgs
rvgt
rvik
rvis
rvjn
rvkg
rvla
rvmk
rvmn
rvnf
rvog
rvos
rvph
rvpu
rvqj
rvre
rvrs
rvsm
rvue
rvug
rvum
rvus
rvuu
rvvl
rw-r
rwaM
rwam
rwbg
rwbv
rwcp
rwcu
rwed
rwei
rwep
rwhh
rwho
rwil
rwin
rwip
rwja
rwjj
rwld
rwle
rwln
rwmt
rwna
rwnz
rwrj
rwsr
rwst
rwth
rwts
rwud
rwvh
rwwa
rwxd
rwxr
rwzl
rwzu
rx's
rxca
rxcs
rxcw
rxcz
rxdb
rxgi
rxjw
rxms
rxpp
rxrc
rxrj
rxrr
rxtc
rxtx
rxvt
rxxx
ry's
ryal
ryan
ryas
ryba
rybn
ryce
ryde
ryee
ryen
ryer
ryes
ryhm
ryka
ryke
ryko
ryle
rylf
ryma
ryme
rynd
ryne
ryno
rynt
ryom
ryon
ryot
ryou
rype
ryqp
rysw
ryth
ryti
rytz
ryun
ryuu
ryuw
rz's
rzaa
rzab
rzad
rzal
rzem
rzex
rzhj
rzkh
rznb
rzqq
rzri
rzsm
rzsz
rzuw
rzvs
rzxx
s'en
s'il
s'xx
s-as
s-up
s/NR
s/St
s/he
s4et
sA+D
sA+T
sIAX
sINN
sKey
sVGA
sa'd
sa'o
sa'p
sa's
sa't
sa'u
saaH
saaa
saab
saac
saad
saaf
saag
saah
saal
saam
saan
saao
saap
saar
saat
saaz
saba
sabc
sabe
sabg
sabi
sabm
sabo
sabp
sabr
sabs
sabu
saby
saca
sacc
sace
sach
saci
sacj
sack
sacm
sacn
saco
sacs
sact
sacu
sacz
sada
sadb
sadc
sadd
sade
sadh
sadi
sadm
sado
sadq
sadr
sads
sadt
saeb
saec
saed
saee
saeh
saei
saem
saen
saez
safa
safb
safc
safe
saff
safg
safi
safl
safn
safp
safs
saft
saga
sage
sagi
sagm
sago
sags
sagt
sagw
sagy
saha
sahh
sahi
sahl
sahn
saho
sahp
sahr
sahs
saib
saic
said
saif
saik
sail
saim
sain
saip
sair
sais
sait
saiu
saiy
saiz
saja
saje
saji
sajv
saka
sake
saki
sako
sakr
saks
saku
sala
salb
sale
salf
sali
salk
sall
salm
salo
salp
salr
sals
salt
salu
salv
saly
salz
sama
samc
same
samf
samg
samh
sami
samm
samo
samp
samr
sams
samt
samu
samw
samy
sana
sanc
sand
sane
sang
sanh
sani
sanj
sank
sanm
sann
sano
sanr
sans
sant
sanz
saoe
saol
saom
saon
saop
sapa
sape
saph
sapi
sapo
sapp
saps
saqb
saqq
saqr
saqw
sara
sarb
sarc
sard
sare
sarg
sari
sark
sarl
sarn
saro
sarr
sars
sart
sarv
sary
sasa
sasb
sasc
sasd
sase
sash
sasi
sask
sasl
sasm
saso
sasq
sass
sast
sasu
sata
satb
satc
satd
sate
satf
sath
sati
satn
sato
sats
satt
satu
satw
saty
satz
saub
saud
sauf
sauk
saul
saum
saup
saur
saus
saut
sauz
sava
save
savm
savo
savp
savu
savv
savy
sawT
sawa
sawb
sawe
sawj
sawn
saws
sawt
sawy
saxe
saxi
saxo
saxs
saya
sayc
saye
sayf
sayh
sayk
sayl
sayo
says
saza
sazi
sb's
sbac
sbaf
sbao
sbap
sbar
sbay
sbbq
sbbs
sbbu
sbca
sbcb
sbcc
sbcd
sbcf
sbcm
sbcn
sbco
sbcs
sbda
sbdb
sbdc
sbdg
sbdl
sbdn
sbdp
sbee
sbei
sbes
sbfd
sbff
sbfi
sbfo
sbfy
sbgf
sbgh
sbgl
sbgq
sbgt
sbhb
sbhc
sbhe
sbhu
sbia
sbic
sbid
sbif
sbig
sbil
sbin
sbir
sbis
sbit
sbiu
sbje
sbld
sblh
sbli
sblk
sbln
sblv
sbmc
sbmf
sbmh
sbmn
sbms
sbmx
sbnf
sbno
sbnt
sbod
sbof
sbog
sbop
sboq
sbos
sbox
sboy
sbpc
sbpg
sbpo
sbps
sbpw
sbqh
sbqt
sbrc
sbrf
sbrk
sbsa
sbsb
sbsd
sbse
sbsf
sbsm
sbss
sbst
sbsu
sbte
sbtk
sbts
sbuf
sbug
sbus
sbvv
sbwc
sbwr
sc's
scaa
scab
scac
scad
scaf
scag
scai
scal
scam
scan
scap
scar
scat
scav
scaw
scax
scba
scbb
scbc
scbk
scbw
scca
sccc
sccm
sccp
sccs
sccu
scdd
scdg
scdr
scdx
scea
sced
sceg
scen
sceu
scfb
scfe
scfh
scfm
scgk
scgl
scgm
scgr
scgs
scha
sche
schg
schh
schi
schk
schl
schm
schn
scho
schr
scht
schu
schx
scia
scib
scic
scid
scie
scif
scii
scil
scin
scip
scis
scit
sciw
scix
scjs
sckf
scks
sclc
scle
sclf
sclk
sclq
scls
sclt
sclu
scma
scmd
scmk
scmp
scmr
scms
scnc
scne
scns
scoa
scob
scoc
scod
scof
scog
scol
scom
scon
scop
scor
scos
scot
scow
scox
scoy
scpa
scpc
scpd
scpi
scpn
scpp
scps
scpt
scpy
scqb
scqd
scqe
scra
scrc
scre
scrf
scrg
scri
scrl
scrn
scro
scrt
scry
scrz
scsa
scsc
scsd
scsi
scsj
scso
scsp
scss
scst
scsu
scta
sctc
sctd
sctf
sctj
sctm
sctv
scud
scug
scul
scum
scun
scup
scur
scus
scut
scvl
scvr
scwg
scws
scxd
scxl
scye
scyt
scyu
sd's
sd2f
sdad
sdag
sdan
sdap
sdas
sdat
sdav
sday
sdbk
sdbm
sdbs
sdcc
sdcl
sdcn
sdcs
sddc
sddd
sddi
sddj
sddv
sdec
sdef
sden
sdes
sdeu
sdew
sdfg
sdfs
sdge
sdgi
sdgl
sdgs
sdgu
sdgz
sdha
sdht
sdia
sdif
sdii
sdik
sdim
sdio
sdip
sdir
sdis
sdiv
sdkf
sdko
sdkq
sdks
sdla
sdlc
sdld
sdlo
sdlp
sdma
sdmi
sdmj
sdml
sdmr
sdms
sdnb
sdns
sdof
sdoh
sdol
sdom
sdpa
sdpf
sdpp
sdpy
sdqe
sdqr
sdra
sdrc
sdri
sdrl
sdrm
sdrs
sdrt
sdsc
sdsd
sdsi
sdsm
sdss
sdsu
sdsz
sdtf
sdtp
sdtr
sdts
sdtv
sdum
sdur
sdus
sdvg
sdwa
sdxy
sdyd
se's
se't
se/t
seaa
seab
seac
sead
seae
seaf
seag
seah
seai
seak
seal
seam
sean
seaq
sear
seas
seat
seau
seax
seay
seba
sebe
sebi
sebo
sebz
seca
secc
sece
secf
sech
seck
secl
secn
seco
secr
secs
sect
secu
secv
secw
secy
seda
sedd
sede
sedh
sedo
sedp
seds
sedt
sedv
seec
seed
seee
seei
seek
seel
seem
seen
seen
seep
seeq
seer
sees
seet
sefa
sefc
sefe
seff
sefl
sefp
seft
sefu
sega
segg
segi
segm
sego
segp
segs
segv
sehc
sehe
sehl
sehn
seho
sehr
seib
seic
seid
seie
seif
seig
seih
seii
seij
seik
seil
seim
sein
seio
seip
seiq
seir
seis
seit
seiu
seiv
seiw
seix
seiz
seja
sejm
sejp
seka
seki
seko
sekr
seks
sekt
sela
selb
selc
seld
sele
self
selj
selk
sell
seln
selo
selp
sels
selt
selu
selv
selz
semA
sema
seme
semi
semn
semo
sems
sena
send
sene
senf
seng
seni
senl
senn
seno
sens
sent
seny
senz
seob
seog
seoh
seoi
seok
seon
seor
seow
sepa
sepc
sepd
sepe
sepg
sepn
sepp
sepr
seps
sept
seqa
seqf
seql
seqn
seqp
seqq
seqs
sequ
serA
sera
serb
serc
serd
sere
serf
serg
seri
sero
serp
serr
sers
sert
seru
serv
serw
sery
sesa
sesb
sesc
sesd
sese
sesi
seso
sess
sest
sesy
seta
setb
setc
setd
sete
setf
setg
seth
seti
setk
setl
setm
seto
setp
setq
setr
sets
sett
setu
setw
setx
seui
seuk
seul
seun
seus
seuv
sevY
seva
seve
sevg
sevo
sevs
sevy
sewn
sews
sexa
sexe
sexo
sexp
sexs
sext
sexy
seyb
seye
seyi
seyo
seys
sfII
sfaf
sfag
sfam
sfar
sfas
sfax
sfba
sfbc
sfbf
sfbr
sfca
sfce
sfcq
sfcw
sfdc
sfdp
sfel
sfer
sffd
sffg
sffl
sffp
sffs
sfge
sfgl
sfhi
sfhq
sfif
sfii
sfil
sfio
sfip
sfit
sfjr
sfkh
sfla
sflg
sflx
sfmg
sfms
sfmu
sfns
sfnt
sfog
sfoo
sfov
sfpa
sfpd
sfpm
sfpp
sfqi
sfql
sfqo
sfra
sfri
sfry
sfrz
sfsc
sfse
sfsi
sfsl
sfso
sfss
sfsu
sfta
sfth
sftl
sftm
sftp
sfts
sftw
sfua
sfuc
sfuo
sfvu
sfwa
sfzg
sg's
sgab
sgac
sgad
sgam
sgap
sgat
sgbb
sgbi
sgcl
sgcs
sgda
sgdb
sgde
sgds
sgee
sgef
sgek
sger
sges
sget
sgeu
sgfs
sghh
sgid
sgie
sgil
sgis
sgit
sgjg
sgjl
sgld
sgls
sgml
sgnx
sgoe
sgoh
sgot
sgpc
sgra
sgrd
sgrf
sgri
sgro
sgrp
sgsa
sgsm
sgsn
sgsu
sgtj
sgtr
sgts
sgtu
sgua
sgud
sgut
sgvc
sgvp
sgws
sgxb
sgxd
sh's
sh-t
shKa
shaa
shab
shac
shad
shae
shaf
shag
shah
shai
shak
shal
sham
shan
shao
shap
shaq
shar
shas
shat
shau
shav
shaw
shay
shbc
shbj
shcO
shdr
shea
sheb
shed
shee
shef
sheh
shei
shek
shel
shem
shen
shep
sher
shes
shet
sheu
shew
shez
shfa
shft
shgc
shgk
shhd
shhh
shhl
shhp
shhs
shia
shif
shig
shih
shik
shil
shim
shin
ship
shir
shis
shit
shiu
shiv
shiz
shjf
shkb
shkl
shlb
shld
shll
shlm
shlu
shlv
shmc
shml
shmo
shmp
shmq
shni
shoa
shod
shoe
shog
shoh
shoi
shom
shon
shoo
shop
shoq
shor
shot
shou
show
shox
shoy
shpg
shpo
shpt
shql
shrc
shrd
shri
shrm
shrp
shrs
shrt
shsu
shtd
shte
shtg
shto
shts
shtv
shua
shub
shud
shue
shuf
shug
shuh
shui
shuk
shul
shum
shun
shuo
shur
shut
shuu
shuv
shwl
shwt
shwu
shxz
shyh
shys
shyu
shzd
shzs
si's
siFo
siMX
siab
siac
siad
siag
siah
siai
siaj
siak
sial
siam
sian
siao
siap
sias
siat
siau
siaw
siba
sibb
sibi
sibm
sibo
sibs
sica
sicd
sice
sich
sick
sicl
sicn
sico
sicp
sics
sicu
sida
sidc
sidd
side
sidf
sidi
sidl
sido
sidr
sids
sidx
sidy
sieg
sieh
siek
siel
siem
sien
sier
sies
siet
sieu
siew
sifa
sifc
sifd
sife
siff
sift
sifu
siga
sigf
sigg
sigh
sigi
sigl
sigm
sign
sigo
sigp
sigs
sigw
sihT
sihi
siho
siht
siia
siig
siii
siin
siir
siis
siit
sije
sijo
sika
sike
sikh
siks
sila
silb
sild
sile
sili
silk
sill
silm
silo
silp
sils
silt
silu
silv
sima
simc
simd
sime
simi
simm
simo
simp
sims
simx
sina
sinc
sind
sine
sing
sinh
sini
sink
sinn
sino
sinp
sins
sint
sinv
sinx
sinz
sioB
sioL
siob
sioc
siod
sioe
siok
siol
siom
sion
siop
sior
sios
siow
sipa
sipb
sipc
sipe
sipf
sipi
sipl
sipo
sipp
sips
siqp
sirU
sira
sirc
sird
sire
sirf
siri
sirk
sirm
siro
sirs
sirt
siru
sirz
sisI
sisa
sisb
sisc
sisd
sise
sish
sisi
sisk
sisl
siso
siss
sist
sisu
sitO
sita
sitc
sitd
site
sith
siti
sitm
sitn
sito
sitp
sits
sitt
situ
sity
sitz
siuL
siuc
siue
siuh
siul
sium
sivA
siva
sivb
sive
sivi
sivm
sivo
sivs
siwa
siwz
sixa
sixe
sixo
sixs
sixt
sixx
siya
siye
size
sizi
sizl
sizm
sizy
sizz
sj's
sjac
sjaj
sjao
sjbp
sjcc
sjce
sjcg
sjdv
sjec
sjfc
sjgc
sjgn
sjgp
sjha
sjhi
sjhk
sjhp
sjhs
sjhy
sjin
sjis
sjjc
sjjd
sjkc
sjkz
sjlg
sjlm
sjlt
sjlw
sjmi
sjmn
sjna
sjnb
sjob
sjoo
sjov
sjpd
sjqd
sjqq
sjrs
sjsc
sjsu
sjta
sjtb
sjti
sjtq
sjtv
sjul
sjuq
sjyg
sjzj
sk's
skag
skal
skan
skao
skar
skat
skaw
skbr
skch
skdg
skdn
skds
sked
skee
skef
skeg
skei
skel
sken
skeo
skep
sker
skew
skey
skfb
skfh
skgn
skhf
skhl
skid
skie
skii
skil
skim
skin
skio
skip
skis
skit
skiv
skkb
skkg
skmb
skni
skof
skog
skok
skol
skon
skoo
skop
skor
skot
skov
skow
skpc
skpo
skqx
skrd
skrh
skrt
sksd
sksg
sksh
sksi
sktb
sktd
sktm
sktt
skua
skud
skul
skun
skup
skvp
skya
skye
skyf
skyl
skyp
skys
skyv
slaa
slab
slac
slad
slae
slag
slak
slam
slan
slap
slat
slav
slaw
slay
slba
slbc
slbf
slbg
slbp
slca
slcb
slcc
slcd
slch
slcm
slco
slcs
slct
slcv
slcx
sldf
sldl
sldp
sleb
slec
sled
slee
slef
slek
slen
slep
sles
slet
sleu
slew
sley
slfc
slfp
slfq
slgc
slhc
slhd
slhf
slhm
slhs
slhw
slib
slic
slid
slik
slim
slin
slio
slip
slis
slit
sljf
sljp
sljs
sljt
slju
slka
slki
sllb
slld
sllv
slmc
slmd
slmi
slmp
slmr
slms
slmt
slnn
slnp
slnr
slns
slob
sloc
slod
sloe
slog
slon
sloo
slop
slot
slow
slpc
slph
slpp
slqc
slqf
slqu
slrc
slri
slrs
slrt
slsa
slsb
slsd
slsh
slsk
slsl
slsn
slso
slsp
slsr
slss
slte
sltf
sltg
slti
slto
sltu
sltv
slub
slud
slue
sluf
slug
slum
sluo
slur
slut
slvb
slvt
slvv
slvw
slxf
slxt
slye
slys
smab
smac
smad
smae
smai
smak
smal
smam
sman
smap
smaq
smar
smas
smat
smax
smay
smbb
smbd
smbg
smbp
smbr
smbs
smcb
smcc
smce
smcl
smcm
smct
smda
smdc
smdf
smdi
smdl
smdr
smds
smdt
smea
smee
smef
smeg
smei
smem
smep
smer
smet
smeu
smew
smff
smfg
smfm
smfr
smfs
smge
smgl
smgr
smgt
smhi
smhs
smht
smiS
smia
smic
smid
smii
smil
smin
smio
smir
smis
smit
smjd
smjf
smke
smki
smkx
smlg
smli
smlk
smll
smln
smls
smlt
smmm
smmt
smnc
smni
smnm
smnp
smnt
smoe
smof
smog
smon
smoo
smop
smor
smos
smpl
smpt
smra
smrd
smri
smrm
smrp
smrt
smsa
smsc
smsi
smsj
smsl
smso
smsu
smsw
smtc
smtd
smte
smtf
smth
smtl
smtp
smts
smud
smue
smug
smuh
smul
smur
smus
smut
smux
smvl
smwj
smwk
smye
smyk
smzs
snaH
snaM
snab
snac
snad
snag
snah
snaj
snam
snan
snap
snas
snaw
snax
sncb
sncc
sncf
snci
sncq
sndd
sndh
sndp
sndr
snds
sndt
snea
sneb
sned
snee
sneh
snel
sneo
snep
snes
snet
snew
snfs
sngl
snhb
snhm
snhs
snia
snib
snid
snif
snig
snil
snim
snin
snip
snir
snit
snjj
snkt
snla
snll
snmc
snmp
snms
snns
snob
snoc
snod
snog
snoo
snop
snot
snow
snpa
snpj
snpl
snpm
snps
snpv
snpx
snqc
snrc
snre
snrk
snrm
snsc
snsi
snsn
snsr
sntb
snto
sntp
snub
snug
snuj
snum
snup
snur
snus
snva
snwd
snwi
snwk
snyd
snye
so'c
so's
so't
soaL
soaT
soad
soae
soaf
soag
soak
soal
soam
soan
soap
soar
soat
soay
soba
sobc
sobe
sobh
sobi
sobj
sobo
sobs
soca
soce
socf
soch
soci
sock
soco
socp
socs
socw
soda
sode
sodi
sodp
sods
sody
soef
soeh
soem
soes
soey
sofa
sofc
sofe
soff
sofg
sofi
sofj
soft
soga
sogf
sogj
sogl
sogn
sogo
sogr
sogs
soha
sohi
sohl
sohn
soho
sohu
soic
soie
soif
soik
soil
soin
soir
sois
soit
soja
sojg
sojh
soji
sojn
sojo
soka
soke
soko
sokv
sola
solb
solc
sold
sole
solf
soli
solj
solk
soll
solm
soln
solo
solp
sols
solt
solu
solv
solw
solx
somA
soma
somd
some
somj
soml
soms
somy
sonE
sona
sond
sone
song
soni
sonk
sonm
sonn
sono
sons
sont
sonu
sony
sonz
soob
sood
sooi
sook
sool
soom
soon
sooo
soos
soot
sooy
sooz
sopa
sopc
sope
soph
sopi
sopp
sops
sopt
sopx
soqc
soql
soqt
sorE
sora
sorb
sorc
sord
sore
sorg
sori
sork
sorl
sorn
soro
sorr
sors
sort
soru
sory
sosa
sosb
sosc
sosh
sosi
sosl
sosn
soso
sosp
soss
sost
sosu
sosv
sota
sotb
sotg
soth
sotl
soto
sotr
sots
sott
soua
soud
souj
souk
soul
soum
soun
soup
souq
sour
sous
sout
sova
sovn
sovx
sowa
sowd
sowe
sowi
sowl
sown
sowo
sowp
sows
sowt
soxd
soxt
soxu
soxx
soya
soyo
soys
soza
sp's
spaa
spac
spad
spae
spaf
spag
spak
spal
spam
span
spao
spap
spar
spas
spat
spay
spaz
spbc
spbl
spbm
spbs
spca
spcc
spch
spcl
spcm
spco
spcs
spct
spcu
spdc
spdg
spdl
spdn
spdp
spdr
spds
spdt
spdu
spea
spec
sped
spee
speh
spel
spem
spen
sper
spes
spet
speu
spew
spex
spfx
spgb
spgh
spgi
spgp
spgs
sphi
sphl
sphm
spht
spia
spic
spid
spie
spif
spig
spik
spim
spin
spit
spiv
spix
spja
spjc
spjd
spje
spkn
spkp
spkr
spkt
spku
spkv
splA
spla
splc
splg
splk
spll
splp
spls
splu
splv
splx
spmc
spmd
spmj
spmp
spms
spmt
spmv
spne
spnl
spnp
spns
spnt
spnx
spoc
spod
spoe
spok
spon
spop
spor
spos
spot
spox
sppb
sppc
sppe
sppf
sppo
sppp
spps
spqd
spqh
spqr
sprc
spre
sprh
spri
sprl
sprm
sprn
spro
sprr
sprs
sprt
spry
spsd
spse
spsg
spsi
spsm
spso
spss
spst
spsu
spsy
sptc
sptd
sptg
sptn
sptr
spts
spud
spue
spug
spui
spum
spun
spur
sput
spuu
spva
spvb
spwd
spwf
spwm
spxm
spys
spyz
sq'a
sqai
sqak
sqau
sqbe
sqbr
sqcg
sqcm
sqdx
sqeg
sqep
sqes
sqex
sqff
sqft
sqgc
sqhp
sqib
sqiv
sqlc
sqld
sqlj
sqlm
sqlx
sqmk
sqmm
sqno
sqns
sqnt
sqpc
sqpe
sqqr
sqqs
sqra
sqri
sqrm
sqrt
sqrv
sqsb
sqtp
squz
sqva
sqvn
sr-x
sraL
sraM
srac
srai
sraj
sral
sram
sran
srao
srar
sras
srau
srav
srba
srbc
srbe
srbg
srbi
srbo
srbr
srbs
srbu
srcA
srce
srcf
srcg
srch
srci
srcn
srcp
srcq
srcs
srcu
srcw
srcx
srcy
srda
srdh
srdm
srdn
srds
srdt
srdv
srea
srec
sred
sree
sref
sreg
srej
srel
srev
srfd
srfm
srfn
srgf
srgp
srgu
srhc
srhh
srhk
srho
sria
srid
srii
srik
srin
sris
sriv
srjc
srji
srjp
srjt
srkg
srkh
srkm
srko
srkp
srks
srkx
srla
srlf
srlm
srlq
srlr
srlv
srma
srmc
srmg
srmh
srmp
srms
srmu
srmv
srna
srnb
srns
srok
srol
srom
sron
sros
srow
srpa
srpc
srpq
srps
srqe
srqi
srrd
srre
srrm
srrt
srry
srsc
srsd
srsp
srss
srsy
srta
srti
srtp
srtq
srtt
srue
srun
srup
srus
srut
srvr
srvs
srzt
ss8a
ssaT
ssab
ssal
ssam
ssan
ssap
ssat
ssax
ssay
ssba
ssbc
ssbh
ssbk
ssbl
ssbn
sscb
sscc
sscf
ssci
sscl
sscn
sscp
sscs
ssda
ssdc
ssdd
ssdf
ssdh
ssdi
ssdl
ssdp
ssds
ssdt
sseB
sseH
sseN
sseT
sseb
ssec
ssed
sseg
sseh
ssej
ssel
ssem
ssen
ssep
sses
sset
ssfc
ssfh
ssfo
ssfq
ssga
ssgm
ssgs
ssgt
ssgv
ssha
sshe
sshg
ssho
ssht
ssib
ssic
ssid
ssig
ssih
ssii
ssik
ssil
ssim
ssip
ssis
ssjb
sskm
sslc
sslh
sslk
sslp
sslr
ssmc
ssmd
ssme
ssmg
ssmz
ssnf
ssnm
ssnn
ssno
ssns
ssnv
ssoF
ssoR
ssoV
ssob
ssoc
ssof
ssoj
ssol
ssom
sson
ssor
ssot
ssov
sspa
sspi
sspo
ssps
ssqc
ssqe
ssqr
ssri
ssrl
ssrm
ssrr
ssrs
ssrt
ssru
sssa
sssc
sssd
sssf
sssg
sssh
sssi
ssso
sssr
ssss
sstc
sstf
sstl
ssto
sstr
ssts
sstv
ssuR
ssub
ssuf
ssui
ssum
ssur
ssvd
ssvm
ssvs
ssvt
sswg
sswr
ssym
ssys
ssyx
sszp
st's
st/t
staa
stab
stac
stad
staf
stag
stai
stal
stam
stan
stap
staq
star
stas
stat
stau
stav
staw
stax
stay
stba
stbd
stbg
stbk
stbo
stbs
stbt
stcA
stca
stcc
stch
stck
stcl
stcp
stda
stdc
stdl
stdm
stdn
stdp
stds
stea
stec
sted
stee
stef
steg
stei
stek
stel
stem
sten
step
ster
stet
stev
stew
stex
stey
stfd
stfi
stfm
stfp
stfr
stfx
stfz
stge
stgg
stgl
stgp
stgs
stgt
sthe
sthn
stho
sthp
sthv
stia
stib
stid
stif
stig
stii
stil
stim
stin
stio
stip
stir
stis
stit
stiv
stix
stka
stkd
stke
stkl
stkr
stks
stkt
stku
stla
stlg
stll
stls
stlu
stmf
stmp
stmt
stna
stnd
stng
stnl
stnn
stno
stnv
stoa
stob
stoc
stod
stof
stog
stoj
stok
stol
stom
ston
stoo
stop
stor
stos
stot
stou
stov
stow
stox
stpb
stpc
stpl
stpm
stpp
stpr
stps
stpw
stqg
stra
strb
strc
stre
strg
strh
strk
strl
strm
strn
strp
strs
strt
stru
strx
strz
stsa
stsc
stse
stsf
stsi
stsk
stsp
stss
stst
stsv
stta
sttl
stto
sttr
stty
stub
stud
stue
stuf
stug
stuh
stuk
stum
stun
stuo
stup
stur
stus
stut
stuw
stuy
stve
stvi
stwg
stwz
styd
stye
styl
styp
styr
stys
styx
su'a
su'c
su's
su-z
suaa
suae
suah
suan
suas
suat
suay
suba
subb
subc
subd
sube
subf
subg
subh
subi
subj
subl
subn
subo
subp
subq
subr
subs
subt
subu
subw
suby
subz
succ
such
sucj
suck
suco
sucr
sucs
sucu
suda
sudd
sudo
suds
sueZ
suec
sued
suef
suej
suel
suen
sueo
suer
sues
suet
suev
suey
suez
suff
sufi
sugg
sugh
sugi
sugo
suha
suhl
suhm
suhr
suht
suiP
suib
suid
suin
suip
suis
suit
suiv
suji
sujo
suka
suke
sukg
sukh
suki
sukk
sukn
suko
suku
sula
sulb
suld
sule
sulf
sulk
sull
sulo
sulp
sult
sulu
sulw
suma
sumc
sume
sumi
suml
summ
sumo
sump
sumr
sums
sumw
sumx
sumy
suna
sunb
sunc
sund
sune
sunf
sung
sunh
suni
sunj
sunk
sunn
suno
suns
sunt
sunw
suny
suoi
suom
suos
supa
supe
supi
supk
supo
supp
supr
sups
supt
supv
supw
supx
sura
surb
surd
sure
surf
surg
suri
surn
suro
surr
surt
suru
surv
sury
susa
susd
suse
susi
suso
susp
susq
suss
susu
susv
susx
susy
suta
suth
suto
sutr
sutt
sutu
suub
suum
suva
suvi
suvl
suvm
suvs
suwa
suwe
suya
suyk
suyo
suze
suzi
suzy
svaa
svah
sval
svam
svan
svar
svas
svax
svay
svba
svbg
svbs
svce
svcp
svcs
svda
svdc
svdm
svdq
svdz
svea
svec
sved
svei
sven
sver
svet
svga
svgi
svgl
svgs
svhg
svho
svhs
svid
svih
svim
svin
svka
svla
svlp
svme
svms
svog
svoj
svol
svom
svot
svpg
svph
svpk
svpt
svpv
svqc
svra
svrc
svrn
svrq
svrr
svrx
svsd
svsu
svvr
svvs
svwg
svyr
swab
swac
swad
swag
swal
swam
swan
swap
swar
swat
sway
swbc
swbt
swcb
swcs
swdc
swde
swdn
swed
swee
sweh
swei
swem
swen
swep
swer
swfc
swfn
swfs
swho
swhs
swif
swig
swii
swim
swin
swip
swis
swit
swiv
swix
swiz
swma
swmi
swms
swne
swnt
swob
swoe
swoj
swom
swop
swot
swow
swpa
swqa
swrc
swrd
swri
swrl
swse
swst
swsw
swui
swum
swus
swxd
swyn
swyp
sx's
sxar
sxdk
sxin
sxor
sxpc
sxpm
sxwa
sy's
syaH
syah
syal
syam
syau
syba
sybo
sybs
syce
sych
syck
syde
syed
syek
syez
syip
sykb
syke
sykt
syle
sylk
syll
syln
sylv
syma
symb
symc
syme
symp
syms
symu
syna
sync
synd
syne
synt
synw
synx
syou
syph
syre
syrt
sysV
sysa
sysb
sysc
sysd
syse
sysh
sysi
sysk
sysn
sysp
sysr
syst
sysv
sysx
sysz
syth
syum
syun
syva
sywu
syyp
syyt
syzy
szao
szar
szdu
szdw
szen
szep
szhu
szij
szjg
szki
szkp
sznj
szoc
szor
szot
szrc
szrz
szyx
t&ta
t&ti
t'ad
t'ai
t'as
t'en
t'es
t'il
t'is
t'lk
t'ou
t'ru
t'so
t'ya
t-do
t-en
t-er
t-il
t-on
t2ul
t4th
tEsO
tGMR
tINN
tIQd
tMRA
tOSU
tQwz
ta'c
ta'i
ta'm
ta'n
ta'o
ta's
ta't
ta'u
ta'w
taaa
taac
taal
taam
taan
taar
taas
tabb
tabe
tabi
tabl
tabn
tabo
tabr
tabs
tabt
tabu
taby
taca
tacb
tacc
tacd
tace
tacg
tach
taci
tack
tacl
taco
tacs
tact
tada
tadd
tade
tadg
tadi
tadl
tadr
tads
tadu
tadw
tady
taeb
taec
taed
taef
taeh
taek
tael
taem
taen
taep
taes
taet
taex
tafe
taff
tafh
tafi
taft
taga
tagc
tage
tagg
tagi
tago
tags
taha
tahb
tahc
tahi
tahn
taho
tahr
taht
tahu
tahv
tahw
taia
taib
taic
taie
taif
taig
taik
tail
taim
tain
taip
tais
tait
taiu
tajo
taju
taka
takc
take
taki
takk
tako
taks
takt
taku
taky
tala
talb
talc
tald
tale
talf
tali
talk
tall
talo
talp
tals
talt
tama
tamc
tame
tamh
tami
tamm
tamo
tamp
tams
tamt
tamu
tamv
tana
tanc
tane
tang
tanh
tani
tanj
tank
tann
tano
tans
tant
tanu
tanx
taob
taoc
taog
taoi
taom
taop
taos
taov
tapa
tapd
tape
taph
tapi
tapp
tapr
taps
tapu
tapv
taqa
taqi
tara
tard
tare
tarf
targ
tari
tark
tarl
tarn
taro
tarp
tarr
tars
tart
taru
tarx
tary
tarz
tasa
tasc
tase
tash
tasi
task
tasm
taso
tasp
tasr
tass
tast
tasu
tasy
tata
tate
tath
tati
tats
tatt
tatu
taub
taue
tauf
taug
tauk
taul
taum
taun
tauq
taur
taus
taut
tauw
taux
tava
tave
tavi
tavm
tavo
tavp
tavs
tavu
tavy
tawa
tawc
tawk
tawn
taws
taxa
taxe
taxi
taxs
taxy
taya
taye
tayo
tays
tayt
taza
tazi
tazv
tbae
tbag
tbai
tbav
tbbd
tbbg
tbbs
tbcc
tbcr
tbcs
tbcu
tbdh
tbdl
tbdp
tbed
tbel
tbes
tbfc
tbfl
tbfn
tbfw
tbga
tbge
tbgs
tbgv
tbhj
tbho
tbhp
tbic
tbif
tbii
tbim
tbit
tbjj
tbkr
tbks
tblc
tbli
tbls
tbmg
tbmo
tbms
tbnq
tbpj
tbpo
tbpq
tbqi
tbsc
tbse
tbsg
tbsi
tbsp
tbti
tbuf
tbug
tbuh
tbui
tbup
tbur
tbvr
tbxl
tcad
tcaf
tcao
tcap
tcar
tcas
tcat
tcav
tcbc
tcby
tccb
tcdd
tcde
tcdn
tceb
tces
tcew
tcfc
tcga
tcgc
tcgf
tcgq
tchd
tche
tchi
tchr
tchu
tcic
tcid
tcio
tcis
tcit
tcka
tckl
tckt
tclX
tcli
tclm
tclp
tclx
tcma
tcmd
tcmm
tcmn
tcmr
tcms
tcno
tcnp
tcnq
tcnt
tcol
tcom
tcos
tcov
tcox
tcpd
tcpf
tcpg
tcpi
tcpl
tcpr
tcps
tcpx
tcqr
tcrc
tcri
tcrs
tcsc
tcsh
tcsi
tcsl
tcsp
tcth
tctl
tcto
tcts
tctu
tcud
tcuz
tcwf
tcwn
tcwp
tcxl
tczy
td's
tdCB
tdHj
tdaa
tdan
tdas
tdat
tday
tdbm
tdbs
tdcj
tddd
tddh
tddi
tddp
tdds
tdea
tdec
tdee
tdeg
tdel
tdev
tdff
tdgs
tdhn
tdhs
tdhu
tdia
tdib
tdic
tdim
tdir
tdis
tdjf
tdkb
tdkn
tdkr
tdkt
tdlc
tdld
tdlj
tdls
tdlu
tdma
tdmb
tdmf
tdms
tdnk
tdnr
tdns
tdoc
tdoi
tdoj
tdot
tdpd
tdpf
tdpi
tdpk
tdpm
tdpq
tdpt
tdqd
tdqs
tdre
tdrf
tdrh
tdri
tdrs
tdsb
tdsc
tdsg
tdsr
tdss
tdta
tdtd
tdud
tduf
tdun
tdup
tdus
tdvi
tdwr
tdxc
tdye
te'e
te'r
teac
tead
teak
teal
team
tean
teap
tear
teas
teat
teau
teba
tebb
tebe
tebo
tebu
teca
tecc
tech
teck
teco
tecp
tecr
teda
tedc
tedd
tede
tedh
tedi
tedk
tedm
tedr
teds
tedt
tedu
tedv
tedy
teeb
teed
teee
teef
teek
teel
teem
teen
teer
tees
teet
teeu
teev
tefc
tefe
teff
tefh
tefl
tefs
tege
tegi
tegl
tegm
tegn
tego
tegs
tegt
tegu
tegv
teha
tehd
tehe
tehk
tehn
teho
teht
tehw
tehy
teiV
teia
teid
teie
teig
teik
teil
tein
teip
teir
teiu
teiv
teja
tejh
tejt
teju
teka
teke
tekh
teki
tekn
teko
teks
tekt
tela
telb
tele
telg
teli
tell
teln
telo
tels
telt
telw
tely
tema
temc
teme
temf
temi
temm
temo
temp
tems
temt
temu
tena
tend
tene
teng
teni
tenk
tenn
tens
tent
tenu
teoh
teok
teop
teow
tepa
tepe
tepo
tepp
teqf
teqk
teql
teqo
tera
terc
tere
terf
terh
teri
terl
term
tern
tero
terp
terr
ters
tert
teru
terv
tery
tesa
tesb
tesc
tese
tesh
tesi
tess
test
teta
tete
teth
teti
tetl
teto
tets
tett
teud
teuk
teun
teus
teuv
teva
teve
tevm
tewa
tews
texi
texp
text
texx
teye
tezi
tf'a
tf's
tfaT
tfaa
tfai
tfar
tfat
tfbt
tfbu
tfdd
tfdl
tfdo
tfds
tfed
tfeh
tfel
tffn
tfia
tfig
tfil
tfir
tfis
tfit
tfkl
tflg
tflo
tfls
tflx
tfmf
tfmj
tfms
tfmx
tfno
tfod
tfol
tfoo
tfos
tfpo
tfrc
tfrf
tfrj
tfro
tfrx
tfsd
tfsf
tfsh
tfsm
tfta
tfte
tfth
tftj
tftm
tftp
tfts
tftu
tfue
tfut
tfzg
tgaf
tgal
tgao
tgar
tgbf
tgbk
tgcd
tgco
tgdj
tgdn
tgee
tgen
tgeq
tgfi
tgfs
tghe
tghl
tghn
tghp
tgif
tgir
tgis
tgkd
tglf
tglg
tgme
tgmr
tgna
tgnl
tgoj
tgpl
tgps
tgpt
tgqi
tgre
tgrm
tgrp
tgsg
tgsl
tgtp
tgui
tguj
tgup
tgus
tgve
tgvp
tgvs
tgvu
tgwh
th's
thAt
thIs
thaa
thab
thac
thad
thae
thaf
thag
thah
thai
thak
thal
tham
than
thao
thap
thar
thas
that
thau
thav
thaw
thay
thbb
thbj
thdh
thdi
thdn
thdo
thdq
thdr
theA
theB
theY
thea
theb
thec
thed
thee
thef
thei
them
then
theo
thep
theq
ther
thes
thet
theu
thew
thex
they
thez
thfb
thfs
thge
thgl
thhe
thia
thid
thie
thig
thij
thik
thim
thin
thio
thir
this
thit
thje
thjs
thks
thld
thle
thlf
thlt
thlv
thme
thms
thna
thng
thnk
thnx
thoa
thob
thod
thoe
thof
thog
thoi
thol
thom
thon
thoo
thop
thoq
thor
thos
thot
thou
thov
thow
thoy
thre
thri
thro
thrt
thru
thry
thse
thsi
thst
thsu
thtd
thte
thtk
thtr
thua
thub
thuc
thud
thue
thug
thuh
thum
thun
thuo
thur
thus
thut
thuv
thuy
thvc
thvn
thvv
thye
thym
thyr
thys
thzs
thzx
ti'd
ti'k
ti'm
ti'n
ti's
tiaa
tiab
tiac
tiag
tiah
tiai
tiaj
tial
tiam
tian
tiao
tiaq
tiar
tiat
tiaw
tiba
tibi
tibl
tibo
tibu
tica
tice
tick
ticl
tico
tics
tidd
tide
tidh
tids
tidy
tiec
tied
tief
tiel
tien
tiep
tier
ties
tiet
tieu
tiew
tiez
tiff
tifr
tift
tiga
tige
tigg
tigr
tigs
tihc
tihk
tihs
tihw
tiia
tiic
tiid
tiie
tiim
tiit
tiiu
tija
tijc
tijd
tika
tike
tiki
tiks
tile
tilf
tilk
till
tilo
tilp
tils
tilt
tily
tima
timb
timc
timd
time
timf
timg
timh
timi
timj
timk
timl
timm
timn
timo
timp
timr
tims
timu
timw
timx
tina
tinc
tind
tine
tinf
ting
tinh
tini
tink
tinn
tino
tins
tint
tinu
tiny
tiok
tiom
tion
tioo
tiop
tios
tiou
tipe
tipi
tipo
tipp
tips
tipt
tipu
tipx
tipy
tiqj
tiqu
tira
tirb
tird
tire
tirf
tirg
tirk
tirl
tiro
tirp
tirr
tirw
tisa
tisc
tise
tisf
tisg
tish
tisi
tisk
tisl
tisn
tiso
tisr
tiss
tist
tisw
tita
tite
titi
titl
titm
titn
tito
tits
tity
titz
tiug
tiuj
tiuk
tiul
tiun
tiuq
tiur
tius
tive
tivs
tivy
tiwa
tiwt
tixe
tiza
tizh
tizi
tjah
tjan
tjbq
tjcg
tjco
tjct
tjde
tjen
tjfs
tjgr
tjhe
tjia
tjic
tjin
tjip
tjiu
tjjc
tjjd
tjjh
tjko
tjmd
tjml
tjne
tjnm
tjoa
tjoe
tjon
tjpt
tjqa
tjqm
tjqu
tjrc
tjsc
tjtc
tjtu
tjun
tjwu
tjzd
tk's
tkac
tkav
tkay
tkca
tkcm
tkct
tkdk
tkdw
tked
tkei
tker
tkes
tkev
tkew
tkey
tkfb
tkgs
tkgu
tkhd
tkil
tkim
tkin
tkis
tkjg
tkkp
tklc
tkld
tkna
tknx
tkon
tkoo
tkos
tkov
tkpv
tkte
tkts
tkuo
tkuq
tkus
tkva
tkxd
tkzs
tl's
tlaG
tlaW
tlab
tlag
tlah
tlai
tlam
tlas
tlau
tlaw
tlbp
tlbr
tlbs
tldc
tldn
tleb
tled
tlee
tlef
tleg
tlem
tlen
tlep
tles
tlev
tlew
tlgc
tlgd
tlgp
tlib
tlie
tlig
tlih
tlii
tlij
tlil
tlim
tlin
tlis
tlit
tliu
tliw
tlju
tlkh
tllx
tlmg
tlmp
tlna
tlnt
tlob
tloc
tlod
tloh
tloj
tlom
tlon
tlov
tlpk
tlse
tltb
tltg
tltn
tltp
tltq
tluc
tluk
tluo
tlus
tlvg
tlvs
tlvx
tm's
tmac
tmag
tmai
tmaj
tman
tmap
tmas
tmax
tmay
tmbg
tmbp
tmbr
tmbv
tmcb
tmcd
tmds
tmeb
tmed
tmfm
tmfn
tmfp
tmfs
tmfx
tmgg
tmgr
tmho
tmih
tmin
tmis
tmit
tmjb
tmjk
tmkk
tmkq
tmnb
tmni
tmno
tmns
tmnt
tmnv
tmnx
tmok
tmon
tmoo
tmos
tmow
tmoy
tmpa
tmpb
tmpd
tmpe
tmpf
tmpg
tmpk
tmpl
tmpn
tmpp
tmpr
tmps
tmpw
tmrc
tmri
tmrs
tmsc
tmse
tmsg
tmsh
tmsi
tmsl
tmtn
tmts
tmug
tmvc
tmvf
tmvh
tmvq
tmwg
tmyg
tnaK
tnac
tnak
tnap
tnar
tnat
tnaw
tnbn
tnby
tnca
tncs
tnds
tndx
tneK
tneb
tnec
tned
tneg
tnek
tnel
tnep
tner
tnes
tnet
tnev
tnew
tnez
tnfj
tnfs
tnfv
tngb
tnge
tnhr
tnid
tnih
tnil
tnim
tnio
tnip
tnis
tnit
tnks
tnla
tnls
tnmd
tnmh
tnms
tnnl
tnoM
tnof
tnom
tnop
tnor
tnos
tnow
tnpk
tnpp
tnpt
tnqq
tnrk
tnrl
tnsk
tnso
tntn
tnua
tnub
tnuh
tnum
tnup
tnur
tnvt
tnxa
tnxe
tnzc
to'c
to'm
to's
to't
to-A
to-B
to-C
to-P
to-T
to-a
to-c
to-p
toZc
toad
toag
toah
toal
toan
toat
toba
tobb
tobe
tobi
tobj
tobo
tobu
toby
tocS
toca
tocc
toch
toci
tock
toco
tocs
toct
toda
todd
tode
todg
todi
todo
tods
todt
tody
toea
toed
toei
toem
toen
toes
toet
toff
tofs
toft
tofu
toga
toge
togo
togs
togt
tohg
tohi
tohk
tohn
toho
tohs
toht
tohu
tohy
toia
toil
toin
toir
toit
toiv
toji
tojo
toka
toke
toki
toko
toks
tokt
toku
tola
tolb
tolc
told
tole
toll
tolm
tolp
tols
tolt
tolu
toly
tolz
toma
tomb
tomc
tomd
tome
tomf
tomg
tomh
tomi
tomj
tomk
toml
tomm
tomn
tomo
toms
tomt
tomu
tomv
tomw
tomy
tomz
tona
tonb
tone
tong
toni
tonk
tonn
tons
tonu
tony
toob
tooc
tooe
toof
tooh
tooi
took
tool
toom
toon
tooo
toop
toor
toos
toot
toou
topa
topb
topc
tope
topf
topg
toph
topi
topm
topn
topo
topp
topq
tops
topx
topy
toqd
toqj
tora
torc
tord
tore
torg
torh
tori
torj
tork
torm
torn
toro
torp
torq
torr
tors
tort
toru
torx
tory
tosa
tose
tosh
tosi
tosk
toso
toss
tost
tosu
tosy
tota
tote
toth
toti
toto
tots
toty
toue
toug
touj
toup
tour
tous
tout
tova
tovb
tove
tovn
tovs
towa
towc
towd
towe
towl
town
towr
tows
towy
toxa
toxd
toxi
toxo
toya
toye
toyg
toyl
toyo
toys
toyz
toze
tozi
tozx
tozz
tp's
tpam
tpar
tpat
tpav
tpbs
tpcc
tpcd
tpcg
tpci
tpdc
tpdf
tpds
tpdu
tpej
tpek
tpep
tpes
tpew
tpex
tpfb
tpfe
tpfs
tpgd
tpha
tphq
tpic
tpid
tpis
tpiu
tpix
tpjd
tpje
tpjg
tpjj
tpjp
tpke
tpki
tplf
tplq
tpls
tplu
tplw
tpma
tpmc
tpoa
tpol
tpop
tpos
tppb
tpps
tppx
tppy
tpql
tpqu
tprl
tpro
tpsa
tpsb
tpsc
tpsd
tpsi
tpsr
tptb
tptc
tptn
tptr
tpts
tptx
tpum
tput
tpwd
tpwo
tpwp
tpzb
tqah
tqap
tqbi
tqbs
tqdi
tqdl
tqdn
tqfe
tqff
tqft
tqgi
tqha
tqhj
tqhp
tqhs
tqib
tqle
tqma
tqmc
tqmv
tqnb
tqnm
tqns
tqnz
tqoh
tqot
tqpa
tqpb
tqpd
tqpm
tqpr
tqqj
tqrf
tqsb
tqsd
tqso
tqtq
tqtv
tqud
tqvi
tqvt
tr'd
tr's
traB
trab
trac
trad
trae
traf
trag
trah
trai
trak
tral
tram
tran
trao
trap
tras
trat
trav
traw
trax
tray
traz
trbb
trbs
trcd
trce
trcs
trdc
trdg
trds
trdv
treB
trea
treb
trec
tred
tree
tref
trei
trek
trel
trem
tren
trep
treq
trer
tres
tret
trev
trew
trex
trey
trfi
trfx
trgi
trgo
trgs
trgt
trhe
trhv
tria
trib
tric
trid
trie
trif
trig
trik
tril
trim
trin
trio
trip
tris
trit
triv
trix
trkr
trks
trkv
trky
trla
trlk
trln
trmk
trmp
trmr
trms
trna
trnd
trng
trnq
trns
trnu
troc
trod
trof
trog
troi
troj
trol
trom
tron
trop
tror
tros
trot
trou
trow
trox
troy
trpa
trpd
trps
trpt
trpv
trpy
trrs
trsa
trsh
trsk
trsm
trsp
trst
trsy
trtb
truB
truK
trua
trub
truc
trud
true
trug
truh
trui
truk
trun
truu
trux
trvl
trws
tryi
tryl
tryp
trys
tryt
ts'o
ts's
tsaa
tsac
tsae
tsaf
tsag
tsah
tsai
tsaj
tsal
tsam
tsan
tsao
tsap
tsar
tsas
tsat
tsau
tsav
tsaw
tsay
tsbd
tsbe
tsbu
tsca
tscb
tscc
tsce
tscg
tsch
tscn
tsco
tscr
tscs
tscv
tsdf
tsdk
tsdr
tsds
tsdu
tseb
tsec
tsef
tsei
tsej
tsel
tsen
tsep
tseq
tser
tset
tsev
tsew
tsez
tsfq
tsfs
tsge
tsgp
tsgt
tshe
tshi
tshp
tsia
tsid
tsif
tsig
tsii
tsik
tsil
tsim
tsio
tsip
tsis
tsiz
tsjk
tsks
tsky
tslh
tsmc
tsmd
tsmi
tsml
tsng
tsoY
tsoc
tsoh
tsoi
tsol
tsom
tsop
tsos
tsou
tsow
tsoy
tspa
tspe
tspn
tsps
tspt
tsqa
tsql
tsrs
tsrv
tssi
tssk
tssn
tsss
tstb
tstc
tstd
tstf
tstg
tsth
tsti
tstk
tstl
tsto
tstp
tstr
tsts
tstt
tstw
tsub
tsud
tsug
tsui
tsuj
tsuk
tsul
tsum
tsun
tsuo
tsup
tsur
tsus
tsva
tswl
tsyc
tsym
tsyn
tsys
tsze
tszm
tt's
ttab
ttac
ttag
ttai
ttap
ttav
ttaw
ttbl
ttbm
ttbq
ttbs
ttbv
ttcd
ttce
ttcg
ttcn
ttco
ttcp
ttcu
ttdd
ttdi
ttdk
ttdu
ttec
ttee
tteh
ttei
ttek
tter
ttet
ttfi
ttfn
ttfq
ttfr
ttfu
ttha
tthb
tthe
tthh
tthj
tthy
ttiP
ttiW
ttib
ttii
ttim
ttin
ttip
ttis
ttiv
ttiw
ttju
ttkl
ttkn
ttlc
ttld
ttlg
ttlh
ttlt
ttly
ttma
ttmd
ttmi
ttod
ttop
ttou
ttpr
ttpt
ttpx
ttqb
ttqv
ttrm
ttro
ttrr
ttrt
ttsd
ttsh
ttsi
ttsr
ttte
ttth
tttm
ttto
tttr
tttt
ttub
ttui
ttul
ttum
ttup
ttvc
ttvl
ttwo
ttwx
ttxt
ttyF
ttyS
ttya
ttyb
ttyc
ttyd
ttye
ttyf
ttyh
ttyi
ttyl
ttym
ttyn
ttyp
ttyq
ttyr
ttys
ttyt
ttyv
ttyx
ttyy
ttyz
ttzs
tu'c
tu'i
tu's
tuac
tuae
tual
tuan
tuap
tuas
tuat
tuba
tubb
tube
tubo
tubs
tuca
tucc
tuch
tuck
tuco
tucs
tuda
tude
tudo
tuec
tuel
tuen
tuer
tues
tufa
tuff
tufj
tufl
tufo
tuft
tugo
tugs
tugu
tuhh
tuhr
tuhs
tuik
tuis
tuit
tujj
tuka
tukd
tuke
tukf
tuku
tula
tulb
tulc
tule
tulf
tulg
tuli
tulk
tull
tulp
tuls
tulu
tuma
tumb
tumd
tume
tumj
tumm
tumn
tumo
tump
tums
tumu
tuna
tunb
tunc
tund
tune
tung
tunk
tuno
tunr
tuns
tunu
tunw
tuny
tuob
tuoe
tuog
tuoi
tuok
tuon
tuoo
tuop
tuor
tuot
tuov
tupc
tupd
tupe
tupi
tupj
tupn
tupq
tupr
tups
tuqc
turC
tura
turb
turc
turd
ture
turf
turg
turi
turk
turm
turn
turo
turp
turq
turr
turs
tusa
tusc
tuse
tush
tusi
tusk
tusr
tuss
tuta
tute
tuth
tuto
tutr
tuts
tutt
tutu
tuud
tuum
tuup
tuus
tuut
tuva
tuvo
tuwi
tuya
tuye
tuyl
tuyo
tuyu
tuza
tuzo
tv's
tval
tvam
tvar
tvau
tvbj
tvcc
tvdm
tvdv
tvea
tvec
tver
tvey
tvfs
tvga
tvgt
tvhc
tvhd
tvhf
tvhq
tvic
tvjc
tvjl
tvmd
tvmn
tvns
tvoo
tvoy
tvpa
tvrd
tvro
tvrq
tvrt
tvsb
tvsj
tvsn
tvss
tvtl
tvul
tvup
tvus
tvut
tvvm
tvwl
tvzf
twae
twal
twas
twat
twaw
tway
twba
twbc
twbv
twbw
twcj
twcp
twdb
twdl
twee
tweg
twen
twer
twgs
twhr
twid
twig
twin
twip
twir
twit
twix
twjp
twlt
twnd
twnl
twnn
twnq
twod
twoe
twok
twon
twoo
twop
twos
twov
twox
twsu
twtf
twty
twue
twyz
txea
txen
txet
txfv
txnd
txnw
txsa
txtl
txtp
txvg
txvj
txxx
txzm
ty's
tyah
tyan
tybi
tybj
tyce
tych
tyci
tyco
tycy
tycz
tyda
tyde
tyee
tyes
tyhr
tyig
tyin
tyip
tyke
tykk
tykm
tyll
tylo
tyma
tyme
tymn
tymp
tyms
tyna
tynd
tyne
tyng
tyoH
tyoh
tyou
typa
type
typh
typo
typp
typy
tyra
tyre
tyro
tyrr
tyrx
tysg
tysk
tysn
tyst
tyto
tytt
tyum
tyus
tz'u
tzak
tzar
tzdg
tzdv
tzec
tzee
tzen
tzit
tzjq
tzkn
tzkq
tzms
tznm
tzoc
tzom
tzoq
tzou
tzpw
tzqt
tztl
tzub
tzug
tzvp
tzxr
tzyh
u'ni
u're
u've
u'zv
u-HK
u-hk
u-lk
u/ss
uGBT
uIFN
uINN
uLaw
uOQW
uPDc
uVAX
uZWR
ua's
uabc
uabf
uacj
uacn
uadd
uadg
uaeb
uaes
uage
uagi
uagm
uago
uahc
uair
uaiz
uajg
ualg
uall
ualr
uamj
uams
uamu
uang
uapb
uaps
uarF
uarf
uark
uarm
uars
uart
uasc
uasp
uaua
uawu
uaww
uaxh
ub's
ub4b
ubac
ubae
ubaf
uban
ubao
ubar
ubat
ubbg
ubbs
ubcv
ubdz
ubec
ubej
ubel
uben
uber
ubfn
ubfq
ubgj
ubgk
ubgs
ubic
ubii
ubik
ubin
ubis
ubit
ubjg
ubka
ubmv
ubna
ubnd
ubnk
ubod
uboh
ubon
uboo
ubos
ubox
ubpt
ubqy
ubry
ubsc
ubso
ubsv
ubte
ubtf
ubtr
ubua
ubuf
ubuz
ubvc
ubvm
ubvv
ubxs
ubxt
ucal
ucar
ucas
ucbu
uccb
uccc
uccf
uccn
uccp
uccs
ucdc
ucee
ucer
ucfc
uchc
uche
uchi
uchm
ucic
ucid
ucil
ucin
ucis
ucja
uckc
ucko
ucky
ucla
ucle
uclg
ucls
uclu
ucma
ucmd
ucmj
ucmp
ucne
ucns
ucnv
ucoa
ucoh
ucok
ucol
ucom
ucop
ucos
ucpg
ucpr
ucra
ucrc
ucrl
ucru
ucsa
ucsb
ucsc
ucsd
ucsf
ucsg
ucst
ucsu
uctc
ucuu
ucuz
ucws
ud's
udac
udah
udak
udal
udap
udat
uday
udbt
udce
udcf
udck
udcs
udcu
udda
udec
uded
udee
udef
udek
udel
udem
uden
uder
udes
udev
udfa
udfc
udfp
udge
udhk
udhq
udhu
udic
udii
udim
udir
udit
udiv
udjk
udju
udlp
udlt
udmf
udmh
udmr
udms
udnc
udne
udnp
udnu
udoa
udoh
udoj
udol
udon
udos
udot
udpa
udpe
udpm
udpr
udps
udrn
udrs
udsr
udss
udtg
udut
udvp
udwx
udyl
ueac
uebt
ueci
uecy
ueda
uedb
uefa
uefg
uefl
ueil
uejj
uekd
ueki
uekr
uele
ueli
uema
ueml
uems
uenc
uenf
ueno
uent
uenv
uenz
ueom
uepr
ueps
ueqs
uerf
uerj
uesc
uesh
ueta
uetc
uetp
ueve
ufae
ufak
ufal
ufba
ufbk
ufbv
ufcc
ufce
ufcw
ufer
uffe
ufhk
ufho
ufir
ufix
uflg
ufmg
ufnd
ufom
ufor
ufos
ufot
ufpa
ufpb
ufpe
ufpr
ufrj
ufrn
ufrt
ufru
ufsa
ufsc
ufsk
ufsm
ufsn
ufsv
uftq
ufuf
ufug
ufuk
uful
ufvb
ufvn
ugad
ugah
ugak
ugav
ugbk
ugbn
ugcd
ugck
ugcr
ugcs
ugdd
ugdr
ugen
uges
ugfs
uggt
ughh
ughs
ught
ugid
ugig
ugih
ugis
ugjm
ugld
ugle
ugli
uglx
ugly
uglz
ugma
ugms
ugmt
ugol
ugou
ugqo
ugsr
ugss
ugsu
ugta
ugtc
ugtg
ugtk
ugto
ugtt
ugur
ugwa
uh's
uhad
uhag
uhap
uhas
uhat
uhba
uhbm
uhcc
uhcl
uhco
uhcs
uhda
uhde
uhen
uheq
uher
uhey
uhfa
uhfs
uhhb
uhhh
uhhr
uhid
uhif
uhis
uhiw
uhmc
uhmm
uhms
uhmt
uhnd
uhnu
uhoh
uhoj
uhoo
uhry
uhsc
uhtd
uhwa
uhwe
uhwi
uhwm
ui's
uiac
uiag
uibk
uibm
uicc
uicr
uics
uida
uidb
uidd
uide
uidh
uidp
uids
uidv
uifm
uige
uihc
uiif
uija
uikt
uilb
uilf
uilu
uily
uimc
uims
uimx
uind
uing
uinn
uint
uinv
uipc
uipf
uiqc
uiqq
uird
uire
uiru
uirv
uita
uitd
uitg
uits
uitv
uitz
uiuc
uizq
ujae
ujai
ujat
ujco
ujcp
ujek
ujel
ujet
ujgv
ujhg
ujip
ujiz
ujjc
ujjd
ujjj
ujjp
ujlu
ujmd
ujnq
ujot
ujrf
ujro
ujsc
ujsj
ujuj
ujwb
ujxm
ujzp
ujzv
uk's
ukaB
ukab
ukae
ukal
ukbb
ukbd
ukbr
ukcc
ukct
ukdh
uken
ukes
ukfj
ukfs
ukht
ukie
ukis
ukko
ukla
ukma
ukmq
uknf
uknh
ukph
ukpo
ukpp
ukpr
ukqo
ukra
ukrr
ukrt
uksr
ukss
uktc
ukuc
ukuw
ukve
ukvs
ukyo
ul's
ulaa
ulai
ulam
ulan
ulaw
ulay
ulbk
ulcc
ulci
ulcj
ulcq
ulcr
ulcs
uldb
uldg
uldj
ulei
ulek
ulen
ulev
ulex
ulfn
ulft
ulfu
ulgh
ulgk
ulgu
ulhs
ulhu
ulia
ulij
ulio
ulis
ulla
ulli
ullo
ulls
ully
ulmo
ulna
ulnh
ulnn
ulnr
ulnu
ulog
ulos
ulow
ulpl
ulpu
ulqk
ulrc
ulri
ulsf
ulsh
ulsi
ultb
ulth
ulti
ultr
ults
ulua
ului
ulul
uluq
ulur
ulus
ulva
ulvp
ulws
ulwy
ulxr
ulys
um's
umab
umac
umak
umal
umam
umao
umap
umar
umas
umat
umax
umba
umbc
umbo
umbs
umcc
umce
umcg
umci
umcp
umcs
umda
umdb
umdc
umdd
umds
umea
umeh
umem
umen
umes
umeu
umey
umfk
umfn
umgt
umgv
umgy
umhc
umhg
umhi
umia
umin
umis
umit
umix
umjc
umka
umkc
umks
umkx
umlo
umls
umlv
umma
ummc
ummm
ummt
umnd
umnl
umno
umnt
umop
umov
umpa
umpb
umpg
umph
umpo
umps
umpx
umrk
umrp
umsa
umsb
umsc
umse
umsg
umsl
umtk
umts
umuc
umuh
umul
umut
umwa
umym
un's
unag
unal
unam
unaq
unar
unas
unat
unau
unav
unbc
unbe
unca
uncc
uncf
uncg
unch
unci
uncl
unco
uncw
unda
undc
unde
undo
undp
undr
undu
undy
unec
uned
unem
unep
unes
unet
unex
unfl
unfu
unga
unge
ungf
ungh
ungo
ungs
unha
unhb
unhd
unhf
unhh
uniA
unia
unib
unic
unie
unif
unii
unij
unik
unil
unio
unip
uniq
unir
unis
unit
univ
unix
unja
unka
unks
unld
unlk
unlp
unls
unlu
unlv
unma
unmb
unmc
unme
unmg
unmn
unmt
unna
unne
unng
unni
unnk
unoa
unoc
unoh
unoi
unop
unor
unos
unov
unpa
unpc
unpe
unpl
unpp
unqb
unqq
unri
unrm
unsa
unsf
unsh
unsl
unsp
unsq
unsw
unta
untg
unti
untm
unto
untp
unts
untz
unua
unug
unui
unum
unun
unux
unvh
unvo
unvr
unvv
unyn
unze
unzu
uo'l
uocp
uoct
uoeb
uoed
uoem
uofa
uofh
uofi
uofo
uofq
uofr
uofs
uoft
uofw
uogt
uogv
uogy
uohC
uohc
uohn
uoht
uokt
uold
uolt
uomo
uomq
uopt
uoqq
uoqx
uorj
uoti
uoty
uouf
uouh
uova
uovo
uovs
up'l
up'n
up's
upac
upal
upas
upat
upav
upaw
upbr
upby
upcc
upcg
upco
upda
updl
updm
updo
updt
upeb
upec
uped
upei
upen
uper
upet
upfp
upgd
upgo
upgr
uphe
upic
upim
upin
upjd
upjq
upjs
upkl
upkn
upkz
upla
upld
uplg
uplx
upma
upmc
upol
upon
upos
upot
upps
uppu
uprc
upri
uprr
upsd
upse
upss
uptj
upto
uptr
uptu
upup
upwi
upxj
uq't
uqac
uqah
uqam
uqar
uqat
uqbr
uqgb
uqhr
uqoe
uqps
uqqc
uqqy
uqsc
uqss
uqtr
uquh
uquu
uquv
uqwj
uqwk
uqwl
uqya
urad
ural
uram
uran
urao
uras
urbe
urbo
urbp
urbs
urca
urce
urcg
urch
urcs
urda
urdb
urde
urds
urdu
ureP
urea
urec
ured
urei
urel
urem
uren
urep
ures
urey
urfa
urfc
urge
urgh
urho
uria
uric
urid
urie
urig
urim
uris
urjt
urkc
urkr
urls
urlw
urma
urme
urml
urna
urng
urni
urnq
urns
urol
urow
urpi
urpo
urra
urrm
urry
ursa
urse
ursm
urso
urss
urtd
urth
urtt
urug
uruk
urus
urva
urwp
us'd
us'n
us's
usaa
usab
usac
usae
usaf
usag
usai
usak
usam
usan
usao
usap
usar
usas
usat
usav
usay
usaz
usba
usbc
usbe
usbi
usbk
usbm
usbr
usca
uscb
uscc
uscf
uscg
uscm
uscn
usco
uscs
usct
uscu
usda
usdc
usdf
usdi
usec
used
usee
usef
usen
usep
useq
user
uses
usfa
usfi
usfk
usfl
usfo
usfp
usfq
usfs
usga
usgp
usgs
usgv
usha
ushc
ushd
usho
usht
ushu
usia
usib
usid
usim
usin
usip
usiq
usis
usit
usiu
usiz
usjm
usjr
uski
usko
uskp
usld
uslp
uslt
usly
usma
usmc
usmi
usml
usmp
usms
usmt
usmx
usna
usnd
usnk
usnm
usno
usnr
usnv
usoa
usoc
usop
usos
usou
uspa
uspc
uspn
uspo
uspp
uspq
usps
usra
usrc
usrd
usrs
usrv
usrx
ussa
ussb
usse
ussf
ussj
usso
ussr
usss
ussu
usta
ustb
uste
usti
ustr
usts
ustu
ustw
usub
usuf
usui
usul
usum
usun
usus
usut
usvi
uswa
uswc
uswd
uswf
uswg
usyk
usym
usys
ut's
utad
utah
utai
utam
utan
utar
utas
utau
utbf
utcc
utch
utcs
utdc
utdt
utec
uted
utek
utel
utep
uter
utes
utex
utfb
utfd
uthe
uthi
uthu
utia
utib
utig
utih
util
utim
utis
utiv
utke
utku
utlb
utma
utmb
utmk
utmp
utne
utnp
utnr
utoa
utom
utor
utot
utov
utpa
utpl
utpn
utra
utrc
utri
utrs
utsa
utsd
utsi
utsl
utsv
utsw
uttl
utty
utuj
utum
utut
utwo
utxu
uu's
uuaf
uuaq
uuaw
uubg
uubn
uucm
uucp
uucs
uude
uudo
uues
uuga
uugf
uugw
uuid
uuio
uumh
uuno
uuns
uuny
uupc
uupe
uupj
uusi
uusl
uusr
uuto
uuuu
uuuw
uuwa
uuwu
uuxt
uval
uvax
uvbj
uvbl
uvbs
uvcc
uvce
uvcr
uvea
uvek
uvex
uvgg
uvic
uvid
uvik
uvjc
uvos
uvpc
uvpd
uvpm
uvqb
uvqk
uvqp
uvqs
uvsa
uvsc
uvun
uvvm
uvwx
uvxh
uwaa
uwau
uwcc
uwdo
uweb
uwec
uwek
uwel
uwex
uwfs
uwgb
uwhj
uwho
uwii
uwin
uwnj
uwpg
uwqe
uwrf
uwsa
uwsp
uwtc
uwuu
uwuw
uwwu
uwww
uwxt
uwyo
ux's
uxeh
uxem
uxgl
uxnr
uxor
uxpm
uxpx
uxsp
uxup
uy's
uyar
uyec
uyen
uyfy
uyse
uyuw
uyuy
uyyn
uzai
uzak
uzal
uzan
uzap
uzas
uzay
uzca
uzce
uziq
uzis
uzko
uzop
uzox
uzun
uzuz
uzxe
uzza
uzzi
v'ax
v'un
v/oi
v/vm
vAus
vINN
vIYn
vOTE
va'c
va's
vaag
vaak
vaal
vaan
vaao
vaau
vabg
vaca
vacb
vacc
vaci
vack
vacl
vacr
vacs
vacu
vada
vadd
vade
vadh
vadi
vadm
vado
vads
vady
vaeb
vaef
vafb
vafe
vaga
vagb
vage
vagg
vagh
vagi
vagy
vahe
vahl
vaid
vaih
vail
vain
vair
vais
vajh
vajk
vajo
vaju
vakq
vaks
valO
valS
vala
valb
valc
vald
vale
valg
vali
valk
vall
valo
valp
valq
vals
valt
valu
valv
valy
vama
vamc
vami
vamo
vamp
vamr
vamx
vana
vanb
vanc
vand
vane
vang
vanh
vani
vanm
vann
vano
vans
vanu
vanz
vapa
vapn
vapo
vapp
vaps
vaqi
vaqv
vara
varb
varc
vard
vare
varf
varg
vari
varn
varp
varr
vars
vart
vary
vasa
vase
vash
vasi
vasm
vaso
vasp
vass
vast
vasu
vasy
vasz
vata
vate
vati
vato
vatq
vats
vatu
vaud
vaue
vauq
vaus
vaut
vaux
vavs
vaws
vaxa
vaxb
vaxc
vaxd
vaxe
vaxf
vaxg
vaxh
vaxk
vaxl
vaxr
vaxs
vaxv
vaya
vayu
vazi
vb's
vbad
vbar
vbbq
vbbs
vbfo
vbgz
vbhj
vbhs
vbhu
vbip
vbis
vbjm
vble
vbli
vblk
vblm
vblo
vbls
vbni
vbns
vbnw
vbod
vboo
vbox
vbqj
vbrk
vbtq
vbuf
vbul
vbut
vbvr
vbvt
vbxs
vbzh
vc's
vcCi
vcal
vcam
vcan
vcap
vcas
vcat
vcbj
vccs
vcdm
vcfs
vcfv
vchk
vchr
vcii
vcko
vcli
vclt
vcmc
vcmd
vcmr
vcnb
vcnm
vcoe
vcom
vcos
vcpi
vcqv
vcre
vcrm
vcrq
vcrs
vcsa
vcsc
vcsp
vctr
vctv
vcuo
vcus
vdRG
vdan
vdbf
vdbp
vdcm
vdcu
vdds
vded
vdem
vdeq
vdev
vdfu
vdgg
vdhc
vdia
vdig
vdir
vdiv
vdkj
vdkt
vdld
vdlo
vdmp
vdms
vdnm
vdoc
vdoe
vdot
vdpx
vdrd
vdrl
vdrs
vdsh
vdts
vdus
vdvk
vdxo
vdze
ve's
ve't
veal
vean
veap
veas
veau
veba
vebb
vecc
vece
veck
vecl
veco
vecp
vecs
vect
vecu
veda
vede
vedi
vedo
vedu
veeh
veel
veen
veep
veer
vees
veet
vega
vege
vegh
vegi
vego
vegs
vegt
vehi
veiK
veik
veil
vein
veio
veir
veis
veit
veiw
veja
vejo
vekg
vekl
vekt
vela
veld
vele
veli
vell
velo
velp
velt
velu
vely
vema
vena
vend
veng
veni
venn
vens
vent
venu
veoe
veof
veol
veos
vepa
vepc
vepk
vepp
veps
vera
verb
verc
verd
vere
verf
veri
verm
vern
vero
vers
vert
verv
very
vesa
vese
vesi
vess
vest
vesz
veta
veth
veto
vets
vett
vety
veum
veur
veut
veux
vexe
vexs
vext
veya
veyr
veze
vezi
vezo
vfaq
vfax
vfdl
vfft
vfgc
vfgi
vfgu
vfgw
vfii
vfil
vfip
vfjq
vfkl
vflg
vflp
vfmb
vfod
vfor
vfpb
vfqq
vfre
vfrq
vfsb
vfsc
vfsh
vfsi
vfsp
vfsr
vfss
vftc
vfto
vfts
vftu
vfvt
vfww
vfxv
vgab
vgai
vgap
vgas
vgau
vgcs
vger
vgif
vgis
vgjm
vgjp
vgjv
vglj
vgnm
vgon
vgpd
vgpn
vgpv
vgqh
vgrj
vgtv
vgub
vgve
vgxg
vgxt
vhak
vhat
vhaw
vhbe
vhbh
vhdl
vhdr
vhee
vhen
vher
vhet
vhfj
vhli
vhll
vhmh
vhnx
vhoe
vhot
vhpa
vhpb
vhps
vhtg
vhtj
vi's
viak
vial
viam
vian
viar
vias
viau
viba
vibe
vibx
vibz
vica
vicb
vicc
vice
vici
vick
vicl
vico
vics
vict
vicu
vida
vidc
vide
vidi
vidl
vido
vids
vidt
vidu
vidx
vied
viek
viel
viem
vien
vier
vies
viet
view
vifa
viff
vifp
vifs
viga
vigi
vigo
vigs
vihs
viii
viio
viis
viiv
viji
vijr
viju
vika
vike
viki
vila
vile
vili
vill
vils
vimi
vims
vina
vinc
vind
vine
ving
vinh
vini
vink
vinm
vinn
vino
vins
vint
vinu
vinx
viny
vioc
viol
viot
vipe
vipf
vipi
vipl
vipm
vips
vipw
vipx
viqd
viqf
viqg
viql
viqr
vira
virb
vire
virf
virg
viri
virk
virl
viro
virp
virs
virt
viru
virx
visa
visc
vise
vish
visi
visl
viso
visp
viss
vist
visu
visx
vita
vitc
vite
vith
viti
vitk
vito
vitr
vitt
vity
vitz
viuf
viuj
viuo
vius
vivA
viva
vive
vivg
vivi
vivn
vivo
vivt
vixi
vize
vizi
vizs
vizy
vj's
vjcp
vjdl
vjel
vjeq
vjfr
vjgh
vjgj
vjha
vjhb
vjhc
vjhd
vjhv
vjih
vjjc
vjjd
vjjh
vjka
vjkm
vjmd
vjna
vjoc
vjoe
vjpa
vjqq
vjrt
vjru
vjta
vjva
vjyq
vkPt
vkct
vkea
vkfq
vkft
vkhj
vkhq
vkhv
vkit
vkjg
vkkh
vkmn
vkms
vkna
vknh
vknl
vkol
vkom
vkpk
vkpo
vkpp
vkpu
vkqd
vkqf
vkqu
vkrl
vkrt
vksm
vkst
vktg
vktl
vkuo
vkvx
vlab
vlad
vlak
vlan
vlba
vlbi
vlbv
vlcs
vlcv
vlda
vldb
vldl
vldo
vlee
vlei
vlen
vles
vlfm
vlgc
vlgh
vlib
vlin
vlis
vliu
vliw
vliy
vlko
vllc
vlms
vlnk
vlnt
vlod
vloi
vlow
vlpj
vlra
vlsi
vltn
vlug
vlvu
vlwo
vm's
vmag
vman
vmap
vmav
vmax
vmbb
vmbi
vmbn
vmby
vmcd
vmcs
vmdo
vmeb
vmec
vmem
vmfp
vmic
vmig
vmin
vmkc
vmls
vmmc
vmmi
vmmk
vmon
vmos
vmpr
vmrc
vmro
vmrr
vmsa
vmsb
vmsc
vmsd
vmse
vmsf
vmsg
vmsj
vmtp
vmul
vmvq
vmxa
vmzo
vn's
vnal
vnch
vncp
vndo
vnds
vnet
vnez
vngf
vngi
vngq
vnis
vniv
vnjc
vnlp
vnmt
vnoj
vnon
vnoo
vnph
vnpo
vnpx
vnqa
vnsp
vnsr
vnss
vntx
vnum
vo's
voac
voai
voar
voas
voba
voca
voce
voch
voci
vocl
vocm
vocs
voda
vode
vodi
vodo
voem
voes
voet
voeu
vofa
vofc
voff
voga
voge
vogh
vogl
vogt
vohn
voic
void
voie
voil
voin
voir
vois
voit
voix
voke
voky
vokz
vold
vole
volf
volh
voli
volk
voll
volm
volo
volp
vols
volt
volu
volv
volx
volz
vona
vonb
vond
vonf
vong
vonk
vonn
vons
vont
vonw
vony
voom
voon
voor
voos
vopl
vopo
vora
vore
vorf
vorm
vorn
vorp
vors
vort
voru
vorz
vose
voss
vosu
vota
vote
voth
voti
voto
vour
vous
vout
vova
vowe
vows
voxf
voyd
voyi
voyk
voze
vozi
vpae
vpcg
vpcs
vpdg
vpdr
vpds
vpeq
vphd
vpic
vpix
vpiy
vpjd
vpjk
vpjr
vplq
vpml
vpoa
vpos
vppb
vppd
vpqb
vpqk
vpro
vprs
vpsj
vptr
vptt
vpub
vpuq
vput
vqbs
vqbu
vqcf
vqck
vqct
vqcu
vqeb
vqed
vqex
vqgo
vqkc
vqks
vqlt
vqmb
vqnq
vqoj
vqpe
vqpg
vqqw
vquh
vquo
vqup
vqwk
vqzb
vrIQ
vraa
vrac
vrai
vraj
vram
vrao
vras
vraw
vray
vrcm
vrdo
vrds
vrec
vree
vref
vreg
vres
vret
vrey
vrfy
vrij
vrik
vril
vrit
vrlk
vrlo
vrms
vrna
vron
vrow
vroy
vrpn
vrqw
vrsa
vrsn
vrsv
vrta
vrtc
vrto
vrtx
vruh
vrym
vryx
vsak
vsam
vsat
vsay
vsbc
vsbo
vsbp
vsbx
vscc
vscm
vscn
vsdb
vsdc
vseg
vseh
vsel
vsem
vser
vset
vsfl
vsfx
vshl
vshm
vshv
vsig
vsio
vsip
vsiq
vsiy
vskh
vskj
vskk
vsla
vsld
vsle
vsli
vsln
vslq
vsma
vsnd
vsnl
vsol
vsoo
vsor
vsos
vspp
vspr
vsqk
vsqr
vsro
vsse
vsso
vsta
vstk
vstm
vstn
vstr
vsts
vsub
vsuk
vsum
vsuw
vsvq
vsvy
vswj
vswr
vsyi
vt's
vtac
vtam
vtas
vtbb
vtbl
vtbu
vtcc
vtcs
vtec
vtek
vtel
vtex
vtfm
vthe
vtic
vtip
vtkk
vtks
vtlp
vtls
vtmj
vtmp
vtms
vtmv
vtnl
vtns
vtoc
vtol
vtop
vtov
vtqp
vtqt
vtrm
vtrr
vtrs
vtrx
vtvm
vtwm
vtws
vu'z
vucc
vuci
vucz
vudq
vuge
vugg
vugh
vugs
vuhq
vuhw
vuid
vuit
vuka
vull
vuln
vult
vulv
vumc
vung
vunt
vuoi
vuol
vupf
vupi
vups
vurg
vuse
vusr
vuuo
vuvx
vuyk
vvar
vvau
vvaw
vvee
vvej
vvez
vvgh
vvhp
vvih
vvni
vvvv
vvvw
vvvy
vvyc
vw's
vwdx
vwea
vwhn
vwiv
vwjv
vwlb
vwlf
vwlg
vwmm
vwoa
vwpp
vwqo
vwre
vwrx
vwsn
vwum
vxcu
vxds
vxex
vxfd
vxfs
vxfv
vxga
vxgf
vxih
vxms
vxna
vxtu
vxva
vxvm
vxvy
vxwa
vyas
vybn
vyfu
vyih
vykd
vykf
vyky
vynv
vyse
vyto
vyty
vyvm
vyvx
vyza
vzeb
vzig
vzkh
vzkq
vznh
vzqh
vzqr
vzvp
w'ed
w're
w'sy
w/AM
w/Am
w/CD
w/HD
w/IO
w/MC
w/PC
w/PP
w/RS
w/TD
w/in
w/me
w/pl
w/vt
w8hd
w8zf
wARE
wBwQ
wCan
wGBH
wItH
wXDc
waaa
waac
waaf
waag
waah
waai
waak
waal
waam
waan
waar
waas
waaw
waay
wabc
wabe
wabi
wabl
waca
wacc
wace
wach
wack
wacl
waco
wacs
wada
wadb
wade
wadi
wadn
wado
wads
wady
waea
waee
waeg
wael
waer
waes
wafd
wafe
waff
wafk
waft
wagc
wage
wagg
wagn
wags
waha
wahc
wahh
wahi
wahl
wahn
wahr
wahs
waht
waid
waif
waig
waih
waii
waik
wail
wain
wair
wais
wait
waiz
waja
wajs
waka
wake
wakf
wako
waks
waku
waky
wala
walb
walc
wald
wale
walf
wali
walk
wall
walm
walo
walp
walt
walv
waly
walz
wame
wamh
wamm
wamp
wamu
wana
wand
wane
wang
wank
wann
wans
want
wany
waol
wapa
wapc
wapp
waps
waqf
waqt
warb
warc
ward
ware
warf
warg
wari
wark
warl
warm
warn
warp
warr
wars
wart
wary
warz
wasa
wasc
wase
wasg
wash
wasi
wasn
waso
wasp
wass
wast
wasw
watb
watg
wath
wats
watt
watz
waub
wauf
wauk
waul
waup
waur
wauu
wavc
wave
wavy
wawa
wawl
wawq
waws
waww
waxb
waxe
waxj
waxs
waxy
waya
waye
wayk
wayn
ways
wayt
wayy
wazx
wb's
wbai
wbak
wban
wbar
wbau
wbaz
wbbf
wbbl
wbbm
wbca
wbcn
wbcp
wbcs
wbda
wbdc
wbdh
wbdi
wbdp
wbdw
wben
wbez
wbfi
wbfm
wbfo
wbgu
wbit
wbiv
wbjc
wbka
wbke
wbkg
wbki
wbkm
wbkq
wbla
wble
wbli
wblk
wblm
wblq
wbma
wbme
wbmi
wbmm
wbmq
wbna
wbne
wbni
wbnm
wbnq
wboa
wbob
wboe
wboi
wbom
wboq
wbos
wbpe
wbrs
wbru
wbst
wbtk
wbtt
wbtv
wbuf
wbur
wbxn
wbzo
wc's
wcap
wcar
wcba
wcbc
wcbi
wcbr
wcbs
wccb
wccc
wcci
wcco
wccw
wcdj
wced
wcem
wces
wcfl
wcgp
wcgs
wcgy
wcha
wchk
wchp
wchr
wcib
wcih
wcii
wcin
wciu
wckp
wcmc
wcmf
wcmo
wcnn
wcnv
wcot
wcox
wcoy
wcoz
wcpc
wcps
wcpu
wcqx
wcra
wcrt
wcsl
wcst
wcsv
wctb
wctc
wctx
wcvn
wcwc
wcws
wd's
wdac
wdae
wdao
wday
wdbu
wdcr
wddj
wdeb
wdef
wden
wdfd
wdgo
wdgt
wdhc
wdir
wdiv
wdiz
wdki
wdni
wdnr
wdns
wdoe
wdpi
wdre
wdrn
wdse
wdsw
wdth
wdtm
wdtx
wdve
wdvn
wdxt
we'd
wead
weah
weaj
weak
weal
weam
wean
weap
wear
weas
weaw
weba
webb
webn
webo
webs
webx
wech
wecj
weck
weco
wedd
wede
wedh
wedi
wedj
wedn
weds
weed
weeg
week
weel
ween
weep
weer
wees
weet
wefa
wefg
wefm
wefq
weft
wega
wege
wegk
wegs
wegy
wehc
wehe
wehi
wehn
wehr
weht
weiB
weia
weih
weii
weik
weil
weim
wein
weir
weis
weit
weiv
wejm
weka
weki
weks
welb
welc
weld
wele
welf
welk
well
welo
welp
wels
welt
wely
welz
wemm
wems
wemu
wena
wend
wene
weng
wenk
wenn
wenr
wens
went
weny
wenz
weof
weon
wepf
wepl
weps
wept
wera
werb
werc
werd
were
werf
werg
weri
werk
werl
wern
werr
wers
wert
weru
wery
wesc
wese
wesf
wesj
wesm
wesp
wess
west
wesx
weta
wets
wetz
weve
wewt
wexp
wext
weyh
weyk
weyl
weyr
wezn
wf'o
wfan
wfas
wfdf
wfds
wfdt
wfeb
wfft
wfhb
wflg
wflt
wfmt
wfmu
wfon
wfpc
wfpr
wfpx
wfrd
wfrp
wfrr
wfsi
wfsl
wfst
wftp
wftu
wfur
wfwd
wfwg
wfxb
wfyy
wgan
wgau
wgbh
wgbr
wgce
wgci
wgcr
wgfw
wggb
wghh
wghn
wght
wgid
wgiq
wgkc
wglp
wglu
wgms
wgns
wgnx
wgot
wgpc
wgpo
wgrd
wgrr
wgsm
wgtg
wgtn
wgto
wgtr
wgud
wgui
wgwc
wgwm
wgxu
wgzo
wh's
whaa
whad
whag
whai
whak
wham
whan
whap
whar
what
whau
whaw
whay
whbi
whbr
whch
whdh
whec
whee
wheh
whem
when
wher
whet
whew
whey
whfb
whfg
whfi
whhi
whic
whid
whif
whig
whil
whim
whin
whio
whip
whir
whis
whit
whiy
whiz
whji
whjy
whkc
whkr
whla
whle
whms
whna
whne
whnf
whoa
whod
whoe
whoi
whol
whom
whon
whoo
whop
whos
whow
whox
whpk
whpl
whri
whrm
whrq
whrs
whsa
whse
whsl
whts
whud
whun
whup
whuz
whvi
whvo
whwc
whwn
whye
whyo
whys
whzs
wiat
wibc
wibe
wice
wich
wick
wico
wicx
wide
widg
widi
wido
widu
widx
widy
wiec
wied
wiel
wiem
wien
wier
wies
wiet
wiew
wife
wifo
wigo
wigs
wiht
wiid
wiil
wijk
wijn
wika
wikb
wike
wila
wild
wile
wilf
wilh
wilj
wilk
will
wilm
wils
wilt
wily
wilz
wime
wimh
wimp
wimr
wims
wina
winb
winc
wind
wine
winf
wing
wini
wink
winn
wino
winp
winq
winr
wins
wint
winx
winy
winz
wiod
wion
wiou
wipe
wipf
wipk
wipm
wipo
wipp
wipq
wips
wira
wird
wire
wirl
wirr
wirt
wiry
wisc
wise
wish
wisk
wisp
wiss
wist
witc
wite
witf
with
witi
witr
wits
witt
wity
witz
wive
wivi
wiwa
wiwi
wixx
wize
wizz
wjao
wjav
wjbk
wjbt
wjcb
wjce
wjfk
wjhc
wjhu
wjin
wjjc
wjjd
wjla
wjlt
wjnq
wjox
wjpc
wjpz
wjqn
wjrd
wjsc
wjsh
wjst
wjuc
wjxa
wk's
wkYW
wkap
wkbd
wkbk
wkbw
wkcr
wkdb
wkee
wkew
wkhq
wkim
wkio
wkit
wkja
wkku
wklj
wklt
wkly
wknd
wkng
wknx
wkor
wkrp
wkrs
wkru
wksb
wkse
wksh
wkst
wkta
wktr
wkts
wkvi
wkvm
wkwd
wkzh
wkzo
wlad
wlaf
wlay
wlbl
wlbr
wled
wlee
wlen
wlfo
wlhn
wlim
wlin
wliq
wlit
wliu
wliw
wlns
wlog
wloq
wlos
wlqx
wlrc
wlte
wlth
wltp
wlup
wluz
wlvr
wlvs
wlwi
wlwn
wlwv
wlxk
wlze
wm's
wmad
wmal
wmap
wmaq
wmbi
wmbr
wmbs
wmca
wmcb
wmcs
wmeb
wmem
wmep
wmew
wmex
wmfg
wmgr
wmgt
wmhd
wmic
wmim
wmin
wmix
wmjx
wmkt
wmmo
wmms
wmnf
wmnl
wmod
wmpo
wmsg
wmsj
wmsp
wmst
wmtc
wmtu
wmtw
wmuh
wmul
wmus
wmvm
wmvp
wmvx
wmxo
wmyz
wmzf
wnaa
wnal
wnat
wnbj
wnbs
wncn
wncs
wndu
wndx
wnea
wnec
wnek
wnet
wnhx
wnib
wnic
wniu
wniz
wnkc
wnke
wnlr
wnmu
wnne
wnoc
wnos
wnow
wnrs
wnsc
wntg
wnur
wnwj
wnws
wnyc
wnyr
wo's
woad
woah
woak
woan
wobl
wobs
woca
woce
wode
wody
woei
woes
wofg
woft
wogg
wogh
wogs
wohc
wohg
wohi
wohl
wohs
woif
woii
wojo
woka
woke
wokr
woks
wola
wolb
wold
wolf
wolg
wolk
woll
wolo
wols
wolt
wolv
wolz
womb
womp
wone
wong
wonk
wonm
wonn
wons
wont
wood
woof
wooi
wook
wool
woom
woon
wooo
woop
woos
woot
woow
wopa
wopr
wops
wopt
woqp
woqx
wora
worb
worc
word
wore
worf
worg
work
worl
worm
worn
worp
wors
wort
worx
wory
worz
wosa
wosd
wosh
wosm
wost
wosx
wotc
wote
woth
wotl
wots
woud
wouf
wouk
woul
wouw
wova
wove
wowk
wowo
wows
wowt
woxy
woza
wozu
wpax
wpay
wpcc
wpch
wpcl
wpdm
wpdo
wpfd
wpfg
wpfw
wpic
wpid
wpix
wpjd
wpje
wpjv
wplk
wplv
wply
wpms
wpmz
wpne
wpns
wpos
wppi
wpps
wpri
wpro
wpru
wpry
wpsb
wpsc
wpsf
wpst
wpsu
wpsx
wpte
wpti
wptr
wpts
wptu
wpva
wpwr
wpwt
wpyx
wqab
wqed
wqel
wqfp
wqta
wqtv
wqvt
wqwu
wqye
wqyk
wr's
wrab
wraf
wral
wran
wrap
wrat
wraw
wray
wrcd
wrcs
wrcw
wrcz
wrds
wreb
wrei
wrel
wren
wres
wret
wreu
wrex
wrfr
wrga
wrgd
wrhh
wrif
wrig
wrin
wris
writ
wrkg
wrko
wrld
wrlx
wrmf
wrms
wrnk
wrno
wrnt
wrob
wroc
wrom
wrot
wrox
wrpi
wrrr
wrrs
wrth
wrtn
wrts
wruk
wruw
wrwr
wrxb
wrye
wrys
wrzl
wrzx
wsat
wsau
wsay
wsbc
wsbk
wsbs
wscc
wscr
wsdl
wseo
wset
wsfe
wsfs
wsfx
wsgr
wsgs
wsgt
wshb
wshi
wshs
wshx
wsid
wsik
wsim
wsin
wsis
wsiv
wsle
wslv
wsmc
wsmm
wsmp
wsmr
wsmw
wsmx
wsnc
wsom
wsop
wsos
wsoy
wspr
wsps
wsrs
wssg
wssh
wssi
wssp
wsss
wssu
wstf
wsti
wstm
wstn
wstr
wstv
wsue
wsum
wsun
wsvt
wsxc
wsyd
wt'w
wtab
wtae
wtam
wtan
wtbs
wtcc
wtcd
wtci
wtcn
wtcp
wtdc
wtds
wtec
wtel
wter
wtfm
wtfo
wtfz
wtho
wthq
wthr
wtih
wtil
wtjk
wtmj
wtmp
wtop
wtpz
wtrc
wtsc
wtsi
wttc
wtte
wttg
wttp
wtts
wttw
wtul
wtza
wu's
wuDr
wuan
wucb
wucs
wudu
wudy
wuff
wugg
wuhn
wuhu
wujk
wuld
wule
wulf
wulk
wull
wumo
wump
wums
wung
wunn
wunz
wuov
wurl
wurm
wurz
wusa
wush
wusl
wusn
wusp
wuss
wust
wusu
wuwa
wuwu
wuxi
wuxu
wuyb
wuyi
wuzu
wvak
wvas
wvbk
wvbr
wvca
wvcb
wvcc
wvcf
wvcg
wvch
wvcm
wvcu
wven
wvic
wvii
wvit
wvkf
wvli
wvnr
wvoh
wvor
wvpm
wvqo
wvud
wvus
wvuw
wvwc
wvyv
wvyy
wwaa
wwad
wwai
wwbk
wwca
wwco
wwcp
wwcr
wwcs
wwdc
wwds
wwfo
wwgd
wwgw
wwhd
wwhi
wwhj
wwhp
wwhq
wwht
wwhy
wwii
wwit
wwiv
wwlp
wwmg
wwms
wwnv
wwoh
wwor
wwos
wwpc
wwqp
wwqt
wwre
wwst
wwsu
wwtc
wwte
wwth
wwtk
wwuu
wwwa
wwwe
wwwg
wwwn
wwwu
wwww
wwxb
wwyd
wxcp
wxdz
wxhl
wxho
wxhu
wxie
wxks
wxlo
wxny
wxor
wxpn
wxrc
wxrk
wxrt
wxxx
wxyc
wxyz
wyai
wyan
wyca
wych
wyck
wyco
wycz
wyde
wydw
wyes
wyew
wyfr
wyhs
wyka
wyke
wyko
wyld
wyle
wyll
wylo
wyly
wynd
wyne
wynj
wynn
wyoh
wype
wyrd
wyre
wyrm
wyse
wysn
wyss
wysy
wyte
wyve
wywo
wywy
wzbc
wzco
wzee
wzeu
wzfs
wzhy
wzir
wzlr
wzlx
wznf
wzou
wzrd
wzzm
x'ab
x'di
x'ed
x'fp
x'ig
x'of
x'or
x-of
x-on
x-or
x-te
x-xc
x2FA
xARK
xBSD
xCup
xEND
xHJD
xMwp
xRes
xSen
xSmt
xa'c
xa'o
xa's
xaLG
xaaa
xaba
xabc
xabj
xabq
xabs
xacc
xacs
xact
xadd
xaec
xaek
xaff
xafs
xage
xahl
xain
xait
xajA
xaja
xala
xalf
xall
xalt
xamh
xams
xamt
xand
xanh
xanl
xans
xany
xaoc
xaos
xapi
xapl
xapp
xaqa
xarc
xare
xarg
xarm
xask
xatg
xath
xave
xawb
xawk
xaxb
xaxp
xaxs
xbad
xbae
xban
xbar
xbat
xbbb
xbbh
xbbs
xbci
xbeb
xbfb
xbfd
xbfe
xbgt
xbin
xbit
xbmu
xbop
xbpl
xbpz
xbqh
xbqv
xbra
xbst
xbtw
xbuf
xbug
xbuk
xbut
xbuy
xbwn
xbxa
xc's
xcad
xcal
xcan
xcat
xcbc
xccs
xcel
xcen
xcex
xcfn
xchg
xchk
xchr
xchx
xcic
xcif
xcix
xcli
xclk
xclr
xcmd
xcmh
xcmp
xcms
xcmw
xcol
xcom
xcon
xcpg
xcpp
xcpt
xcpu
xcsh
xctl
xctr
xcup
xcur
xcvr
xcwd
xcyx
xd2o
xdaa
xdab
xdad
xdar
xdas
xdat
xday
xdbf
xdbm
xdbx
xdcl
xddd
xdec
xded
xdef
xder
xdev
xdfl
xdfm
xdid
xdie
xdif
xdig
xdim
xdir
xdiv
xdlg
xdmc
xdme
xdnc
xdni
xdnl
xdoc
xdog
xdos
xdot
xdpi
xdpj
xdps
xdrs
xdsg
xdst
xdtm
xdup
xdus
xdvd
xdvi
xdxd
xdyg
xdyl
xdyn
xdzi
xe't
xeaa
xeab
xear
xeas
xeav
xeba
xebb
xebi
xedp
xedq
xeea
xeeb
xeee
xeef
xeen
xefp
xega
xegs
xeit
xekl
xelA
xela
xelf
xema
xemp
xemu
xena
xend
xenl
xeno
xent
xenu
xenv
xeoc
xeof
xeoh
xeoi
xeol
xeom
xeoo
xeop
xeor
xeos
xeot
xepa
xepg
xepm
xepo
xeps
xeqn
xere
xerh
xero
xerr
xesc
xess
xest
xeta
xetc
xeto
xetq
xeua
xevl
xexo
xexp
xext
xfBp
xfaa
xfac
xfaq
xfar
xfax
xfbd
xfbu
xfbx
xfcn
xfdb
xfed
xfer
xffa
xffb
xffc
xffd
xffe
xfff
xffg
xffh
xffl
xfhh
xfig
xfil
xfix
xfjn
xflg
xfmt
xfoh
xfoo
xfor
xfqa
xfrf
xfrh
xfri
xfry
xftf
xftp
xfun
xfvf
xfvi
xfvm
xfwd
xfxb
xfzj
xfzo
xgal
xgap
xgcc
xgcj
xgcv
xgdb
xgen
xget
xgfy
xgid
xgif
xgks
xgme
xgml
xgnu
xgof
xgot
xgui
xguo
xgwa
xgxd
xgxx
xgzv
xhaa
xhan
xhar
xhas
xhbe
xhdg
xhdi
xhdr
xhgx
xhhv
xhir
xhlp
xhot
xhow
xhve
xhxe
xhzs
xi'n
xi't
xian
xiao
xibm
xibo
xico
xidc
xigc
xign
xiii
xila
xili
xima
ximp
xinU
xina
xinc
xine
xing
xinh
xino
xint
xinu
xiny
xion
xios
xiox
xipe
xiph
xipp
xiqr
xirc
xiru
xisl
xist
xits
xjam
xjcb
xjda
xjfa
xjjc
xjjd
xjjj
xjlw
xjmg
xjmj
xjuj
xjzi
xkal
xkey
xkgt
xkhz
xkia
xkit
xkkk
xkmh
xknk
xkpx
xksh
xkte
xkvm
xlab
xlam
xlan
xlat
xlbr
xlcc
xlch
xldu
xlen
xlet
xlev
xlex
xlfd
xlft
xlgl
xlib
xlic
xlii
xlim
xlin
xlit
xliv
xlix
xlli
xlll
xlnb
xlne
xlnt
xloc
xlog
xlow
xlpf
xlpr
xlqs
xlst
xlsx
xlta
xltb
xltn
xlvi
xlzm
xm'f
xm'j
xm'q
xm't
xmab
xmac
xmag
xmal
xman
xmas
xmax
xmay
xmbh
xmbj
xmbm
xmbz
xmcg
xmcr
xmdc
xmdi
xmdo
xmdq
xmeb
xmec
xmed
xmee
xmef
xmeg
xmem
xmen
xmer
xmes
xmey
xmff
xmfm
xmgf
xmgr
xmgt
xmgy
xmhf
xmhr
xmhz
xmib
xmid
xmin
xmis
xmit
xmja
xmjd
xmjs
xmkd
xmkm
xmkp
xmlg
xmmp
xmnx
xmny
xmod
xmoe
xmol
xmom
xmon
xmov
xmpb
xmpp
xmpr
xmps
xmpy
xmqj
xmqw
xmrs
xmsg
xmsn
xmsu
xmtr
xmtu
xmtx
xmtz
xmve
xmwm
xmws
xmxr
xmzn
xmzv
xnar
xnat
xnav
xnbb
xnbl
xnbo
xnbp
xnbs
xnca
xncd
xndx
xnet
xnew
xnfs
xnic
xnij
xnil
xnkb
xnkn
xnmd
xnop
xnor
xnot
xnow
xnoz
xnrh
xnth
xnti
xntn
xntp
xnum
xnwp
xnyl
xnyx
xnyz
xo'a
xo'm
xo't
xoan
xoay
xobj
xoeb
xoen
xoeq
xoff
xoft
xold
xolf
xoma
xonK
xonc
xone
xong
xonk
xooo
xopb
xopq
xops
xopt
xorb
xori
xorl
xorn
xorw
xosa
xosi
xoso
xotd
xout
xowg
xown
xoxf
xoxo
xoxx
xpan
xpar
xpat
xpaz
xpbm
xpce
xpcx
xpdb
xpeg
xpeh
xpei
xper
xpex
xpgm
xpic
xpix
xpjd
xpje
xpkf
xpkj
xpli
xplr
xplt
xplz
xpms
xpop
xpos
xpre
xprt
xprw
xpsi
xpsp
xpsv
xpth
xpto
xptr
xpts
xput
xpvf
xpvm
xpwd
xpwy
xpxn
xqde
xqgj
xqic
xqji
xqpd
xqph
xqru
xqta
xr's
xr-x
xraM
xrad
xram
xran
xray
xrcp
xrcs
xrdb
xrds
xrdy
xref
xreg
xres
xret
xrev
xrfc
xrgh
xrid
xrin
xris
xrit
xriv
xrly
xrmd
xrng
xrnu
xrom
xron
xrot
xrow
xroy
xrpx
xrre
xrsa
xrsh
xrsq
xrun
xsan
xsay
xsbs
xsbx
xscm
xsco
xsea
xsec
xsed
xsee
xsel
xsem
xsen
xseq
xser
xset
xsft
xsgb
xsgi
xsgr
xsha
xshe
xsid
xsig
xsim
xsis
xsix
xsiz
xsjs
xsky
xsla
xsnd
xsol
xspd
xspw
xsrc
xssc
xssg
xsss
xsta
xstd
xstr
xsub
xsum
xsun
xsvf
xswa
xsyg
xsym
xsys
xt's
xtab
xtac
xtag
xtal
xtap
xtar
xtbl
xtcl
xtcm
xtcn
xtcr
xtek
xtel
xter
xtex
xtga
xthe
xthu
xtic
xtin
xtkz
xtmp
xtnd
xtnx
xtny
xtod
xtoi
xtom
xtop
xtpw
xtqd
xtra
xtro
xtrs
xtry
xtty
xtue
xtup
xtva
xtwm
xtwo
xu'c
xu's
xuan
xuar
xuau
xubp
xubw
xues
xuid
xuki
xuky
xulK
xula
xulf
xulk
xuma
xune
xung
xurc
xuri
xuse
xusr
xuxa
xuye
xv's
xval
xvar
xvax
xvdi
xvec
xved
xvel
xver
xvfp
xvfr
xvfz
xvga
xvgr
xvia
xvif
xvii
xvis
xvjw
xvmi
xvmk
xvms
xvnv
xvog
xvow
xvpf
xvvf
xvyd
xwas
xwbo
xwde
xweb
xwed
xwho
xwhy
xwin
xwip
xwkl
xwkx
xwpl
xwps
xwra
xwsh
xwst
xwud
xwut
xxMP
xxal
xxdc
xxdr
xxeq
xxif
xxii
xxiv
xxix
xxmh
xxmp
xxnf
xxnp
xxoo
xxos
xxox
xxpv
xxsx
xxth
xxve
xxvi
xxxe
xxxi
xxxl
xxxm
xxxo
xxxs
xxxv
xxxx
xxxy
xxyy
xxyz
xxzz
xyCx
xyXY
xycr
xyes
xyid
xyla
xylo
xynh
xyno
xyou
xyoz
xype
xyrb
xyst
xytS
xyts
xyvi
xyvv
xyyz
xyza
xyzs
xzap
xzda
xzfu
xzil
xzip
xzlc
xznt
xzoo
xzwg
xzws
y'es
y'll
y're
yDpH
yEts
yPcc
ySmt
yYeE
ya'b
yaaa
yaad
yaah
yaak
yaan
yaar
yaay
yaba
yabe
yabi
yabl
yabo
yabs
yabu
yacc
yach
yack
yaco
yacs
yada
yadd
yade
yadq
yael
yaes
yafa
yaff
yafk
yafo
yafp
yafr
yaga
yage
yagh
yagi
yago
yagy
yaha
yahd
yahh
yahi
yahp
yahr
yahs
yahu
yahv
yahy
yaik
yair
yaje
yakO
yaka
yake
yakf
yaki
yako
yaks
yala
yalb
yalc
yald
yale
yali
yall
yalp
yals
yalu
yama
yamp
yams
yamy
yana
yane
yang
yani
yank
yanm
yann
yano
yanu
yapa
yapp
yaps
yara
yarb
yarc
yard
yare
yarf
yarg
yari
yark
yarl
yarm
yarn
yarp
yarr
yars
yart
yaru
yary
yasa
yase
yash
yasi
yask
yasu
yata
yate
yati
yats
yaub
yaud
yaun
yaup
yauq
yaur
yava
yawa
yawk
yawl
yawn
yawp
yaws
yawy
yaxb
yaxp
yaxs
yaya
yayg
yayy
yazd
yazi
yazz
ybWF
ybab
ybal
ybat
ybbs
ybbx
ybgf
ybhf
ybia
ybir
ybjv
yblm
yboT
ybor
ybot
ybrf
ybtf
ybur
ybxn
ycal
ycar
yccc
ycck
ycen
ycep
ycgm
ychh
ycic
ycie
ycje
ycle
yclh
ycmb
ycol
ycpa
ycps
ycsu
ycuL
ycul
ycyr
yczx
ydaC
ydac
ydal
yday
ydcf
ydde
ydeb
ydef
ydem
ydet
ydgm
ydim
ydin
ydir
ydit
ydlo
ydms
ydnA
ydna
ydni
ydoC
ydoJ
ydob
ydoc
ydoj
ydot
ydpi
ydpt
ydqb
ydro
yduJ
yduR
yduj
ydur
ye'd
ye'n
yeah
yeal
yean
yeap
year
yeas
yeat
yeaw
yeax
yeba
yebj
yebm
yebo
yech
yeck
yeda
yede
yeeb
yeed
yeel
yeen
yeer
yees
yeff
yegg
yehd
yehh
yeht
yehx
yeke
yeld
yelk
yell
yelm
yelp
yelt
yelu
yemi
yend
yeng
yeni
yens
yenv
yeoh
yeoj
yeok
yeom
yeon
yeop
yeow
yeps
yerF
yerb
yerd
yere
yerf
yerg
yerh
yerk
yern
yerp
yerr
yers
yeru
yerz
yese
yesh
yesm
yeso
yeta
yeth
yeti
yets
yett
yeuk
yeun
yeus
yeux
yevv
yews
yezi
yfac
yfan
yfbr
yfcw
yfed
yffi
yfpy
yfqs
yftm
yfwe
yfwu
yfyn
ygaN
ygan
ygaq
ygde
ygdq
ygdr
ygeb
ygfe
yggs
yggy
ygig
ygiw
ygkg
ygob
ygof
ygoh
ygra
ygro
ygsl
ygui
yguo
yh'o
yhat
yhdw
yhep
yhjw
yhli
yhob
yhot
yhou
yhpd
yhrx
yhsa
yhuh
yhus
yhvh
yhwh
yhwu
yhzg
yiah
yian
yibh
yich
yicj
yick
yicm
yidk
yids
yiff
yigh
yiii
yijc
yiki
yili
yill
yilt
yinc
yine
ying
yins
yinw
yinz
yiow
yipc
yipe
yipk
yips
yird
yirk
yirm
yirn
yirr
yiru
yise
yite
yito
yits
yivo
yiwr
yiws
yixc
yizi
yjao
yjey
yjfn
yjgh
yjgr
yjin
yjjc
yjjd
yjoz
ykaj
ykci
ykdj
ykdq
ykgw
ykim
ykip
yksi
yktx
ykzk
ylaD
ylab
ylad
ylam
ylbv
ylcz
ylee
ylem
ylen
ylgu
ylil
ylim
ylin
ylio
yliu
yliw
ylla
ylli
ylmv
ylno
yloc
ylog
ylow
ylse
yltn
yltp
yltw
yluJ
ylud
yluj
ylum
ylwo
ymag
ymax
ymca
ymex
ymid
ymin
ymir
ymmv
ymoa
ymod
ymos
ymow
ympo
ymps
ymra
ymus
ymvw
ymxm
ynam
ynbh
yncc
yned
ynes
ynet
ynew
ynez
ynhh
ynie
ynit
yniw
ynkr
ynlo
ynlz
ynoS
ynob
ynoc
ynop
ynos
ynot
ynte
ynuc
ynum
ynup
ynus
ynyn
ynys
ynyt
yoak
yoav
yobi
yock
yoda
yode
yodh
yodo
yods
yoen
yoes
yoff
yoga
yogc
yogh
yogi
yoha
yohb
yohe
yohn
yoho
yoji
yoke
yoko
yoky
yola
yolc
yold
yolk
yolo
yolr
yolu
yoly
yoma
yomi
yond
yone
yong
yoni
yonk
yono
yonp
yons
yont
yook
yool
yoom
yoon
yoop
yoot
yoou
yopu
yore
yori
york
yorn
yoro
yort
yoru
yose
yosh
yosi
yost
yote
yoto
youb
youd
youe
youg
youk
youl
youn
youo
youp
your
yous
yout
youu
youz
yowe
yowi
yowl
yows
yowt
yoyo
yoyr
ypcg
yphi
ypib
ypjd
yplv
ypma
ypmb
ypne
ypoc
ypoj
ypop
ypos
ypou
yppa
yppe
ypqr
ypsi
yptr
ypts
ypuj
ypur
ypwa
ypwe
ypyf
yqdr
yqfv
yqhq
yqim
yqli
yqmo
yqvs
yqxf
yraG
yraM
yrac
yrad
yrag
yram
yran
yrav
yraw
yrbk
yrch
yrds
yrea
yres
yrev
yrgn
yria
yrit
yriw
yrjo
yrke
yrng
yrof
yrog
yrot
yrsa
yrth
yrub
yruf
yruj
yrwa
yryp
yrzo
ysae
ysan
ysar
ysbf
ysed
yset
ysff
ysha
ysin
ysiz
ysjw
ysla
ysoc
ysop
ysor
yspy
ysub
ysun
ytag
ytam
ytcr
yteb
yted
ytef
ytel
ytet
ytha
ythe
ytic
ytip
ytit
ytkx
ytmt
ytop
ytot
ytpv
ytra
ytse
ytti
ytty
ytud
ytwo
ytyv
ytyy
yu's
yuam
yuan
yuao
yuaw
yuba
yuca
yuce
yuch
yuck
yucl
yudy
yueh
yuei
yuen
yuer
yuet
yuew
yuft
yufu
yuga
yuge
yugo
yuhn
yuhs
yuil
yuit
yuji
yuka
yuke
yuki
yuko
yuks
yuku
yule
yuli
yuma
yume
yumg
yumi
yumm
yuna
yunb
yung
yunr
yuog
yuom
yuoo
yuoq
yuos
yuou
yupa
yupe
yupi
yuri
yurt
yury
yusa
yuso
yuss
yust
yuta
yutu
yuup
yuvn
yuyi
yuyo
yuyu
yuzm
yuzo
yvaD
yvad
yval
yvan
yvar
yvaw
yvax
yveb
yvel
yvep
yves
yvet
yvfe
yvfj
yvir
yvne
yvon
yvor
yvpw
yvqf
yvxa
yvxe
yvxi
yvxr
yw'z
ywam
ywan
yway
ywca
ywdv
ywed
ywho
ywic
ywin
ywis
ywmx
ywpg
ywtn
ywxf
ywzv
yxaw
yxcn
yxes
yxip
yxob
yxof
yy-n
yyao
yych
yydd
yygi
yyin
yyls
yymm
yynn
yyny
yyou
yyox
yyps
yypv
yyss
yyut
yyve
yyvk
yyvs
yyxi
yyxx
yyyn
yyyy
yzah
yzal
yzcz
yzel
yzhb
yzip
yzit
yziv
yzkw
yzoc
yztv
yzzi
z'ch
z'em
z'eu
z'ev
z'ga
z'uq
zA-Z
zKGU
zKlN
zWdV
za'o
za's
za-z
zaak
zabi
zabs
zaby
zach
zack
zacr
zacz
zado
zadu
zaed
zaft
zaga
zags
zahi
zahl
zahm
zahn
zaia
zaid
zaim
zain
zair
zajd
zaka
zakh
zaki
zaks
zaku
zala
zale
zall
zalm
zama
zamb
zamg
zamp
zams
zand
zane
zang
zani
zann
zans
zant
zanu
zanx
zany
zapa
zapc
zapf
zaph
zapo
zapp
zaps
zara
zarb
zard
zarf
zari
zark
zarn
zarp
zarr
zart
zary
zase
zatg
zati
zato
zatz
zauc
zaun
zauq
zave
zavl
zavr
zawr
zayd
zayj
zayx
zaza
zbcc
zbce
zbdd
zbej
zber
zbfg
zbib
zbig
zbik
zbin
zbir
zbit
zbjj
zbkv
zbnx
zbog
zbpr
zbub
zbuf
zbus
zcaa
zcad
zcam
zcan
zcar
zcat
zcbg
zcbz
zcex
zcgf
zcgn
zcie
zcjm
zclb
zcmi
zcmp
zcon
zcpr
zcqj
zcss
zcvf
zcvs
zczc
zddd
zdem
zdiv
zdoc
zdoe
zdps
zdwd
zdzd
zeac
zeal
zebu
zebx
zeby
zech
zeda
zedb
zedd
zedo
zeds
zeeb
zeed
zeei
zeek
zeer
zees
zeev
zeey
zefc
zeff
zefm
zegt
zehm
zehn
zehr
zeil
zein
zeis
zeit
zeke
zeki
zela
zelf
zeli
zell
zelt
zelz
zema
zemi
zemp
zena
zend
zene
zeng
zenk
zeno
zens
zenu
zenz
zeoh
zeon
zeos
zepa
zepc
zepf
zeph
zepo
zepp
zequ
zere
zeri
zerk
zero
zers
zest
zeta
zetr
zets
zeuS
zeug
zeus
zeve
zexe
zeyd
zeze
zfax
zfix
zfja
zfpa
zfwy
zfzp
zfzs
zgae
zgbb
zgdv
zget
zgif
zgii
zgjm
zgjw
zgmf
zgvx
zhai
zhan
zhao
zhap
zhei
zhen
zhfg
zhim
zhou
zhua
zhuh
zhui
zhun
zhuo
zhup
zhwm
zhyl
ziad
ziai
zias
ziba
zica
zich
zick
zico
zida
ziel
zien
ziet
ziev
ziff
zifp
zigs
ziha
zihw
zihz
ziii
zijn
zijt
zika
ziku
zila
zilk
zill
zima
zimb
zimm
zina
zinc
zine
zing
zini
zinj
zink
zinn
zino
zins
zint
ziny
zioc
ziod
zion
zior
zipa
zipf
ziph
zipi
zipn
zipp
zips
ziqt
zira
zisk
zisu
zita
zito
zits
zitt
ziuq
ziva
zive
zivi
ziwa
ziyi
ziyx
ziza
zizi
zizz
zj'v
zjbs
zjcl
zjdr
zjel
zjhc
zjin
zjjc
zjjd
zjjh
zjjj
zjjs
zjjx
zjla
zjld
zjlf
zjnn
zjph
zjrk
zjrs
zjsg
zjsm
zkdc
zkdj
zkgp
zkkk
zkme
zkpk
zkwz
zkym
zlau
zlaz
zlgj
zlib
zlin
zllh
zlnd
zlph
zlqk
zlrk
zlxe
zm's
zmac
zmag
zmak
zman
zmap
zmax
zmed
zmeu
zmin
zmke
zmlg
zmtd
zmuk
zmvz
zmyd
znae
znal
znam
zneB
zneb
znej
znet
znew
znha
znia
znix
znkj
znlv
znnw
znpe
znqt
znrk
zntf
znyh
znyr
zo'n
zo's
zoJG
zoan
zoar
zoba
zobo
zocn
zoea
zoek
zoel
zoey
zoff
zogo
zohn
zoic
zoid
zoja
zojf
zojl
zoku
zola
zold
zolf
zoli
zoll
zolo
zolt
zomb
zomf
zona
zond
zone
zong
zonk
zonx
zook
zool
zoom
zoon
zoos
zoot
zopl
zopy
zora
zorc
zorg
zori
zork
zorn
zoro
zort
zosh
zoso
zoss
zotc
zoth
zotz
zouk
zoya
zoyd
zozi
zpcz
zpdi
zphc
zphr
zpix
zpjd
zpkk
zpkv
zpmv
zpnc
zpok
zpos
zppc
zppk
zprx
zpsk
zpth
zput
zpxs
zpxw
zqaz
zqdq
zqex
zqhc
zqjx
zqpi
zqpv
zrdc
zres
zrfx
zril
zrlp
zrna
zrnc
zrol
zrot
zroz
zrqc
zrwi
zsag
zsav
zsey
zsgm
zsim
zsku
zslb
zsql
zsqx
zstr
zsxc
zsxd
zsys
ztac
ztak
ztap
ztas
ztec
ztel
ztih
ztir
ztlr
ztlw
ztly
ztma
ztps
ztpz
ztul
ztxs
zuar
zubi
zucc
zuch
zugc
zuge
zuhn
zuid
zuko
zukt
zult
zulu
zuma
zumo
zung
zuni
zuno
zupe
zuph
zurc
zurd
zurg
zurl
zurm
zurn
zurq
zurx
zusc
zuse
zusi
zusm
zuuk
zuul
zuuv
zuye
zuza
zvak
zval
zvct
zvjf
zvlt
zvlz
zvmn
zvnw
zvnx
zvoy
zvrf
zwak
zwan
zwar
zwbb
zwei
zwho
zwie
zwin
zwnq
zwnu
zwol
zwyy
zxes
zxex
zxhr
zxiq
zxkc
zxkk
zxkm
zxmp
zxnw
zxoe
zxov
zxqh
zxsv
zxtg
zxwh
zxxx
zxyv
zyai
zyam
zyan
zych
zyda
zyde
zydj
zyel
zyga
zygo
zyig
zyje
zyla
zyme
zynx
zypj
zyvb
zyvc
zyvg
zyvl
zyxz
zyyo
zyzo
zzaj
zzam
zzap
zzeo
zzft
zzgl
zzsb
zzsu
zzub
zzuf
zzuo
zzwz
zzzz
A&NXM
A&WXN
A+LAG
A-BUG
A-CAR
A-COM
A-Car
A-Cop
A-Del
A-LAK
A-LAW
A-LEX
A-Lak
A-Lot
A-MIX
A-MOO
A-Man
A-Max
A-NET
A-Pet
A-SEI
A-STC
A-VIR
A-VIS
A-VMS
A-Vir
A-Vis
A/BBB
A/ETS
A/GPO
A2FFF
A8VME
AA/LI
AA2KW
AA4RE
AAA's
AAA/A
AAA/F
AABGm
AAL's
AAron
AAySx
AB-AS
ABA's
ABC'S
ABC's
ABD's
ABI's
ABcOV
ABzxv
AC-AK
AC-AT
AC-BE
AC-DC
AC-Dc
AC-UK
AC/DC
AC2IS
ACC's
ACK'd
ACK's
ACKed
ACL's
ACM's
ACP's
ACS's
ACU-B
ACi's
AD-JP
AD/DA
AD2HT
AD4FH
ADADs
ADAMs
ADB'S
ADB's
ADC's
ADD's
ADMDs
ADP's
ADPro
ADQnQ
ADS/O
ADT's
AEV'G
AF-AS
AF/CF
AF/SC
AFC's
AFI's
AFL's
AFS's
AFter
AGA's
AGAin
AH-HA
AH/FD
AHL'S
AHL's
AI-AT
AI-TR
AI/OR
AIC's
AIFFs
AIG's
AIINl
AIL-L
AIN'T
AIU's
AIX-L
AKB+X
AKC's
AKF8Z
ALT+F
ALT-C
ALT-F
ALT-H
ALT-K
ALT-M
ALT-O
ALT-P
ALT-R
ALT-S
ALU's
ALink
ALock
AM-EX
AM-FM
AM-RE
AM/FM
AM/PM
AM4PM
AMA's
AMC's
AMD's
AMIGa
AMIga
AML/E
AMVox
AMiga
ANB's
AND-T
ANDed
ANSIx
ANTeA
ANZ's
AOC's
AOL's
AOS's
AOSes
AP/IB
APC's
API's
APL's
APL-L
APS's
APS-B
APT's
APple
AProf
APset
AQ'FK
AQM2P
AR/RB
AR2GG
ARD's
ARL-W
ARQ/V
ARexx
AS-AS
AS-IS
AS/sf
ASAfP
ASB's
ASICs
ASJ's
ASN's
ASP's
ASR'd
AST's
ASiCs
AT&FW
AT&Nx
AT&SF
AT&Ts
AT&Wn
AT'HI
AT-AT
AT/XT
ATARi
ATBus
ATC's
ATI's
ATL's
ATM's
ATM-J
ATT&T
ATT's
ATTst
AU-AG
AU-JN
AU-TN
AUF'S
AUP's
AV-RR
AVA's
AVNet
AW/AC
AWACs
AWP's
AXP's
AXiON
AcEzE
AcsOp
AdIDE
AdLib
AdLog
AdPro
Ada-O
Ada/C
AdaEd
AdePt
Ag-Au
Ah-Ha
Al/Fe
AlTel
AlaiN
Alt+F
Alt-B
Alt-F
Alt-H
Alt-P
Alt-S
Alt-T
Alt-U
Alt-V
Alt-X
AluQt
AmFed
AmIgA
Ami2D
AmiTC
AmigA
An-Ly
AnDUH
AnSWr
AnTir
AndyC
AndyS
AnnaB
AotDL
ArMax
ArchE
AronE
AroyD
As-Sb
Ass-U
Au-Ag
Au-As
Au/ZH
AutEx
AvgGn
AydIn
AzHSL
B&WJW
B&ZHF
B'HAM
B'Nai
B+QST
B+QSW
B-Ark
B-Day
B-NET
B-VMS
B2TSN
B2ZMA
B4HQH
BA-MA
BA/BS
BA/sf
BAC's
BAC-F
BAM's
BAPIs
BAnca
BAuer
BB&NM
BB&Ts
BB-AS
BB/OS
BBB+N
BBC's
BBC-C
BBN's
BBN-T
BBReq
BBS'S
BBS's
BBSes
BBT's
BBall
BBand
BBses
BCE's
BCI's
BCNet
BCP's
BCTel
BDnee
BE-BE
BEE-L
BEI's
BEN'S
BFE's
BFN-L
BG'LG
BGT's
BHA's
BID's
BIH&F
BIOSs
BIS's
BIUFo
BIlly
BK+IO
BK+LK
BK/YL
BK4XX
BL+HK
BL+LK
BL+LP
BL-HK
BL-LP
BLM's
BLZ'D
BLock
BM/XC
BMC's
BMP's
BMR's
BMW's
BMake
BN/la
BNA's
BNB4H
BNL's
BNN's
BNR's
BNeuB
BOC's
BOE's
BOJ'S
BOJ's
BOM's
BONeS
BOS'N
BOT's
BOk's
BP+AH
BPO's
BPP's
BPT'S
BR/RG
BRA's
BRS-L
BRSes
BS/BA
BS/CS
BS/MS
BSD's
BST's
BSTan
BSW's
BSaar
BT-AU
BT-EU
BT-MH
BT-NA
BTI's
BTL's
BTT's
BTree
BU-KI
BUD'S
BVIVz
BVR's
BVita
BW/IP
BWV8D
BWmtt
BX-DX
BXW+B
BXX+B
BY/DA
BYTEs
BYU's
BZ+AT
BZW's
BZone
Ba-Ag
BaBEE
BancA
BaseT
BayWC
BdMkt
BddCB
Be-In
BeNet
Bi-Cu
Bi-Lo
BiSON
BiggO
BillG
BillV
BootP
BootX
BotGM
BoydT
BpZJd
BrtIw
BuBba
BuieK
BullS
BusaA
BwnJu
BwwMA
BwwMR
By-Do
BzaxG
C&TAC
C'Era
C'MON
C'Mon
C'SLE
C-BAT
C-DOT
C-DoT
C-Esc
C-LAN
C-MEN
C-MOS
C-NET
C-Net
C-PAK
C-Set
C-TOS
C-VMS
C/DOS
C/KHD
C/SDK
C/SQL
C/Set
C8REP
CA/SI
CADEh
CADiZ
CAF's
CAK's
CAN'T
CAN't
CAP's
CAR'S
CAR's
CAiSE
CAnet
CAqzI
CArol
CAtCI
CBA's
CBAoM
CBC's
CBM's
CBS's
CBT's
CBX-T
CBers
CBvFq
CC'ed
CC+NN
CCAir
CCB'S
CCB's
CCC's
CCD's
CCH-B
CCI-A
CCIMs
CCM's
CCalc
CCing
CCnet
CD-DA
CD-Is
CD-NA
CD-TV
CD/na
CDC's
CDEFs
CDEVs
CDFIs
CDP-D
CDROm
CDRom
CDT's
CDU's
CDV's
CDoes
CDrom
CEBus
CEH8X
CEO's
CER's
CERTs
CET's
CEhyN
CEnvi
CF/ny
CF/sf
CFA's
CFC's
CFI&I
CFI-A
CFKAq
CFL's
CFN/A
CFP's
CFP2S
CFile
CFoDA
CFqFt
CFqpJ
CFrvt
CFsKr
CFtLC
CFtnJ
CFttG
CFtvn
CFtzo
CFuAq
CFuCA
CFvAu
CFvHH
CFvLr
CFvxo
CFvzH
CFwJE
CFxBu
CFxMs
CFxnE
CFxnt
CFxyx
CFxzK
CFyLs
CFyqp
CFyyz
CFyzG
CFzCJ
CFzDF
CFzHu
CFzru
CFzxJ
CFzzK
CG/RG
CGA's
CGACz
CGAEy
CGAnG
CGApH
CGAqw
CGAsM
CGAtE
CGAxK
CGAzE
CGBzG
CGC's
CGCGn
CGCGy
CGCnz
CGDDr
CGDFu
CGDtK
CGDwx
CGDzF
CGDzr
CGEGs
CGEnC
CGEqJ
CGEwL
CGEyo
CGEzD
CGEzo
CGFyv
CGGnE
CGGsF
CGHKx
CGIqG
CGIto
CGJIz
CGJJx
CGJvt
CGJyw
CGKLv
CGKvp
CGKwJ
CGKxu
CGLEy
CGLFw
CGLov
CGLuq
CGLxv
CGMnt
CGMtA
CGMwD
CGT-G
CGnAp
CGnBr
CGnCG
CGnFy
CGnGp
CGnnD
CGntw
CGnwL
CGoCn
CGoor
CGorE
CGovv
CGoxF
CGpJz
CGpoA
CGpqD
CGqMJ
CGqpq
CGqss
CGqst
CGquE
CGquI
CGqvK
CGqwG
CGqzo
CGrCK
CGsGK
CGszo
CGtIy
CGtoD
CGtqD
CGuHJ
CGunw
CGwCw
CGwHq
CGwJJ
CGwMu
CGwyC
CGyDx
CGyGD
CGyJp
CGynC
CGzBy
CGzFx
CGzov
CH+DE
CH-AS
CH-NB
CHAns
CHAoz
CHAwD
CHBBo
CHBEp
CHBHu
CHBqK
CHBrD
CHC's
CHCKw
CHCwy
CHDLs
CHDpD
CHE-M
CHEqu
CHErF
CHEuE
CHEvp
CHEwA
CHExF
CHEyz
CHFAp
CHFCs
CHFGp
CHFJv
CHFMn
CHFpJ
CHFvs
CHFyB
CHGAq
CHGGq
CHGnr
CHGsr
CHGzs
CHGzt
CHHJu
CHHtr
CHHvB
CHHwx
CHI-Z
CHIqJ
CHItL
CHIvq
CHIxw
CHJCo
CHJnK
CHJyF
CHKBy
CHKno
CHKvA
CHKwz
CHKzy
CHLEu
CHLtJ
CHMHw
CHMKn
CHMoL
CHMpF
CHMrK
CHMwL
CHMxJ
CHN's
CHOPs
CHeap
CHeck
CHess
CHest
CHiPs
CHnBA
CHoCI
CHoEE
CHoEx
CHoKD
CHoMK
CHoPP
CHopx
CHosv
CHovs
CHowM
CHpAA
CHpAM
CHpAz
CHpvF
CHpvt
CHqAw
CHqBB
CHqCx
CHqEC
CHqGF
CHqJn
CHqJy
CHqLA
CHqLE
CHqnt
CHqsy
CHquB
CHquM
CHqun
CHquv
CHqvw
CHqyE
CHrFt
CHrMG
CHris
CHroy
CHrsn
CHrtM
CHrtx
CHrxI
CHryD
CHryu
CHrzF
CHrzo
CHsAr
CHsBE
CHsCs
CHsEA
CHsEI
CHsEn
CHsEp
CHsEw
CHsEx
CHsEy
CHsFv
CHsGB
CHsGC
CHsGF
CHsGK
CHsHz
CHsIB
CHsLr
CHsoz
CHsqG
CHsrC
CHsrx
CHsty
CHsuA
CHsuH
CHsuv
CHsvo
CHtAH
CHtAr
CHtDn
CHtEu
CHtHr
CHtHw
CHtJv
CHtnx
CHtnz
CHtpp
CHtpq
CHtqK
CHtrC
CHtrz
CHtsE
CHttC
CHttI
CHttq
CHtuB
CHtuD
CHtuI
CHtut
CHtvJ
CHtvq
CHtvr
CHtvv
CHuAA
CHuAE
CHuBr
CHuDs
CHuEK
CHuEL
CHuFw
CHuGC
CHuIB
CHunH
CHuon
CHurz
CHuuz
CHvCp
CHvEv
CHvIH
CHvsG
CHvso
CHvuq
CHvzD
CHwAF
CHwAL
CHwCC
CHwCK
CHwEz
CHwKC
CHwyF
CHwzJ
CHxAG
CHxDK
CHxJp
CHxMv
CHxrD
CHxwB
CHxwv
CHxwy
CHyBM
CHyEK
CHynL
CHynz
CHyoE
CHyqz
CHyrL
CHyrs
CHzAv
CHzBy
CHzGL
CHzHB
CHzIM
CHzIy
CHzJp
CHzKM
CHzLB
CHzMD
CHzMq
CHznM
CHzrF
CHzsA
CHzsB
CI-AC
CIA's
CID's
CIO's
CIP-L
CIS's
CISCs
CIT's
CIuGA
CIwKH
CJKDz
CJMpn
CJohn
CJpMo
CJqFA
CJrsx
CJtvt
CJuAI
CJuLq
CJwDo
CJwHJ
CJwyK
CJxuw
CJyDJ
CJyFL
CJzoC
CJzqp
CJzuH
CJzwz
CJzzC
CK'XI
CKAEt
CKAEy
CKAFv
CKAqp
CKAsw
CKAuq
CKAwF
CKBIy
CKBKy
CKBMt
CKBpx
CKBrB
CKBsM
CKBvF
CKCHx
CKCLt
CKCoE
CKCpH
CKCqq
CKCrI
CKCrw
CKCvB
CKCvC
CKCyA
CKCyC
CKCyF
CKCzv
CKCzz
CKDEt
CKDpn
CKDpx
CKDxF
CKEBz
CKECs
CKECz
CKEDy
CKEEp
CKEJw
CKEnz
CKEst
CKEwD
CKExD
CKEyv
CKEzu
CKFoE
CKFtD
CKGFp
CKGGu
CKGKq
CKGLv
CKGMn
CKGtH
CKGun
CKGzt
CKHAo
CKHAs
CKHAx
CKHAy
CKHBq
CKHBx
CKHFv
CKHrx
CKHsu
CKHxJ
CKHxs
CKHyI
CKHyJ
CKIBr
CKIBu
CKIBx
CKIDs
CKIDz
CKIFn
CKIHt
CKIIt
CKIoM
CKIox
CKIqo
CKIqq
CKIrs
CKIrt
CKIup
CKIwz
CKIxC
CKIxr
CKJot
CKJpr
CKJqH
CKJro
CKJuE
CKJuv
CKJvu
CKJxI
CKJxv
CKKGv
CKKoB
CKKrt
CKKuv
CKKvG
CKKwx
CKLHu
CKLnB
CKLop
CKLos
CKLpF
CKLrD
CKLtD
CKLtK
CKLtt
CKLwL
CKLwz
CKLyB
CKMFs
CKMGo
CKMos
CKMpt
CKnBL
CKnnp
CKnow
CKptM
CKsun
CKtrs
CKvJz
CKvrp
CKvwu
CKwur
CKxHB
CKxIp
CKxJp
CKxKA
CKyLz
CKyrG
CKytE
CKyuF
CKyyM
CKyzr
CKzEJ
CKzLE
CKznI
CKztA
CL-CD
CL-GD
CLAnq
CLAnt
CLBop
CLI's
CLI-L
CLIDs
CLLIs
CLS-C
CLean
CLear
CLiCC
CLisp
CList
CMC's
CME's
CMI's
CML's
CMNUs
CMO's
CMU's
CMW&G
CNA's
CNE-D
CNN's
CNS's
CNW's
CNews
CO'XL
CO+RE
CO-OP
CO/NY
CO/VT
COD's
COM's
COM-A
COM-B
COM-C
COM-L
COMit
COTRs
COuld
CP/EE
CPA's
CPI's
CPI/M
CPL-P
CPL-S
CPN's
CPU's
CPUCs
CPX's
CQM&Q
CR+FF
CR+LF
CR-LF
CR-NL
CR/LF
CR8EH
CRC's
CRC-N
CRCed
CRD's
CRF's
CRL's
CRLFs
CRLed
CRMcG
CRS's
CRT's
CRect
CS-EN
CS/DO
CS/EE
CSA's
CSC's
CSCIs
CSD's
CSF's
CSI's
CSM's
CSNet
CSP-S
CSP/k
CSR's
CSS-L
CSTaR
CSU's
CSset
CT/NJ
CT/PA
CTB's
CTF's
CTG-I
CTK4Q
CTL-C
CTL-G
CTL-Z
CTN-A
CTT's
CTW's
CThis
CU-OT
CUB's
CUrse
CV-UK
CV/RV
CVEsc
CVR's
CWA's
CWISs
CWL's
CWM's
CWebV
CX/UX
CYC'S
CZech
CaTiO
CanDo
CeBIT
CeBit
ChDir
ChLoE
ChRei
ChaOS
ChfYs
ChrLj
ChriZ
Cl-Ha
ClEaN
CnlwD
Co-Ed
Co-IN
Co-Op
Co-Zn
Co/Ni
CoCoA
CoREN
CoSHy
CoSmO
ConAm
Cr-Cd
Cr-Ni
CrVtC
CsTcO
Ctl-C
CtrlD
Cu-Mo
Cu-Ni
Cu-Pb
Cu-Zn
Cub'X
CyReL
Cyl-Y
D'ART
D'Abo
D'Ann
D'EHS
D'OHW
D'ORO
D'Tan
D'UNE
D'UOY
D'Uva
D+KBZ
D-Ala
D-BRI
D-Cad
D-Cup
D-Day
D-Del
D-Fla
D-III
D-Ill
D-Jay
D-NET
D-Neb
D-Pak
D-San
D-Sub
D-Tex
D-VMS
D/SOD
D4DCR
D4UWH
D4VEG
D8DHV
D8VFR
D8VQD
DA-SA
DA/SA
DAA's
DAC's
DAG's
DAK's
DARTs
DAS-L
DAT's
DApdm
DArcy
DAvid
DB/DC
DB/OC
DBA'S
DBA's
DBKit
DBMSe
DBMSs
DBPal
DBWin
DBase
DC-DC
DC/MD
DC/sf
DC2XT
DCA's
DCM's
DCR's
DD/YY
DDC-I
DDE's
DDI's
DDL's
DDR's
DE-VI
DEC's
DECPc
DECpc
DED's
DEI&G
DER'I
DER's
DES's
DEX&F
DForm
DFrom
DG/UX
DG8XH
DGI's
DGray
DHC's
DHIJx
DIC's
DID's
DIN-A
DIR's
DItch
DItka
DK-VS
DK/na
DKB's
DKB-L
DKnet
DLCIs
DLJ's
DLL's
DLing
DLink
DLynn
DM+SI
DM/qm
DMA's
DMB&B
DMI's
DMP's
DMS's
DMSes
DMV&T
DMZ-F
DMark
DMing
DN/DM
DNI-L
DNI-P
DNP's
DNPCs
DNS's
DO-RE
DO/SA
DOD's
DOE's
DOG'S
DOH's
DOJ's
DOK-V
DON'T
DON't
DONTs
DOOMs
DOR's
DOS's
DOS/V
DOS4G
DOSsy
DOT's
DOn't
DP&CT
DP-St
DP/QA
DPK's
DPL-V
DPics
DRA's
DRAMs
DRIPs
DRP-L
DRyad
DS/DD
DS/se
DSC's
DSN's
DSP's
DSU's
DSZ's
DSlsW
DT-DE
DTE-A
DTE-B
DTK-L
DTMFs
DTP'd
DTP's
DTP-L
DTPub
DTR's
DTS's
DTU's
DTape
DU-DE
DUane
DWG's
DX-BX
DXPcc
DXing
DZoLN
DaveK
DaveR
DbKit
DdEQt
DdqZF
DeAnn
DeBoo
DeGaw
DeHqx
DeLat
DeLay
DeLon
DeMar
DePew
DeRez
DeVoe
DeVol
DeVos
DeanF
DelhI
DenVR
DiLeo
DlAan
DoD's
DoD-I
DoDad
DoDuc
DoT's
DrDOS
DrDRE
DrTed
DrabD
DsZwx
DuPre
DuSoe
DyeXl
E'TRE
E-COM
E-CRE
E-DSS
E-FIV
E-FNF
E-HUG
E-Key
E-Lan
E-Man
E-NET
E-PRV
E2BIG
E2BPP
E2FBF
E8VAO
EAA's
EAB's
EAEOs
EAR's
EASYl
EBFEh
ECA's
ECC's
ECCed
ECG's
ECU's
EDC's
EDS's
EDS-B
EDU's
EDU-B
EDV/G
EDX'R
EE/CS
EE/UW
EEC's
EEC-X
EEG's
EEpmZ
EFAPs
EFF's
EFGHd
EGvqf
EH/sf
EHR'O
EINet
EIZOs
EJE-P
EKS-V
ELC's
ELM's
ELV4U
ELY'S
EM-AS
EMC's
EMF-A
EMP-T
EMR's
EMT-A
EMT-D
EMT-P
EMail
EMrCY
ENI's
EO/AT
EOC&A
EOC'S
EOC's
EP&XI
EP'DI
EP-IX
EPA's
EPU-R
EPset
ER'EW
ERM's
ES-IS
ESC-J
ESC-X
ESC/P
ESC/p
ESD-H
ESN's
ESNet
ESOPs
ESP's
ESS's
ESSes
ESaSS
ESnet
ET&NR
ETH-A
EUC-J
EUG4J
EUNet
EUnet
EV'EW
EWS's
EX&GK
EX-IM
EXE's
EXECs
EXP-L
EYE-C
EZN'T
EZcpr
EdHak
EdLin
EdTel
EgTpL
EhDKm
EhFmY
El-Am
EllsT
EmTeX
EmerM
EnPro
EnZed
EqfUw
ErNtS
EricK
EsaSS
Ex-Im
Ex-US
Ex/NM
ExNet
EybJL
EyclB
F+QNL
F+UZM
F-DME
F-IJR
F-IXX
F-NET
F2ABh
F2ARC
F4OOD
F8FQO
F8VFK
FAA's
FAN'S
FAQ'S
FAQ's
FASTs
FAT's
FAU-L
FAX's
FAX-X
FAXed
FAXes
FActs
FAesX
FB-DP
FB-EB
FB-HB
FB/TE
FBI'S
FBI's
FBS's
FBU'D
FCA8P
FCB's
FCC's
FCP's
FCSLd
FCmds
FD-FE
FD8FH
FD8XX
FDPro
FDR's
FDisk
FET-C
FF-FF
FF/FN
FFB's
FFFFh
FFL's
FFP-L
FFW8B
FFing
FH-HN
FH-KN
FH-KR
FH-MG
FH/JB
FH8NT
FHA's
FIFOs
FILEs
FIN-A
FIO's
FIT's
FIU's
FIles
FInal
FIrst
FLT-V
FLast
FM/CD
FM/TV
FMB's
FMT's
FMail
FNB's
FOD&R
FONTs
FOO/n
FORMs
FP-SE
FPI's
FProt
FQDNs
FQI8R
FRA's
FRADs
FREQs
FRG's
FRP&O
FS-GB
FSA's
FSB's
FSF's
FSI's
FSU's
FScan
FSu's
FT-Ph
FT-SE
FTC's
FTN-P
FTN-S
FTP&P
FTP'd
FTP's
FTPed
FTU's
FTU2Y
FTUpr
FTXcc
FTape
FUnet
FUnny
FVOaD
FW4IF
FWB's
FX-VN
FXing
FY2SX
FYE8W
FYI's
FYR8V
FZ4VJ
FZUtZ
FaLaA
FastD
Fe-Al
Fe-Cr
Fe-Mn
FeIND
FeLuk
FedEx
FeelX
FgAtt
FgPct
Fi-MU
FoM's
FrMug
FracT
FredG
FreyB
FtAtt
FtPct
FundX
G'DRI
G'Day
G-BAR
G-COM
G-Dan
G-Day
G-Joe
G-LOC
G-Loc
G-MAX
G-Man
G-Men
G/HNC
G4BDQ
G4CIX
G4CJO
G4DBD
G4IJF
G4JEC
G4NYV
G4OFE
G4TGJ
G4WRW
G8BPQ
G8KMH
GA-BN
GA-SD
GA/MN
GAL's
GAM'S
GAO's
GBF&N
GBK's
GBnet
GByte
GC-PY
GCC/G
GCS/E
GCS/O
GDC's
GDE-D
GDE-S
GDL&W
GDR'S
GDR's
GDW's
GE/JP
GEN-P
GENie
GEcho
GEnie
GF-GA
GFC's
GFCIs
GFP+A
GG2AR
GGnau
GH&AL
GHaas
GHeap
GI+RH
GI2OA
GIF's
GIS-L
GIven
GLG's
GLNrt
GLNwi
GLers
GM'ed
GMD's
GMing
GN-BC
GNA's
GNU'd
GNU's
GNU-C
GNU/X
GO-GO
GO/sf
GOC-C
GOD'S
GOTOs
GOV'T
GOV-B
GPA's
GPF's
GPFax
GPL'd
GPLed
GPO's
GR/na
GRP-A
GRP-B
GRP-C
GRP-D
GRand
GRant
GRegg
GS&Co
GS-PD
GS/CS
GS/PD
GSA-R
GSB's
GSD's
GSI's
GSM's
GSU's
GSX-R
GT8BJ
GTC's
GTE's
GTESc
GTR'I
GTalk
GThis
GUI's
GUI/X
GUN's
GUP's
GUPro
GURPs
GUY'S
GUide
GVP's
GW-AS
GWM's
GWhiz
GX-PL
GYT-Q
GYY8S
GaTEA
GageP
GaryM
GeNie
GeVEL
GetDC
GfK's
GgGGg
GgGgg
GiaiU
GidEE
GillL
GkHNW
Go-Go
GoH's
GovPX
GqQGW
GxCPv
H'HGD
H+HKA
H-BAR
H-Bar
H-PSP
H-PUX
H2DJJ
H8EVP
H8RDL
HA-HA
HAN'S
HARMs
HB-HK
HB-HP
HBARs
HBO's
HC-AS
HCA's
HCC's
HDC's
HDN-B
HDisk
HE'LL
HEI's
HEX-A
HEsse
HF-LP
HFV-D
HFrom
HGJ2F
HGoIM
HHE8L
HHS-L
HI-FI
HI/LO
HI/UX
HIlfe
HIrek
HK+LK
HK/ny
HL'HX
HLK's
HLL's
HLM's
HLock
HMG2T
HMO's
HMass
HMaxQ
HNS's
HO-HO
HOO's
HOOpS
HOP's
HOW'D
HOwdy
HP'ZW
HP+LP
HP-GB
HP-PA
HP-UX
HP-Ux
HP/PA
HP/UX
HPL's
HQ-AS
HQDev
HR-IA
HR/RM
HRept
HS-AS
HS8CL
HSCxx
HSI's
HSI/S
HSN's
HSN-B
HST's
HST/V
HText
HU&IE
HU&NE
HU&PE
HU&SE
HU&VE
HU&XE
HU&ZE
HUD's
HUU-B
HW+SW
HW/SW
HWCIs
HWNDs
HaL's
HahnS
HallT
HatzM
HgAsH
HhDxa
Hi-Fi
HiLog
HiPPI
HiRes
HoHum
HoodK
Hot-B
HowTo
HuNUG
HusGy
I&FBO
I&TSS
I'FDF
I-APL
I-CAN
I-CON
I-Con
I-ETS
I-III
I-JTC
I-Man
I-NET
I-Net
I-VDR
I/MEI
I8VME
IAC's
IAI's
IAN-W
IBC's
IBM's
IBMer
IBT's
IC/IT
IC/ZX
ICB's
ICBMs
ICC's
ICD's
ICE/W
ICI's
ICL's
ICNet
ICU-L
ICV's
ID-BN
IDA'S
IDA's
IDB's
IDC's
IDC2V
IDD2C
IDE's
IDI's
IDL's
IDate
IE-SF
IEC's
IEZ+P
IFC's
IFF's
IFG's
IG+SA
IGC's
IGS-L
IGS/L
IGdIr
II-AS
IIA's
IIC's
III's
III/V
ILC+R
ILFCs
ILM's
ILink
IMA's
IMACs
IMAPd
IMF's
IMI's
IMP's
IN-MD
INC'S
INC-G
INDex
INI's
INITs
INNag
INNai
INNas
INNbb
INNbm
INNcc
INNcj
INNcn
INNcu
INNcv
INNdo
INNdv
INNek
INNfi
INNfr
INNhi
INNhl
INNho
INNhs
INNis
INNjo
INNjq
INNkg
INNkk
INNkr
INNla
INNll
INNmn
INNmv
INNnp
INNnr
INNnt
INNos
INNps
INNqd
INNqi
INNqm
INNrm
INNrv
INNsa
INNsf
INNvu
INS's
INS/T
INT'L
INT's
INT2F
INTeL
INTed
IOU's
IP'rs
IP/IP
IPA's
IPL's
IPO's
IPX's
IPX-S
IPing
IRA's
IRC's
IRCop
IRE's
IREus
IRI's
IRQ's
IRS's
IRS-J
IRT's
IS/CS
IS/TP
ISDNs
ISN'T
ISN's
ISN't
ISO-C
ISTPs
ISU's
ISV's
ISoft
IT'LL
IT/OA
IT4EQ
ITC's
ITI-B
ITN's
ITS's
ITT's
ITU's
ITU-D
ITU-R
ITU-T
ITW's
ITsAL
IU-KY
IUP's
IUnet
IVP's
IVdoc
IW-AC
IWH'L
IWorm
IXC's
IXFRs
IXI's
IXKit
IainM
Ice-T
IckyB
IfDOW
IfDay
IgnNB
IhFeE
ImSyn
In-Ki
In-Re
IzzyB
J&NSZ
J'Dan
J'Onn
J'ZMN
J+PHC
J+PIU
J+PIV
J-Dog
J-Men
J-NET
J-Pop
J-YJJ
J/EUC
J/NOS
J4HFV
JAG's
JAmes
JBeez
JCF's
JCook
JD/NO
JEA's
JET-C
JFL-A
JHA's
JHC/E
JHP's
JIL-A
JK2WD
JKRey
JMB's
JMC's
JMPed
JNJ-A
JNOSv
JNY-B
JNY-C
JNY-D
JNick
JNies
JOE's
JP/la
JPEGs
JPeGs
JRM's
JRR/Z
JSA's
JSB's
JSW's
JUnet
JWack
JWolf
JXJ+B
JaNUT
JaNut
JdiVF
JeRrY
JeZcc
JeffH
JeffW
JimVC
Jo-Jo
JoAnn
JoDee
JoLee
JobsS
JoePa
JohnG
JohnI
JohnL
JohnT
JonaX
JudaH
JvUAy
K&RII
K'Tal
K-GJO
K-LEE
K-NET
K-Rad
K-Tel
K/FAX
K2UNK
K4ZIV
K8QBC
KA&CE
KAN'T
KANAs
KApil
KBA's
KBC's
KBN's
KBW's
KByte
KC-CO
KC2CT
KCS&A
KDD's
KE2LX
KE4ZV
KEN's
KEY's
KEown
KF4TE
KF8MO
KF8NH
KFM-S
KFS's
KG/ph
KG8BQ
KGB's
KGI's
KH-AS
KH/na
KIS8X
KK4FS
KKR's
KLips
KMH's
KO'ed
KO-LO
KO-ON
KO4KS
KOR's
KOeLN
KOprU
KP-ON
KPO's
KPS&O
KRueG
KS+WB
KS/WB
KS/se
KSB&T
KSR's
KSU's
KT-TG
KTerm
KU-MU
KVogt
KW&EP
KW-SG
KXP-P
KYW's
KZ&PC
KZ-SE
KalPa
KatzM
KernL
KfW's
KingL
KirkR
KodaK
KotCF
KotGB
KotPP
KotPT
KotTG
KrAzY
KushP
Ky/In
KyleW
L'Age
L'EST
L'VOV
L+VUQ
L-LSD
L-NET
L-PYZ
L-TEC
L8EBH
LA-MI
LA-NV
LA-NY
LA-WA
LAF's
LAN's
LAN-A
LAN-B
LAN-S
LAN-X
LAP-M
LAPDm
LATAs
LAU's
LAbbe
LAter
LAxxx
LB/QT
LCI's
LCLee
LD+CD
LD/VT
LDEFs
LDP's
LDS's
LEC's
LED's
LEFco
LEP's
LET'S
LEsse
LEt's
LEvEL
LFF'P
LFI-I
LG/TF
LGL2T
LGX's
LHArc
LHG4N
LHarc
LIB's
LIS's
LISPs
LISPy
LIbby
LIght
LInux
LJ/Zo
LK+BL
LK+HK
LK+LP
LK4xx
LL'EH
LL'EW
LL'HH
LL'TI
LL-MI
LLDCs
LLG+K
LLGen
LLoyd
LMC's
LMail
LN/BN
LN8LC
LNC's
LOCKs
LOM's
LOW-F
LOW-K
LOW-P
LOgin
LP+HP
LP+LK
LP/sf
LPF's
LPMud
LPark
LProt
LS-II
LSB's
LSD's
LSM's
LST-D
LSU's
LTV's
LUK&O
LUN's
LUcas
LUnar
LV+CG
LView
LW/SF
LWP's
LX8TV
LXM-P
LY+YH
LYONs
LZExe
LZH'd
La-La
LaBRI
LaCie
LaGow
LaGue
LaPaz
LaRue
LaTeX
LaTex
Lab/X
LamzC
LanWP
Lap-M
LarsM
LatAm
LdDQt
LeAnn
LeBon
LeDon
LeDuc
LeFou
LeFue
LeMal
LeMat
LePew
LeRon
LeRoy
LeVar
LeVay
LeeSV
LemaS
LhArc
Li'LL
LiTel
LibXm
LinuX
Lo-Ad
LoBue
LoD's
LoDom
LoFer
LogEv
LordF
LotDK
Low-F
LsMuc
LtCdr
LuAnn
LuckJ
LysDc
M&DSO
M&IIS
M&MTG
M&QEA
M'ENH
M'KCD
M'Lud
M+BXN
M+FME
M+SIA
M-NET
M-Net
M-QGD
M-TEC
M-TEL
M-XXL
M-YIB
M-YKQ
M/KUZ
M/STZ
M4BEW
M4FXM
M4IPY
M8VLL
M8VME
M8VMJ
M8VUP
M8XOV
MA'AM
MA/CA
MA/MS
MAA+G
MAC'S
MAC's
MACup
MAE'S
MAE's
MAF's
MAG's
MAI's
MAKEr
MALIv
MAN'S
MAN's
MAT'L
MAYbe
MArie
MArty
MAwGA
MAybe
MB-AS
MB/MG
MBA's
MBA-L
MBR's
MBT's
MBTel
MBank
MBism
MByte
MC+SI
MC/PC
MCA's
MCB-P
MCC's
MCD-P
MCI'S
MCI's
MCO-P
MCR's
MCT-P
MCV/H
MCorp
MD'JT
MD'VY
MD-AS
MD-LO
MD/DC
MD/OK
MD/VA
MDisk
MEA'S
MEDiA
MEF2X
MEI's
MEK's
MEM's
MEM/C
MEN's
MET-O
MF&Co
MF/ph
MFA-C
MFB-G
MFC's
MFD's
MFine
MG/dx
MG/na
MGJ/S
MGM's
MH/ms
MHC's
MHP8M
MI-PN
MI-RE
MI/KY
MI8VL
MIP's
MIS's
MIT's
MIXen
MIght
MInes
MJ-JP
MK/MK
MK2er
ML&VA
ML+ZY
MM-DD
MM/MC
MM/YY
MMD's
MMD-B
MMH's
MMMmm
MMail
MNC's
MNC-L
MNP-x
MOC's
MOD&C
MODEs
MOF's
MOM-S
MOO's
MOREs
MOT-C
MOm's
MOtif
MP&TH
MP-RR
MP/MT
MP/na
MPC&E
MPE-V
MPEGs
MPFpr
MPGpr
MPP4J
MPS's
MPTBs
MPU's
MPhil
MQ2TA
MRC's
MRMan
MRYPr
MS-SH
MS-UX
MS/BS
MS/CP
MS/CS
MS/EE
MS/MA
MS/PC
MSA's
MSC/C
MSDos
MSK's
MSO's
MSU's
MSWin
MScIT
MSdos
MSoft
MT/BU
MT/MP
MTA's
MTB-P
MTBFs
MTTRs
MTU's
MTV's
MTV-C
MU-AS
MU8DA
MU8UM
MUA's
MUD's
MUG/X
MUSTs
MUX's
MV4LV
MVP's
MVZ4M
MWW'I
MWave
MX-QQ
MXI+P
MXing
MacGS
MacII
MacIP
MacOS
MacTV
MagiX
MarLn
MaraS
MarcR
MarkC
MarkM
MarrG
MattC
MatzL
MauRs
McAsm
McBee
McCUE
McCaw
McCay
McCoy
McCue
McDLT
McFee
McFly
McGaw
McGee
McGoo
McHan
McKEE
McKay
McKee
McKey
McKie
McKim
McKoy
McLin
McMil
McNab
McNay
McNew
McRae
McRee
McVay
McVey
McVie
McVoy
MeynJ
MeynR
MfS's
MhFxw
MhGFS
MhGdz
MiBBS
MiNES
MiSTy
MikeB
MikeC
MikeE
MikeH
MiniF
MlowU
Mm-Cc
Mo-Fr
Mo/Su
ModeX
MohrR
MonED
MonEd
MonST
MossP
MotoC
MrtnM
MsDos
MtE'd
MtE's
MuGla
MuTeX
MudOS
MyBBS
MyNet
MyOrg
N'EST
N'TPJ
N-ACO
N-GNF
N-LON
N-NET
N-Out
N-Sub
N2AAM
N2CBO
N2FYE
N2GPZ
N2HSK
N2KNU
N2MDQ
N2OQT
N2RDI
N2SXX
N2TQP
N2VDS
N2VIS
N2WJU
N4BKN
N4CNW
N4HHE
N4TMI
N4VHH
N4VPH
N4YYH
N8EMR
N8FBT
N8FOW
N8FPW
N8HJP
N8HSP
N8IMO
N8JBO
N8JMS
N8JYV
N8KSN
N8KYD
N8NET
N8NYO
N8OBG
N8OEJ
N8PTT
N8PVX
N8USK
N8VRH
N8WED
N8WEI
N8WKM
N8XBK
N8YKP
N8ZRP
NA-AS
NAB's
NAM's
NANet
NAP's
NAT'L
NAVFs
NAmed
NBA's
NBC's
NBD's
NBS's
NBTel
NC/NY
NCAAs
NCB's
NCD's
NCDwm
NCR's
NCS's
NCols
NDC's
NE'ER
NE-RT
NEC's
NED'S
NET&T
NET's
NET-A
NET-B
NET-C
NET-D
NET-T
NET-X
NET2E
NETel
NEast
NEtel
NFL's
NFS's
NFine
NH-MA
NH/VT
NHL&N
NHL's
NHLer
NIB's
NIC's
NICps
NIGUy
NIH's
NII's
NIL-L
NIPGs
NIght
NJ/NY
NJ/OH
NJ/PA
NKG's
NL+QP
NL-KR
NLM's
NLiam
NLnet
NM/NM
NMC's
NMS's
NNL&F
NNNNk
NNX's
NNina
NO-GO
NOP's
NOPRs
NOS's
NOV-L
NOmad
NOvel
NPA's
NPA-s
NPC's
NPNet
NPR's
NPS-C
NPT-D
NPT-L
NPT-P
NR+PP
NRA's
NRC's
NRL's
NRows
NS&FL
NS/EP
NS/VT
NSA's
NSC's
NSF's
NSI's
NSO's
NSW's
NShld
NT&SA
NT-RR
NTB-C
NTT's
NU-OU
NU/ND
NULLs
NUPop
NURBs
NV-CA
NV/SA
NVGgP
NVT's
NVU/P
NWO's
NWP's
NWT's
NXFax
NXPro
NXX's
NXXes
NY-CA
NY-CT
NY-NJ
NY/NJ
NYC's
NYMet
NYT&T
NYTel
NYU's
NYtel
NZ'er
NZ+PT
NaN's
NaasE
NcCaw
NeTel
NeWOS
NeXTs
NeXor
NesGQ
NetAd
Nf-ID
Ni-Fe
NiCAD
NiCad
NiDat
NiGde
NiXiN
NickA
NickB
No-No
NoDak
NoINT
NoIll
NoInt
NotOk
NuBUS
NuBus
NuKEd
NuPOP
NuTek
NuWay
O&NBP
O&NEH
O'Bar
O'Bob
O'Day
O'Dea
O'Kun
O'Ree
O-BIS
O-Box
O-FYU
O-Jeu
O-NET
O-SiO
O-WAL
O-Zap
O8VME
OAK'S
OAM&P
OAV's
OBT's
OCC's
OCGPt
OClem
OCtel
ODI's
ODU's
ODuke
OE/oe
OEM'd
OEM's
OF-AD
OF-MN
OF4MH
OFA'd
OFBAv
OGara
OH&QT
OHX8P
OIL'S
OIS's
OIler
OJ+PP
OK'ed
OLB's
OLD'S
OLD's
OM-UK
OMG's
ONE'S
ONE's
ONeal
ONeil
OO-GB
OOP/C
OOP/D
OOPLs
OOPix
OOops
OP2FW
OPACs
OPENs
OPS's
OPX's
OPZ8T
OPset
OQG4F
OR'ed
OR-AT
OR-FT
OR-GM
ORC's
OREOs
ORV's
OS'es
OS-BS
OS/DS
OS/MP
OS2FW
OSC's
OSErr
OSF's
OSI's
OSO's
OSP's
OSU's
OScan
OTC's
OTDPs
OTS's
OU-CU
OU-NU
OUN4R
OV/VM
OVA's
OVirg
OWN-V
OXN-S
OYA-H
OZ+PP
OZ+PT
ObCat
ObCom
ObD&D
ObNBA
ObNit
ObSex
ObSig
ObY&R
Obj-C
OfTel
Op-Ed
OpAmp
OpCom
OrCAD
OrCad
OrDie
OrNda
OtPST
Oz/NZ
OzCIS
OzTeX
OzTex
P&Ser
P&TCP
P'XHN
P+KCH
P-EPP
P-Man
P-Net
P-UPP
P/LSS
PA-CA
PA-JN
PA-NJ
PA/NJ
PABXs
PAC's
PAD's
PAD-X
PAI's
PAL'S
PAL's
PAS's
PAS-P
PAT'D
PAT's
PAris
PArse
PB/Zn
PB4YH
PBDuo
PBL8C
PBS's
PBX'S
PBX's
PBX'x
PBXes
PC'er
PC-AT
PC-IP
PC-PC
PC-RT
PC-Rx
PC-XT
PC/AT
PC/IP
PC/PS
PC/RS
PC/RT
PC/XT
PC/Xe
PCA's
PCA-A
PCA-B
PCB's
PCB/M
PCCRs
PCElm
PCI's
PCL's
PCM's
PCMkt
PCN's
PCN-B
PCN-D
PCN-L
PCN-P
PCN-W
PCNet
PCP-U
PCdeN
PCdoB
PCers
PCnet
PCode
PD/DR
PD/SW
PDA's
PDL's
PDM's
PDN's
PDO's
PDP's
PDaXs
PDisk
PDunn
PE/XL
PEM's
PEMed
PEP's
PEP/V
PEP/v
PET's
PET-C
PF/SF
PFA's
PFkey
PG/SF
PG/sf
PGN's
PGP's
PHE&P
PHOnE
PHone
PI-CI
PI-RZ
PIC'd
PICTs
PICed
PIN's
PKP's
PKZip
PKzip
PL-IA
PL-SD
PLA's
PLC's
PLC-B
PLK-C
PLane
PLaza
PLnet
PM/AD
PMC's
PMCom
PMD's
PMI's
PMSRs
PMail
PNB's
PNC's
PNG's
PNwgc
PO-AS
POBox
POC's
POPed
POW's
PPI's
PQD+Y
PRB-L
PRC'S
PRC's
PRInt
PRL's
PRMDs
PROMs
PRT/A
PRint
PRtAK
PS/VP
PS/ch
PSA's
PSAPs
PSB's
PSC's
PSDNs
PSE&G
PSI's
PSI-L
PSI/X
PSU's
PT-PT
PTE's
PTP-P
PTR's
PTR-P
PTT's
PU/SC
PUC's
PV-AS
PView
PWC's
PWD's
PZM's
Pat-D
Pb-Ag
Pb-Zn
Pc/XT
PellE
PhD's
PkZip
PoBox
PoDMt
PoZcc
PopII
PopUp
Pro-E
ProCD
ProCm
ProDV
ProJo
PrtSc
Q-EPP
Q-NOS
Q-Sys
Q-Tel
Q4FBU
QA-QP
QA/QC
QAF-I
QALAs
QB-HP
QB-LK
QB-WR
QBM's
QBpaJ
QDG-Q
QEdit
QF-LP
QFF8N
QGxlp
QIO's
QK-BA
QLI2R
QM-QM
QMP's
QMPro
QNX's
QP8FD
QRL's
QS+JI
QStar
QU'IL
QUF/L
QUK4M
QVC's
QVNet
QVT's
QY4DV
QZZ&W
QaQqu
QboQt
QmZLc
QrEQt
R&Red
R-Ark
R-CAN
R-Com
R-Del
R-Ill
R-Kan
R-Men
R-Net
R-SBY
R-Wis
RA/FD
RAA's
RABor
RAH's
RAIDs
RAM's
RAO's
RAdio
RAnge
RB-ZB
RBI's
RBOCs
RBase
RBull
RC-JB
RCA's
RCBOs
RCC-X
RCP's
RCPed
RCT's
RD-NA
RD-NC
RD-NL
RD-OH
RD8PC
RDB's
RDN's
RDR's
RDT&E
RDiaz
REB's
REC/F
REC/X
REECo
REG'D
REITs
REM'd
REM's
REN's
REP's
REV'D
REkhi
REply
RFC's
RFH's
RFI's
RFP's
RFQ's
RGA's
RI-IP
RI-MA
RINGs
RISCs
RISCy
RISKs
RISKy
RIT's
RIsks
RKM's
RKM/B
RLA's
RLS-D
RMS's
RN-BL
RN-SG
RNJ's
RNY's
ROA's
ROB'S
ROC's
ROM'S
ROM's
ROS's
ROY'S
ROger
ROman
ROnce
RP-GW
RPC's
RPG's
RPI's
RPM's
RQ-ID
RQ4ZW
RQCon
RQing
RRA-L
RRC-P
RRC4D
RRM-P
RRM-V
RSA's
RSC's
RSFPs
RSI's
RSS's
RST's
RSU's
RT-AS
RT-WI
RT/PC
RTC'S
RTC's
RTL's
RTM's
RTSes
RX/TX
RXN+B
RXR+B
RXT+B
RY/RB
RYB8G
RZ/SZ
Rb-Sr
Re-Re
ReFax
ReOrg
Red-X
ResId
RickK
RoBIN
RootK
RouxG
RpdHV
Rue-F
RxCom
RxDOS
RyanD
RyeVM
RyeVm
S'RNX
S+BXN
S+VAE
S-BUG
S-Boy
S-Bug
S-Bus
S-JIS
S-MOS
S-NES
S-NET
S-TEC
S-The
S-VHS
S/DGO
S/VQT
S/WQA
S8RYC
S8WQH
SA'AD
SA-AU
SA/KG
SA/NV
SA/Oz
SA/RT
SABiT
SAFCo
SAFEs
SAP's
SAQ-P
SARez
SAS/C
SASEs
SAT's
SAW-L
SB/CD
SBA'S
SBA's
SBC's
SBI's
SBI-B
SBPro
SBook
SC-XY
SCANs
SCANv
SCB's
SCC's
SCC-P
SCC-S
SCD's
SCE's
SCEAs
SCL-C
SCN's
SCO's
SCORs
SCP's
SCP-P
SCP-S
SCSIs
SDK's
SDS's
SE-GA
SE-IP
SE-LO
SE-SR
SE-TS
SE-WI
SEC'Y
SEC's
SEI's
SENDs
SES-C
SES/B
SF&SF
SF-AS
SF-LA
SF/PF
SF/SG
SF2CE
SF2HF
SFFed
SFP's
SFR's
SFT-P
SFT-S
SFU's
SG/PG
SG/SF
SGI's
SGP-B
SH/dx
SHE'D
SHE'S
SHR-C
SHW-D
SHW-L
SHW-P
SHape
SHe's
SHell
SHots
SI-DP
SI/TK
SIA's
SIC's
SII's
SIMMs
SINet
SIO's
SIS-L
SIU-C
SImon
SInce
SJG's
SK/MD
SKS's
SKins
SL-WI
SL/IP
SLC-d
SLICs
SLM's
SLM/G
SLS's
SLS/a
SLS/b
SLS/c
SLS/d
SLS/s
SLS/t
SLS/x
SLT's
SM-SF
SM/NM
SM8GY
SMC's
SMD-B
SMD-D
SMD-L
SMSAs
SMTPs
SMU's
SMUcr
SMW-B
SMW-L
SMarT
SMith
SNB's
SNM-P
SNMPv
SNews
SOB's
SOL-C
SOL-D
SOL-S
SOM's
SOP-B
SObre
SOnic
SOrry
SOund
SOuth
SP-TT
SP/DP
SPA's
SPA-P
SPC's
SPDRs
SPH+F
SPI's
SPS-B
SPaSE
SPeed
SQA's
SQL's
SQL/C
SQuID
SRI's
SRL-Y
SRX's
SS2GS
SS2GX
SSA's
SSD's
SSG's
SSGdB
SSI-C
SSIIs
SSN's
SSP's
ST/KP
ST/TT
STATs
STAte
STB's
STC's
STD's
STFmt
STL's
STL-B
STN's
STP/g
STSes
STZip
STasi
STats
STe's
STeve
SToMP
SToks
STone
STorm
STrib
STuff
SUCKs
SUN'S
SUN's
SUN4C
SUN4M
SUNos
SUnOS
SVB's
SVDoc
SVGAs
SVNet
SVR's
SW/HW
SW/sf
SWB's
SWE's
SWT-P
SWT-S
SX/DX
SY-Gi
SYS-V
SYSVr
SYSop
SZ/RZ
SZHpr
SandV
Sb-Bi
ScanV
SciFi
SetAt
SetUp
ShLib
SiDIC
Sn-Mo
SoCal
SoD's
SoHaR
SoNet
Son-H
SoniC
SpacE
SpeND
Sr/Tc
StanL
Std/V
StevE
SunOS
SunOs
SyDOS
SySop
SysOp
SysVR
SysVr
SyvVR
T&MSS
T&ZOB
T'ANK
T'Jon
T'NAC
T'NIA
T'NOD
T'NOW
T'NSI
T'Pau
T'Pel
T+FEN
T-Bok
T-CAS
T-Mag
T-Men
T-NET
T-PRO
T-Rex
T-SDN
T-TDT
T-TEL
T/GTE
T/MCI
T/NCR
T/One
T/Sun
T/USA
T/USL
T/VXH
TA/TR
TAB-W
TAF's
TAG-L
TAK's
TAKEn
TAKer
TAR-Z
TBC'a
TBS's
TBTHc
TByte
TC&RR
TC-II
TCB's
TCF's
TCI's
TCP's
TCUsa
TCell
TCotK
TDD's
TDKRs
TDR's
TDest
TDraw
TE-RI
TE/DT
TE8PH
TEKey
TEL's
TELCo
TELLs
TEN'S
TEP's
TES's
TEX-L
TEZrR
TEdit
TF-RI
TFM's
TFS's
TFS-C
TG/HK
TG/HL
TGV's
TGraf
THank
THeir
THere
THese
THfRO
THmcc
THose
TI-AS
TI-PR
TIA2O
TIFFs
TINYs
TIS's
TKO'd
TKV8L
TML's
TMach
TMail
TNC'c
TNC's
TNG's
TNN's
TNO's
TNT's
TOH's
TOI's
TOM'S
TP&HB
TPC's
TPC-A
TPI's
TPS-L
TPort
TQ&GB
TQM-L
TR-BR
TR/SI
TR/TA
TRA'D
TRA's
TRG-S
TRI-A
TRI-J
TRI/S
TRT's
TRU's
TRW's
TRect
TS/EN
TSI's
TSR's
TSX-E
TSeng
TSoft
TT/ST
TTF's
TTP's
TTY'd
TTech
TU-BS
TUI's
TVF/C
TWA's
TWICs
TWO'S
TX/CA
TX/DK
TX/IL
TX/RX
TXH+M
TY-IN
TY/FQ
TZ8HW
Ta-Da
TbKey
TbMem
TbMon
TeMIP
TeX's
TeXas
TelCo
TiddR
TinyX
TkMan
To-Be
ToTRM
TonyC
TooCL
TotRM
TpMud
Tri-J
TriCo
TsaiV
TxCom
U&JTT
U-CAD
U-KEN
U-LAW
U-NET
U-POP
U/NEW
U/PSC
U8FQI
UAE's
UAM's
UARTs
UB-CC
UBE-C
UBI's
UCB's
UCF's
UCNet
UCP-L
UCX's
UConn
UD+LR
UDoji
UE-PT
UF-UG
UF-UT
UF/UT
UFC's
UFG's
UFO's
UH-IX
UIC's
UID's
UIM/X
UIowa
UJ/ED
UJB's
UK-PC
UK-US
UKTeX
UKnet
UL/DL
ULS's
ULeth
UM-RT
UM-St
UM/AD
UMB's
UMU'X
UMass
UMaxQ
UMich
UNC's
UNC-A
UNI-C
UNI-X
UNO's
UNR's
UNT's
UOB's
UP-PT
UPI's
UPenn
URL's
US/ES
USA's
USAir
USC's
USF&G
USF's
USL's
USM's
USP's
USR's
UST's
USU's
USair
USask
UScan
USr's
UTA's
UTRes
UTS-L
UTenn
UUCPs
UUNet
UUS-L
UUnet
UVA's
UVM's
UVa's
UW-GB
UWZ-O
UZMsl
UeBER
UhFHD
Uk/US
UlenK
UnLtd
UnTar
UnZip
Uni-Q
UniPR
UniSA
UnixV
Up-Up
UsErS
V&Hes
V'QAA
V'Sal
V-BNB
V-CJJ
V-Day
V-Max
V-NET
V-Net
V-RAM
V/BSD
V/COM
V/Rel
V/TDD
V2ENA
V2LNI
V2SQT
V8QLA
VA'AI
VA-BN
VA-US
VA/DC
VA2RA
VAC's
VAL-L
VAR's
VAX's
VAXen
VAXes
VAXft
VAXll
VAXln
VBNgc
VCP+Q
VCR's
VCS-N
VCU's
VD+VB
VDD's
VDI's
VDM's
VDU's
VE4KV
VEN+B
VER/R
VET8V
VErla
VFR's
VFast
VFind
VG&CE
VG+CE
VGA's
VGT&L
VHLLs
VI-oo
VII's
VII-A
VIIIs
VIN's
VIP's
VIR-X
VISAs
VIper
VIrus
VLCCs
VLD's
VM/IS
VM/SP
VM/XA
VMB's
VMS's
VMScl
VMark
VOV'L
VP/GM
VP/ix
VPutz
VRDOs
VS-FB
VSATs
VSB's
VSM-H
VSafe
VScan
VSpro
VT-AT
VT/NH
VT2xx
VTBLs
VTC's
VTN8P
VTPro
VTech
VTerm
VTxxx
VU+GO
VUW's
VVell
VVhat
VVhen
VVhom
VVith
VW4OZ
VWyQo
VXD's
VYN+F
VaLIS
VaPEN
Val-L
Van-X
VenoM
ViRuS
ViSdP
ViSpy
VsDiv
VsZXV
VsumX
VxBBS
VxD's
VxDev
VxwLv
W+IIS
W+IKI
W-AZX
W-TCP
W/IPI
W/LAN
W2YPM
W4BZL
W4CJP
W4MWP
W4WIP
W4ZBB
WAISs
WAN's
WB-WB
WB/BW
WBY&N
WDC&S
WDW's
WData
WDoes
WE'LL
WE'RE
WE'VE
WEB's
WEG's
WF-LF
WFC's
WFW's
WG/GW
WGN's
WHO'D
WHO'S
WHO's
WHOis
WHere
WHich
WHile
WI-SL
WI/SE
WI/SL
WIN's
WInOS
WJC's
WJHCs
WL4BZ
WLA's
WMF's
WMH8E
WN-AZ
WN-ID
WO/OW
WON'T
WON't
WOrld
WPS's
WPolk
WR-TE
WRK's
WRP's
WSGen
WSI's
WSU's
WTC's
WUR&T
WUstl
WVU's
WW-II
WWW's
WaNUG
WadeJ
WanFu
WangY
War-I
WarWz
WardJ
WeIrD
WeTip
WebCo
WhiCh
WhoIs
WiIng
WildC
WinNT
WinOS
WinVN
WingZ
WldUS
WnnPI
WoodJ
WorkS
WuStL
X&TEE
X'ING
X-ADA
X-AKA
X-Btw
X-DIV
X-DOS
X-Faq
X-Fax
X-Foo
X-Log
X-MAS
X-Man
X-Mas
X-Mdf
X-Men
X-Mts
X-NAT
X-NET
X-OFF
X-RAY
X-Ray
X-Tag
X-Via
X-WIN
X-Win
X/Lan
X/SBX
X/TOS
X/VMS
X4YKQ
XA&XK
XA/SF
XA/SP
XAdds
XAlso
XBNjE
XBios
XBody
XC/BA
XCMDs
XD/GK
XDBus
XDate
XDear
XEach
XEdit
XEven
XFS's
XFast
XFeed
XFile
XFlag
XFree
XFrom
XFull
XGL-D
XGL-L
XGL-P
XGive
XHX2U
XHash
XHelp
XHere
XHost
XHour
XI'AN
XI'll
XI've
XII's
XIL-D
XIL-L
XIL-P
XIt's
XJack
XJohn
XJust
XKR/N
XLets
XLike
XLink
XList
XLook
XMail
XMake
XMode
XMono
XMore
XMost
XMuch
XName
XNeWS
XNone
XNote
XO&NB
XO'NA
XOE4E
XORed
XOnce
XOnly
XPM's
XPath
XPipe
XPost
XProf
XRich
XSC+M
XSame
XSave
XScan
XSend
XSent
XSome
XStep
XSync
XT-DL
XT/AT
XT/PC
XTalk
XTech
XTerm
XThat
XThen
XThey
XThis
XTime
XTrap
XTree
XTrue
XU+BE
XUnix
XUpon
XUser
XUses
XVM/Z
XView
XWall
XWhat
XWhen
XWing
XWith
XX-XX
XX/XX
XXX-X
XYZ's
XYear
XYour
XZ/WI
XerCo
XyXEL
Y'All
Y'QHA
Y+IHL
Y8AQY
YH'RU
YHE&Y
YJ+AT
YMCAs
YMP's
YOU'D
YQ&HZ
YST-M
YSU's
YTalk
YaYas
Yes-I
YgnLo
YgscA
YhFmg
YhFpl
YmZxB
YnVnc
YoOBu
YorkU
Yu-An
Z+KJU
Z+QKL
Z-BOY
Z-Man
Z-NET
Z-NIX
Z-Net
Z-Nix
Z-RAM
Z8HIB
ZBJ-X
ZHE&Z
ZHM&Z
ZIC's
ZIP's
ZIP-I
ZIP-o
ZKB's
ZL2GI
ZN-PB
ZNetz
ZOOiD
ZOnes
ZPalm
ZTerm
ZUH'B
ZUtil
ZXA&U
ZXG'Y
ZZH-B
Zi-Di
ZipIt
Zn-Ag
Zn-Ba
Zn-Pb
Zn/Zr
ZooTV
ZuTSR
ZyLex
ZyXEL
ZyXel
a'dam
a'gua
a'non
a'rea
a+IDA
a-Bye
a-Cop
a-Day
a-Jet
a-VAX
a-all
a-bed
a-boo
a-box
a-bsd
a-bug
a-bye
a-car
a-day
a-dog
a-few
a-gun
a-gut
a-hoy
a-ish
a-jig
a-law
a-loo
a-man
a-max
a-men
a-pat
a-pie
a-pin
a-qua
a-row
a-vir
a-vis
a-vms
a-was
a-xxx
a/IDA
a/UFN
a/act
aCopy
aHsgc
aINNa
aINNn
aNoBc
aOPEN
aPZgc
aTm's
aType
aaAir
aaAll
aaAnd
aaBut
aaFor
aaHow
aaNow
aaThe
aaaaa
aaaah
aaaca
aaack
aaagh
aaahh
aaahq
aaaic
aaand
aabbs
aabom
aaccf
aaddy
aadel
aaden
aadhe
aadmi
aaeae
aaekj
aaeoe
aafes
aafsy
aagiy
aahed
aahhh
aahsa
aahus
aahzc
aaiie
aainn
aaisa
aaisd
aaiun
aaiye
aajbc
aal's
aalac
aalap
aalas
aalbu
aalen
aalii
aalst
aalto
aalwi
aam's
aamad
aamer
aames
aamir
aamod
aamrl
aanam
aanet
aankh
aanot
aaoge
aapcl
aapco
aapda
aaphr
aaphw
aapke
aapna
aappo
aaqib
aarag
aarau
aardy
aaren
aargh
aargs
aarif
aario
aarma
aarne
aarni
aarno
aaron
aarpd
aarre
aarti
aarto
aaryn
aasai
aasca
aasea
aasen
aaseq
aastr
aasup
aaswr
aatdb
aathy
aatos
aattc
aatto
aaupl
aavso
aawaz
aaxlx
aayad
aayqh
ab/ix
abaaa
abaab
ababA
ababa
abaca
abaci
aback
abaco
abadi
abaff
abaft
abaia
abaio
abair
abajo
abaka
abali
aball
abama
abamp
abams
abana
abare
abars
abase
abash
abask
abasl
abass
abate
abath
abaum
abave
abayo
abaza
abaze
abbaa
abbab
abbai
abban
abbar
abbas
abbau
abbbs
abbcf
abbes
abbey
abbia
abbie
abbis
abbot
abbrs
abbrv
abbye
abbys
abc'i
abc's
abcde
abcds
abcfd
abcon
abcor
abcqc
abcsz
abdal
abdar
abdat
abday
abdel
abdfa
abdic
abdin
abdol
abdom
abdon
abdos
abdou
abduh
abdul
abdur
abe's
abeam
abear
abeba
abebe
abebj
abeda
abedi
abeds
abegg
abeit
abela
abele
abell
abels
abena
abend
abene
abeng
abepd
abere
aberg
abert
abest
abete
abets
abext
abfff
abfsu
abhay
abhin
abhor
abiah
abian
abick
abico
abida
abide
abidi
abiel
abies
abihu
abiie
abiit
abike
abiko
abile
abili
abilo
abion
abios
abiru
abish
abiss
abita
abito
abiud
abiye
abkar
abkco
ablan
ablao
abled
abler
ables
ablex
ablnc
ablog
ablom
ablow
abmas
abmho
abmoZ
abmoz
abner
abnet
abney
aboba
aboda
abode
abodh
abody
aboer
abogi
abohm
aboil
abois
abole
aboma
abomi
abook
abool
aboon
aboot
abopp
abopt
aborb
abord
abort
aboud
aboug
aboul
about
above
abovl
abovo
abowt
aboyd
aboze
abpsa
abqhh
abqhs
abqva
abram
abran
abrar
abreg
abret
abreu
abrev
abril
abrim
abrin
abrir
abris
abriu
abroi
abron
abrum
abrus
absal
absar
abset
absey
absfx
absfy
absis
absit
absol
abson
abspc
absqv
abssw
abstl
abstr
absun
absys
abt's
abthc
abuan
abubu
abucs
abudu
abueg
abuhr
abuja
abuka
abuna
aburA
abura
aburk
aburt
abuse
abuso
abuta
abuts
abuzz
abvax
abwab
abyan
abyar
abyes
abysm
abyss
abyte
abzug
ac/ca
ac/ny
acaao
acaba
acabo
acaca
acacb
acade
acads
acadv
acage
acana
acapu
acara
acari
acaso
acast
acate
acatt
acbac
acbsf
acc's
acc't
accaD
accad
acceD
acceM
acced
accel
accem
acces
acche
accho
accid
accis
accnt
accom
accor
accou
accoy
accra
accsh
accso
acctf
acctg
accts
accum
accus
accuy
accxx
acdas
acdca
acdfg
acdnj
ace's
aceca
acecs
aceda
acedb
acedy
aceee
aceex
acegr
aceis
acell
acema
acena
aceng
acept
acerb
acero
acers
acesc
acess
acest
aceta
aceto
aceze
acf's
acffc
acfio
acfis
acfpo
acftu
acgih
achal
acham
achan
achar
achas
achat
achau
achaz
ached
achen
aches
achey
achim
achja
achoo
achor
achro
achsa
achse
achso
achte
aciab
acial
acich
acide
acids
acidy
acier
acils
acima
acing
acini
acipS
acips
acirE
acire
acirs
acist
acitU
acita
acitu
acius
acked
acken
acker
ackey
acl's
aclab
aclin
aclpc
aclpd
aclys
acm's
acmar
acmat
acmcs
acmes
acmic
acmls
acmta
acmud
acmvm
acned
acnes
acnet
acnuc
acnur
acock
acode
acoes
acoin
acold
acoli
acolo
acoma
acome
acomm
acomp
acone
aconf
acons
acook
acopi
acopy
acord
acorn
acosh
acoso
acota
acott
acoww
acpac
acpak
acphi
acpst
acptr
acpuB
acpub
acqua
acque
acrab
acrdo
acred
acree
acres
acric
acrid
acroa
acron
acrop
acros
acrow
acrux
acryl
acsad
acsak
acsay
acsbk
acscc
acsde
acset
acsii
acsop
acspr
acstl
acsus
acsys
act's
actai
acted
actek
actel
acter
actes
actew
actfr
actfs
actgs
actie
actif
actin
actis
activ
actiw
actix
actno
actof
acton
actop
actor
actos
actov
actra
actse
actsn
actua
actum
actup
actus
actwu
acuan
acuff
acuna
acura
acusd
acuse
acuta
acutb
acute
acvax
acver
acwis
acxjb
aczel
ad4bd
adMax
ada's
adaag
adaaz
adacs
adada
adadp
adaed
adafa
adaga
adage
adahm
adaic
adail
adair
adali
adama
adame
adamg
adami
adamj
adamm
adamo
adamr
adams
adamt
adamw
adamy
adana
adano
adans
adapa
adapt
adara
adarb
adaro
adata
adate
adati
adawa
adawc
adawe
adawi
adawn
adays
adbac
adblu
adcae
adccp
adcmr
adcms
adcom
adcon
adcox
add'l
add's
addam
addan
addar
addat
addax
addbb
addcc
addch
adddf
adddi
added
addel
adder
addia
addie
addin
addis
addit
addiu
addle
addme
addmm
addne
addnl
addon
addop
addor
addpt
addqd
addql
addqw
addrb
addrf
addrl
addrp
addrs
addrx
addsf
addsi
addto
adduu
addxf
addxl
adead
adean
adeeb
adeem
adeep
adeff
adein
adeiw
adela
adele
adeli
adell
adema
ademi
adena
adeno
adeos
adept
adeus
adfix
adfpa
adfrf
adfto
adgas
adger
adgst
adham
adhem
adhia
adhir
adiah
adian
adias
adibi
adico
adide
adied
adiel
adieu
adige
adija
adika
adina
adinc
adine
adinn
adino
adion
adios
adiou
adisa
adisp
aditi
adits
adiva
adjag
adjih
adjra
adjtv
adjuc
adl's
adlai
adlay
adler
adlet
adlex
adley
adlib
adlin
adlog
adlon
adlqc
admad
admah
admak
adman
admar
admen
admic
admii
admin
admis
admit
admix
admni
admoc
admon
admrx
admsm
admsr
adnah
adnan
adnap
adnar
adnet
adnex
adniL
adnil
adnoH
adnoh
adnov
adobe
adobo
adogc
adohR
adohr
adola
adolf
adone
adong
adoni
adons
adoor
adopt
adora
adore
adorf
adorn
adoro
adott
adoug
adoum
adown
adoxa
adoxy
adoze
adpao
adpbj
adpcm
adpdp
adpro
adr's
adram
adrar
adray
adrea
adrem
adres
adria
adric
adrie
adrip
adrop
adrue
adsdp
adspp
adsse
adsum
adsys
adt's
adtaz
adtec
adter
adues
aduke
adult
adunc
aduoG
aduog
adusk
adust
aduva
advan
advax
adven
adver
advfs
advil
advmm
advna
advnb
advud
adwan
adyaB
adyab
adyer
adyqc
adyta
adzaM
adzam
adzes
adzic
aeaba
aeaea
aeaed
aeaee
aearn
aebdd
aebsf
aecia
aecom
aedeM
aedem
aedes
aedid
aedit
aedon
aedst
aeefx
aeepx
aeerl
aefar
aeffa
aefit
aegbn
aegir
aegis
aegkn
aegle
aegon
aegri
aegrt
aegsg
aehbv
aeiou
aeist
aejmc
aelia
aelim
aelle
aello
aelts
aemil
aemme
aemoa
aemon
aen't
aenas
aency
aenix
aenna
aenne
aenon
aeona
aeons
aepco
aepno
aepsc
aequa
aequi
aequo
aer's
aeral
aeras
aerco
aerdi
aereB
aerea
aereb
aeree
aereo
aeria
aeric
aerie
aerig
aerin
aeroK
aerok
aeron
aeros
aerrm
aerta
aerts
aertz
aeryk
aesbl
aeshq
aesir
aeson
aesop
aesst
aesta
aestb
aestc
aestd
aesux
aetas
aetat
aetcp
aetna
aetvc
aevia
aevof
aew's
aexit
aface
afafc
afaik
afalc
afams
afanc
afara
afarm
afars
afawf
afb's
afcas
afcce
afcea
afcet
afcrc
afcsa
afcsc
afdbf
afdsc
afear
afebs
afecu
afera
afesc
afesd
afesz
aff'd
affan
affaq
affba
afffe
affff
afffz
affie
affin
affix
affrc
afftc
afgin
afgir
afgoi
afgwc
afhad
afhrl
afiaH
afiah
afico
afida
afifi
afijn
afile
afins
afips
afire
afirm
afisa
afisc
afjst
aflac
aflag
aflak
aflat
afldp
aflex
aflmc
aflow
aflus
afmea
afmis
afmlo
afmpc
afmtc
afmyo
afnet
afnkt
afnor
afoam
afoms
afone
afong
afont
afoot
afora
aford
afore
aform
afoul
afpan
afpbs
afpds
afram
afres
afret
afrex
afric
afrid
afrit
afrms
afros
afrpl
afrts
afsac
afsck
afscn
afscs
afsic
afsin
afsoc
afsrv
afsta
aft's
aftab
aftac
aftdc
aftec
aften
after
afthf
afton
aftra
aftxz
afunc
afung
afutd
afv's
afwal
afwis
afyon
afzal
ag'in
aga's
agace
agada
agade
again
agama
agame
agami
agamy
agana
agans
agape
agapi
agard
agars
agasp
agast
agata
agate
agati
agaty
agatz
agaue
agave
agaze
agcan
agcfu
agckk
agcom
agcrc
agcuk
agdam
agder
agdxs
age's
agean
ageip
agema
agemo
agena
agenc
agene
ageng
agens
agent
ageny
agepa
agers
ageus
agfas
agger
aggie
aggin
aggos
aggro
aggry
aggur
aghai
aghan
aghao
aghas
agian
agiba
agiel
agile
agily
agine
aging
aginn
agios
agira
agism
agist
agitz
agius
agjus
agleH
aglee
agleh
agler
aglet
agley
aglio
aglow
aglty
agmas
agmce
agmgk
agnar
agnel
agnes
agnet
agnew
agney
agnia
agnon
agnus
ago's
ago-I
agocd
agoel
agoff
agoge
agoho
agoiT
agoit
agold
agone
agoni
agons
agony
agood
agora
agosh
agour
agoyo
agphk
agphx
agpmb
agpol
agrah
agral
agram
agran
agrar
agray
agrea
agree
agren
agrep
agrex
agrey
agrgb
agrgn
agria
agric
agrin
agrip
agris
agrob
agrom
agron
agrre
agrup
agsam
agsim
agspc
agsun
agtim
agtsc
aguas
agued
agues
aguey
aguie
aguil
aguko
agung
agush
agust
agvax
agvic
agway
ah'll
ah-ah
ah-ha
ahabs
ahacc
ahali
ahall
ahamO
ahame
ahamo
ahara
ahart
ahava
ahb'b
ahban
ahbln
ahcok
ahcpr
ahead
aheap
ahemd
ahems
ahera
ahern
ahhhh
ahhoz
ahiah
ahiam
ahian
ahigh
ahill
ahilu
ahima
ahind
ahino
ahint
ahira
ahist
ahkkc
ahlab
ahlai
ahlak
ahles
ahlia
ahlte
ahmad
ahmar
ahmat
ahmcs
ahmdh
ahmed
ahmet
ahmey
ahmin
ahmnv
ahmsa
ahn's
ahnen
ahnov
aho's
ahoah
ahogy
ahola
ahold
aholt
ahong
ahora
ahorn
ahost
ahout
ahoyo
ahoys
ahpla
ahprx
ahrae
ahram
ahrar
ahras
ahrea
ahren
ahrin
ahrma
ahsae
ahsan
ahsap
ahsop
ahszv
aht's
ahtcl
ahtja
ahtye
ahuja
ahull
ahung
ahunt
ahura
ahush
ahwal
ahwas
ahwau
ahwhz
ai'ni
aiINN
aiadm
aiast
aiath
aibal
aibel
aibha
aibit
aibuN
aibun
aic'd
aicar
aicgs
aicgw
aiche
aichi
aicid
aicjb
aicpa
aicuL
aicul
aid's
aidaN
aidab
aidah
aidan
aidas
aidea
aidec
aided
aidem
aiden
aider
aides
aidex
aidgp
aidid
aidnI
aidni
aidop
aidse
aidun
aidyL
aidyl
aie'o
aiele
aif-b
aifaM
aifam
aifld
aifoS
aifos
aig's
aigar
aigle
aigtc
aihpu
aihss
aihua
aiiac
aiims
aiini
aijaz
aikaa
aiken
aikin
aiklk
aikxo
ail's
ailab
aileC
aileD
ailec
ailed
ailee
ailes
aileu
ailey
ailic
ailie
ailin
ailis
aille
aillt
ailsa
ailuJ
ailuj
ailyn
aim'd
aim's
aimag
aimak
aiman
aimaq
aimco
aimed
aimee
aimei
aimep
aimer
aimes
aimez
aimil
aimla
aimsx
aimsz
ain't
ainah
ainam
aincr
ainda
ainec
ainee
aines
ainge
aingw
ainna
ainnb
ainnd
ainne
ainnf
ainng
ainni
ainnk
ainnm
ainno
ainnp
ainnq
ainoS
ainoa
ainoi
ainon
ainos
ainsi
aints
ainun
ainur
ainus
aioec
aipac
aipbh
aipes
aipna
aipnl
aiqip
air's
air-a
airaM
airak
airam
airan
airco
aired
airen
airer
aires
airex
airey
airgw
airhk
airie
airim
airns
airnz
airoD
airod
airsy
airth
airts
airuc
airyS
airys
aisah
aisbh
aisca
aisco
aisdo
aisen
aises
aisha
aisie
aisla
aisle
aissa
aisun
aitac
aitch
aitek
aites
aitgw
aitor
aitxl
aiunt
aiusa
aiuto
aivan
aivas
aivax
aiver
aivey
aivru
aiwan
aix-l
aixcc
aixrs
aiyar
aiyya
aizaz
aizle
ajabu
ajahn
ajaja
ajajp
ajami
ajapa
ajari
ajars
ajava
ajayi
ajbox
ajc's
ajeeb
ajeno
ajerk
ajero
ajeya
ajgam
ajgnt
ajhar
ajhcs
ajies
ajifq
ajinn
ajith
ajiva
ajkim
ajlaw
ajlww
ajmal
ajman
ajout
ajoyk
ajqgy
ajtkj
ajuda
ajuga
ajuna
aka'r
aka's
akaev
akaha
akaka
akala
akali
akama
akane
akans
akapo
akard
akasO
akasa
akash
akaso
akbar
akbas
akbil
akc's
akcam
akebi
akeem
akees
akefu
akeki
akela
akele
akemi
akene
akens
akerb
akers
akfaK
akfak
akg'p
akgul
akgun
akhil
akiak
akiba
akido
akiki
akiko
akima
akina
aking
akinn
akino
akins
akint
akirE
akira
akire
akiro
akish
akita
akiva
akiyo
akjtx
akkad
akker
akkor
akkub
akkus
aklan
akley
aklom
aklop
akmal
akman
akmxl
aknaL
aknal
aknee
aknpx
akobi
akoem
akoka
akoko
akoms
akorn
akoto
akpek
akqiv
akram
akres
akron
akros
akrus
aksak
aksan
aksas
aksel
aksit
aktan
akten
aktie
aktis
aktiv
akula
akule
akuma
akund
akune
al'ce
al2ce
ala's
alaap
alabc
alacS
alack
alacs
alacy
alada
aladi
alado
alain
alair
alais
alaka
alaki
alala
alami
alamo
alana
alanb
alanc
aland
alane
alanf
alang
alanh
alani
alanj
alanl
alanm
alann
alano
alans
alant
alanu
alanw
alany
alaok
alara
alard
alari
alarm
alarp
alary
alasu
alata
alate
alatt
alava
alavi
alawa
alawi
alaya
albab
alban
albas
albay
albch
albea
albee
alben
alber
albia
albie
albin
albis
albom
album
albus
albyn
alcae
alcam
alcan
alcar
alccc
alces
alcms
alcoa
alcom
alcon
alcor
alcos
alcun
aldan
aldao
aldat
aldea
alden
alder
aldes
aldev
aldia
aldim
aldin
aldis
aldol
aldon
aldor
aldri
aldur
aldus
aldyn
ale's
aleah
aleak
alech
aleck
alecm
alecs
aleda
aledm
aledo
aleen
alefs
aleft
alegi
aleja
aleje
alejo
aleka
aleke
aleks
alema
alemu
alena
alenc
alene
alens
alent
alepa
aleph
aleps
alert
alesa
alese
alesi
aleta
aleut
aleuy
alevi
alexa
alexb
alexd
alexg
alexi
alexj
alexk
alexl
alexo
alexr
alexs
alexw
alexx
alexy
alexz
alf's
alfac
alfan
alfas
alfee
alfet
alfie
alfil
alfin
alfio
alfke
alfon
alfre
alful
alfur
alg'm
algae
algal
algar
algas
algea
algeo
alger
alget
algic
algid
algie
algil
algin
algis
algoa
algol
algom
algor
algro
algum
algun
alhed
alhof
alhra
alhrg
alhsa
ali's
ali-a
aliac
aliah
aliaj
alian
aliap
aliar
alias
alibi
aliby
alica
alice
alick
alico
alida
alids
alieL
alief
aliel
alien
alier
aliev
alife
aliff
alifs
align
aliis
alija
alika
alikc
alike
aliki
aliko
alima
alime
alimo
alina
aline
aling
alink
alino
alion
aliou
alisa
alise
alish
alism
aliso
alisp
alist
alita
alite
ality
alium
alive
alixi
aliyu
aliza
alize
alj's
aljor
alkaa
alkan
alkar
alker
alkes
alkor
alkus
alkyd
alkyl
all's
allac
allah
allam
allan
allas
allat
allay
allbe
allco
alleB
alleD
alleV
allea
alleb
alled
allee
alleg
allem
allen
alleq
aller
alles
allev
alley
allez
alliW
allie
allin
allis
alliv
alliw
allix
alloJ
alloa
alloc
allod
allof
alloj
allon
alloq
allot
allou
allow
alloy
allso
allsv
allum
allur
allyd
allyl
allyn
allys
allzu
alm's
almac
almae
almah
alman
almar
almas
almax
almaz
almcd
almeh
almes
almet
almhs
almir
almli
almon
almos
almsa
almud
almug
almul
alnas
alnet
alnpc
alnsz
alnum
alnus
aload
alody
aloes
alofi
aloft
alogy
aloha
alohc
aloia
aloid
aloin
alois
aloiv
aloke
aloma
alone
along
aloni
alonl
aloof
alook
aloow
alora
alorn
alors
alosa
alose
alost
aloth
aloto
alots
aloud
alowe
alows
aloys
alpac
alpak
alpax
alpay
alpen
alper
alpes
alpha
alpid
alr's
alraC
alrac
alred
alric
alrom
alrtu
alsde
alsea
alsek
alsip
alsmo
alsoe
alson
alsop
alsos
alspa
alsua
alsup
alsys
alt-F
alt-U
alt-f
alt-s
altac
altaf
altai
altaj
altal
altan
altar
altas
altay
altce
altco
altea
altec
alted
altek
alten
alter
altes
altex
altgo
altgr
altho
altia
altig
altim
altin
altmg
alton
altos
altra
altre
altri
altro
altrt
altsw
altti
altum
altun
altur
altus
altyn
alu's
aluaP
aluap
aluco
alues
aluin
aluko
aluku
alula
aluma
alumn
alums
alung
aluno
alure
alush
alust
aluta
aluxs
alvac
alvah
alvan
alvar
alvci
alver
alves
alvey
alvie
alvin
alvis
alvor
alvus
alwan
alwas
alway
alweg
alwhc
alwin
alwis
alwyn
alwys
aly's
alyce
alyda
alyhp
alynn
alyon
alyre
alysa
alyse
alyso
alyss
alyta
alz's
alzar
alzey
am/at
ama's
amaag
amaas
amaca
amaci
amack
amaco
amacs
amada
amadi
amado
amaga
amago
amahs
amaia
amail
amain
amair
amala
amali
amalu
amami
amana
amand
amang
amani
amann
amano
amans
amant
amanu
amapa
amara
amarc
amard
amare
amari
amaro
amaru
amasa
amasd
amass
amast
amata
amath
amati
amato
amaur
amaya
amaze
ambac
amban
ambar
ambas
ambay
amber
ambig
ambil
ambit
amble
ambon
ambor
ambos
amboy
ambqc
ambra
ambre
ambry
ambuj
ambur
amc's
amcdr
amced
amchp
amcld
amcol
amcom
amcon
amcor
amd's
amdab
amdac
amdcl
amdek
amdel
amdev
amdis
amdro
amdur
amead
ameba
ameca
ameco
amedd
amedo
ameed
ameen
ameer
ameet
amela
amelu
amely
amend
amene
amens
ament
amenu
ameol
ameri
amerq
amers
amery
amesa
amesp
amfac
amfam
amfed
amgad
amgam
amgen
amgia
amgid
amgis
amgod
amhar
amhux
ami's
amias
amiba
amica
amice
amici
amick
amico
amida
amide
amido
amids
amiel
amies
amiga
amigo
amiio
amiko
amina
amind
amine
aming
amini
aminn
amino
amins
aminu
amiot
amipb
amiqs
amira
amire
amiri
amiro
amirp
amirr
amirs
amise
amish
amisk
amisl
amiss
amita
amiti
amity
amiux
amivr
amjad
amkfl
amlah
amlcd
amleS
amles
amliW
amlin
amliw
ammag
ammah
ammal
ammam
amman
ammar
ammdb
ammeG
ammeg
ammel
ammer
ammic
ammie
ammoc
ammon
ammos
ammus
ammut
amnah
amnaj
amnet
amnia
amnic
amnio
amnis
amnoi
amnon
amnor
amnot
amnsv
amoco
amoke
amoks
amole
amolf
among
amora
amorc
amore
amort
amory
amorz
amoss
amoto
amott
amoug
amoun
amour
amout
amove
amp's
ampac
ampak
ampal
ampas
ampco
amped
ampeg
ampel
amper
ampex
ampla
ample
ampli
amply
ampol
amprm
ampro
amptp
ampul
ampyx
amrak
amram
amran
amras
amred
amrep
amrik
amril
amrit
amrms
amroN
amroh
amron
amruB
amrub
amrut
amsaa
amsat
amsco
amsds
amsel
amsfx
amslj
amsmc
amsoe
amspr
amsrl
amssd
amsus
amtec
amtel
amter
amtes
amtex
amthq
amtor
amtsg
amu's
amuay
amube
amuck
amudi
amula
amult
amund
amung
amunn
amura
amuri
amuro
amuse
amutx
amuze
amvax
amver
amvis
amvox
amway
amy's
amybe
amylo
amyls
amymw
amzie
an-OS
an-ly
anNNN
anabo
anach
anaco
anada
anago
anahG
anahg
anaiD
anaid
anais
analo
analy
anama
aname
anana
anand
anani
anant
anara
anarc
anare
anaro
anasa
anash
anata
anatc
anath
anato
anave
anaya
anaye
anban
anbar
anbei
anbhc
anbin
anc's
ancak
ancel
ances
ancha
anche
anchi
ancho
ancla
ancle
ancon
ancot
ancra
ancre
ancsa
ancti
ancus
ancwl
and's
and't
andal
andam
andar
andcc
andee
andel
anden
ander
andes
andet
andex
andha
andhe
andia
andie
andit
andiv
andjo
andmp
andof
andoh
andok
andom
andor
andou
andov
andra
andre
andri
andro
andru
andrv
andrx
anduh
andvb
andvt
andvw
andya
andyb
andyc
andye
andyg
andyh
andyi
andyj
andyk
andyl
andym
andyn
andyp
andyr
andys
andyv
andyw
anear
aneas
anebo
aneca
anedd
aneel
anees
anegu
aneho
aneiS
aneis
anejo
aneka
aneki
aneko
anelE
anele
anend
anent
anera
anerr
anest
aneta
anett
aneuB
aneub
anewa
anews
aneyh
anfia
anfis
angam
angar
angas
angel
angen
anger
anges
angie
angil
angin
angio
angis
angka
angla
angle
anglo
angly
angol
angor
angra
angry
angsg
angst
angue
angus
angyo
anhai
anhco
anhep
anhos
anhui
anhyd
anhyp
aniaf
aniak
aniam
aniba
anica
anice
anich
anick
aniel
anigh
anihc
anika
anike
aniko
anila
anile
anilg
anils
anima
anime
animi
animo
anims
animx
aning
aninn
anino
anint
anion
anios
anisa
anise
anish
anism
anita
anite
anity
aniya
anjal
anjan
anjen
anjli
anjou
anjul
anjum
ankan
ankap
ankaq
ankar
ankau
ankaw
ankee
ankel
ankem
anker
ankey
ankha
ankhs
ankie
ankka
ankle
ankor
ankou
ankur
ankus
anlam
anlas
anlcv
anley
anlog
anlvm
anmar
anmra
ann's
annaH
annab
annac
annah
annak
annal
annam
annan
annap
annas
annat
annau
anndy
anneb
annee
annef
anneh
annek
annel
annep
anner
annet
annex
annie
annin
annio
annis
anniv
annnn
annoD
annod
annon
annos
annou
annoy
annul
annum
annus
annwn
annye
anoas
anoat
anobj
anode
anoeL
anoel
anoia
anoil
anoka
anolI
anole
anoli
anoma
anoms
anomy
anona
anone
anony
anoop
anorg
anorm
anosh
anost
anote
anoth
anouk
anous
anout
anova
anoys
anpac
anpan
anpls
anprm
anpsg
anr's
anreV
anres
anrev
anrpc
anruf
ans's
ansae
ansan
ansar
ansci
ansco
ansel
anser
ansga
anshu
ansic
ansie
ansil
anson
anssi
ansto
ansys
ant's
antaa
antae
antah
antai
antal
antar
antas
antaw
antbh
antea
anted
antek
antel
anten
antes
antex
antgj
anthc
anthe
antho
antia
antic
antig
antil
antim
antin
antiq
antis
antix
antje
antle
antlr
antly
antoi
anton
antoy
antpc
antra
antre
antry
antsu
antsy
antti
antto
antum
antun
antwe
anuaf
anual
anuar
anuit
anula
anuma
anumb
anupa
anura
anury
anvar
anved
anver
anvil
anvin
anwar
anway
anwer
anxrq
any's
anyan
anyay
anyon
anzac
anzai
anzak
anzeh
anzen
anzio
anzus
aoa's
aoagz
aoarg
aobut
aocgl
aoclA
aocla
aococ
aocsa
aoife
aokam
aol's
aolas
aomaS
aomas
aomfr
aon's
aoneG
aoneg
aopch
aorry
aorta
aosta
aosun
aosys
aotcl
aotea
aotes
aotus
aouad
aouge
aovid
aozou
apINN
apa's
apace
apack
apaco
apacp
apage
apaid
apair
apama
apana
apane
apapa
apard
apark
aparo
apars
apart
apath
apaul
apcci
apciv
apcom
apcrc
apcsb
apcug
apd's
apdev
apeak
apear
apede
apeek
apegz
apein
apelc
apelo
apena
apera
aperc
aperi
apers
apert
aperu
apery
apexs
apfel
apfrt
apgar
apgea
apham
aphay
aphek
aphex
aphid
aphik
aphis
aphra
aphrk
aphst
api's
apian
apics
apict
apiin
apils
apina
aping
apinn
apios
apipe
apirq
apish
apium
apker
apl's
aplac
aplex
apley
aplin
aplki
aplly
aplms
aplpy
apluc
aplus
aplvm
apmaT
apmap
apmat
apmsg
apnay
apnea
apnet
apnic
apo's
apoda
apoff
apoia
apoio
apokz
apoll
apolo
apone
apoop
apopa
aport
apout
apoya
apoyo
app's
appak
appal
appam
appan
appar
appat
appay
appca
appco
appdx
appel
appen
apper
appet
appex
appia
appid
appii
apple
appli
appln
appls
applu
apply
appms
appoc
appol
appop
appre
appro
apprx
appse
apptd
appts
appui
appwp
aprac
aprad
aprei
apres
april
aprms
aproc
aproh
apron
aprop
aprox
aprpt
aprum
aprxs
aps's
apscn
apsco
apsel
apses
apsis
apskg
apsos
apsub
aptal
aptec
apted
aptek
apter
aptix
aptly
aptos
aptwv
apura
apure
apxtg
apxws
aqaba
aqcon
aqdas
aqiqz
aqlay
aqrmi
aqsbe
aqsct
aqtlc
aquae
aquas
aquat
aquel
aquib
aquid
aquin
aquis
aqypt
ar'ya
arCom
araba
arabb
arabe
arabi
arabo
arabs
araby
araca
arace
arada
arado
arads
arago
arain
arake
araki
araks
aralC
arala
aralc
arale
arame
aramu
arana
arand
arani
arant
araoz
arapi
arara
arare
arase
arash
arasu
arata
arati
arats
aratu
araua
arauz
arava
arawa
araya
arbad
arbah
arban
arbas
arbbh
arbeD
arbed
arbee
arbel
arber
arbet
arbez
arbib
arbie
arbil
arbit
arble
arbmu
arboc
arbol
arbon
arbor
arbra
arbre
arbus
arc'd
arc's
arcad
arcan
arcas
arccA
arcca
arcco
arccs
arced
arcel
arcen
arceo
arcfl
arcfs
arche
archi
archo
archs
archt
archy
arcom
arcon
arcos
arcot
arcse
arcss
arctg
arcto
arcus
ardai
ardea
ardeb
ardec
ardel
arden
arder
ardet
ardie
ardis
ardly
ardon
ardor
ardra
ardri
ardua
ardva
ardyh
ardys
are's
aread
areae
areal
arean
arear
areas
areca
areco
arect
areea
areek
areel
arefg
arega
areic
areid
arele
areli
arell
arema
arena
arend
areng
arens
arent
arenz
areop
areos
arepo
areps
aresh
arest
arete
aretz
arewa
arexx
areyh
arfaj
arfde
arfil
arfin
arflo
arfni
arg's
argal
argan
argas
argay
argcp
argcx
argel
arges
argfp
arggh
arghh
argic
argid
argil
argiz
argle
argno
argns
argob
argol
argon
argos
argot
argov
argss
argth
argue
argun
argus
argve
argvn
argvs
argvv
argvx
arhar
arhat
arhus
ariad
arial
arian
arias
aribi
arica
arick
aridi
arids
arieb
arief
arieh
ariel
aries
ariff
arifh
arifi
ariga
arijr
ariko
arild
arils
arily
arima
arina
arinc
arine
aring
arins
arioc
arioi
arion
ariot
arisa
arise
arish
arist
arisu
arisz
arita
arite
arith
arity
arius
arive
ariza
arj'd
arjan
arjay
arjen
arjun
arkab
arkan
arkat
arkel
arkia
arkie
arkin
arkip
arkki
arkla
arkos
arkun
arkus
arlac
arlan
arlat
arlec
arlee
arlen
arles
arlet
arley
arlie
arlin
arlip
arlis
arlng
arlon
arlot
arlow
arlsq
arlut
arlvs
arlyn
arm'd
arm's
armad
armag
arman
armar
armas
armat
armca
armco
armed
armee
armel
armen
armer
armes
armet
armex
armie
armil
armin
armis
armit
armix
armon
armor
armos
armpd
armqn
armse
armte
armts
armuq
armus
armut
armye
armys
arn't
arnab
arnal
arnam
arnan
arnav
arndt
arneb
arnee
arnej
arnel
arnen
arner
arnes
arnet
arnew
arney
arnie
arnig
arnim
arnis
arnon
arnor
arnot
arnou
arnst
arnul
arnut
aroar
aroby
arock
arodi
aroer
arofa
[truncated: 7,584,344 more chars]
