# Supplementary material for: How Strong are Passwords Used to Protect Personal Health Information in Clinical Trials?
Source: J Med Internet Res. 2011 Feb 11;13(1):e18. doi: 10.2196/jmir.1335 (PMC3221339; doi:10.2196/jmir.1335)
Supplement: Supplementary file 3 [file jmir_v13i1e18_app3.gz]

Archive with 25 entries (25 files):
- npasswd-2.00/dict/0-Index
- npasswd-2.00/dict/WORDS-TO-USE
- npasswd-2.00/dict/Antworth.gz
- npasswd-2.00/dict/CIS.gz
- npasswd-2.00/dict/CRL-Words.gz
- npasswd-2.00/dict/Congress.gz
- npasswd-2.00/dict/Domains.gz
- npasswd-2.00/dict/Dosref.gz
- npasswd-2.00/dict/Ethnologue.gz
- npasswd-2.00/dict/Family-Names.gz
- npasswd-2.00/dict/Ftpsites.gz
- npasswd-2.00/dict/Given-Names.gz
- npasswd-2.00/dict/Jargon.gz
- npasswd-2.00/dict/Koran.gz
- npasswd-2.00/dict/LCarrol.gz
- npasswd-2.00/dict/Movies.gz
- npasswd-2.00/dict/Muffet-Words.gz
- npasswd-2.00/dict/Paradise-Lost.gz
- npasswd-2.00/dict/Python.gz
- npasswd-2.00/dict/Roget-Words.gz
- npasswd-2.00/dict/Trek.gz
- npasswd-2.00/dict/Unabr-Dict.gz
- npasswd-2.00/dict/Unix-Dict.gz
- npasswd-2.00/dict/World-Factbook.gz
- npasswd-2.00/dict/Zipcodes.gz
