# Supplementary material for: How Strong are Passwords Used to Protect Personal Health Information in Clinical Trials?
Source: J Med Internet Res. 2011 Feb 11;13(1):e18. doi: 10.2196/jmir.1335 (PMC3221339; doi:10.2196/jmir.1335)
Supplement: Supplementary file 3 [file jmir_v13i1e18_app3.gz › npasswd-2.00/dict/WORDS-TO-USE]

#
# This file lists the elements which will make up the password checking
# dictionary. 
#
# The more unique words in your dictionary(ies), the fewer
# passwords will pass the Crack check and the more fustrated
# your users will be in trying to make an acceptable password.
#
# To add a wordlist to the check dictionary, insert its filename below
# filename	Description
#
# The wordlist may be compressed with either UNIX compress or GNU gzip.
# You need not put the compression extension in the list - the dictionary
# building tools will look for <file>, <file>.Z and <file>,gz.
#
# To remove a wordlist, insert a '#' at the beginning of the line
# and run 'make'
#
Antworth	# Big dictionary, includes many inflected forms
CIS		# Words and names from Current Index to Statistics (partial)
CRL-Words	# Dictionary from Center for Research in Lexicography
Congress	# Names and nicknames of U. S. Congressmen
Domains		# Internet domains
Dosref		# Words from the DOS Technical Reference Manual
Ethnologue	# Words from the "Ethnologue Database"
Family-Names	# Common family surnames
Ftpsites	# Anonymous ftp sites
Given-Names	# Common first names
Jargon		# Words from the MIT computer jargon file
Koran		# Words from the Koran
LCarrol		# Words from AliceIW, AliceTTLG, Snark
Movies		# Characters, actors, and titles from thousands of movies
Muffet-Words	# A big word list from the author of Crack, Alec Muffet
Paradise-Lost	# Words from P. L. (a touch of class)
Python		# Words and names from M. P. scripts
Roget-Words	# Words from 1911 R's Thesaurus
Trek		# Words and names from Star Trek plot summaries
Unabr-Dict	# A big unabridged dictionary
Unix-Dict	# A version of UNIX's /usr/dict/words
World-Factbook	# Words, names, many acronyms from the CIA World Factbook
Zipcodes	# All U. S. post offices (except the last half of Alaska)
#
# End
